# Supplementary material for: Trait Specific Expression Profiling of Salt Stress Responsive Genes in Diverse Rice Genotypes as Determined by Modified Significance Analysis of Microarrays
Source: Front Plant Sci. 2016 May 3;7:567. doi: 10.3389/fpls.2016.00567 (PMC4853522; doi:10.3389/fpls.2016.00567)
Supplement: Table S1 — (a–n) Positively and negatively regulated significant probes for each of the 14 morpho-physiological traits in the eight rice genotypes representing wide natural variation in terms of salinity tolerance and genetic diversity under unstressed condition determined by Significance Analysis of Microarrays (SAM). Significant probes were selected based on the criteria of FDR <5% (q-value) and fold score >2.0 (d) and are presented along with the corresponding Locus ID and annotation. [file DataSheet1.ZIP]

Archive with 1 entries (1 files):
- Table S1_Sig. probes under unstressed condition (SAM).xls
