# Supplementary material for: Trait Specific Expression Profiling of Salt Stress Responsive Genes in Diverse Rice Genotypes as Determined by Modified Significance Analysis of Microarrays
Source: Front Plant Sci. 2016 May 3;7:567. doi: 10.3389/fpls.2016.00567 (PMC4853522; doi:10.3389/fpls.2016.00567)
Supplement: Table S1 — (a–n) Positively and negatively regulated significant probes for each of the 14 morpho-physiological traits in the eight rice genotypes representing wide natural variation in terms of salinity tolerance and genetic diversity under unstressed condition determined by Significance Analysis of Microarrays (SAM). Significant probes were selected based on the criteria of FDR <5% (q-value) and fold score >2.0 (d) and are presented along with the corresponding Locus ID and annotation. [file DataSheet1.ZIP › Table S1_Sig. probes under unstressed condition (SAM).xls]

## Sheet: 4.1a. Shoot Na
Supplementary Table 4.1a. Significant probes for ‘Shoot Na’ in wide natural variation of rice genotypes under unstressed condition determined by SAM.
Positive genes (16)
	Row	ProbeName (Agilent)	Locus ID	Annotation (Agilent Description)	Score(d)	Numerator(r)	Denominator(s+s0)	q-value(%)
1	13374	Os02g0615300|COMBINER_EST|Os02g0615300|8	Os02g0615300	Protein kinase domain containing protein.	4.33698	4.66286	1.07514	0
2	7063	Os11g0648400|mRNA|AK073033|CDS+3'UTR	Os11g0648400	Hypothetical protein.	3.50536	4.06357	1.15924	0
3	39707	Os11g0649300|COMBINER_EST|CI519979|0	Os11g0649300	Hypothetical protein.	3.48988	4.81652	1.38014	0
4	5297	Os05g0349400|mRNA|AK107832|CDS+3'UTR	Os05g0349400	Hypothetical protein.	3.45168	4.47177	1.29553	0
Negative genes (8)
	Row	ProbeName (Agilent)		Annotation (Agilent Description)	Score(d)	Numerator(r)	Denominator(s+s0)	q-value(%)
1	15593	Os02g0816700|mRNA|AK059572|CDS+3'UTR	Os02g0816700	Conserved hypothetical protein.	-3.78392	-7.19698	1.90199	0
2	5059	Os01g0960500|mRNA|AK065423|CDS+3'UTR	Os01g0960500	Copine domain containing protein.	-3.73299	-9.05706	2.42622	0
3	10771	Os11g0605100|mRNA|AK065824|CDS+3'UTR	Os11g0605100	Disease resistance protein family protein.	-3.63061	-6.54442	1.80257	0
4	38485	Os01g0965900|mRNA|AK108889|CDS+3'UTR	Os01g0965900	Conserved hypothetical protein.	-3.52474	-4.7776	1.35545	0
5	41486	Os10g0428200|mRNA|AK065193|CDS+3'UTR	Os10g0428200	Conserved hypothetical protein.	-3.50741	-6.79749	1.93804	0
6	22371	Os01g0961000|mRNA|AK062919|CDS+3'UTR	Os01g0961000	Conserved hypothetical protein.	-3.31737	-7.78051	2.34539	0
7	37591	Os01g0117600|mRNA|AK065867|CDS+3'UTR	Os01g0117600	Protein kinase domain containing protein.	-3.30822	-3.30599	0.999326	0
8	7006	Os05g0349800|mRNA|AK119674|CDS+3'UTR	Os05g0349800	Embryonic abundant protein 1.	-3.19004	-5.0281	1.57618	0
Current settings
Input parameters
Data type?									Quantitative
Array or Seq data?									array
Arrays centered?									FALSE
Delta									0.321351
Minimum fold change									0
Test statistic									standard
Regression method									standard
Are data are log scale?									FALSE
Number of permutations									100
Input percentile for exchangeability factor s0									Automatic choice
Number of neighbors for KNN									10
Seed for Random number generator									55569093
Computed values
Estimate of pi0 (proportion of null genes)									1.171
s0 percentile									5.003
False Discovery Rate (%)									14.643
List of Significant Genes for Delta = 0.321
	Estimated Miss rates for Delta=0.321350930118278
		Quantiles		Cutpoints	Miss Rate(%)
		0 -> 0.05		-2.975 -> -1.049	0
		0.05 -> 0.1		-1.049 -> -0.783	0
		0.1 -> 0.15		-0.783 -> -0.615	0
		0.15 -> 0.2		-0.615 -> -0.482	0
		0.2 -> 0.25		-0.482 -> -0.374	0
		0.25 -> 0.75		-0.374 -> 0.414	2.32
		0.75 -> 0.8		0.414 -> 0.524	0
		0.8 -> 0.85		0.524 -> 0.65	0
		0.85 -> 0.9		0.65 -> 0.818	0
		0.9 -> 0.95		0.818 -> 1.063	0
		0.95 -> 1		1.063 -> 2.776	0

## Sheet: 4.1b. Shoot K
Supplementary Table 4.1b. Significant probes for ‘Shoot K’ in wide natural variation of rice genotypes under unstressed condition determined by SAM.
Positive genes (2)
	Row	ProbeName (Agilent)	Locus ID	Annotation (Agilent Description)	Score(d)	Numerator(r)	Denominator(s+s0)	q-value(%)
	5249	Os11g0514400|COMBINER_EST|Os11g0514400|8	Os11g0514400	BRASSINOSTEROID INSENSITIVE 1-associated receptor kinase 1 precursor (EC 2.7.1.37) (BRI1-associated receptor kinase 1) (Somatic embryogenesis receptor-like kinase 3).	4.85085	4.99608	1.02994	11.8683
	10512	Os07g0106700|mRNA|AK068158|CDS+3'UTR	Os07g0106700	Hypothetical protein.	4.76314	1.71139	0.359298	11.8683
Negative genes (3)
	Row	ProbeName (Agilent)		Annotation (Agilent Description)	Score(d)	Numerator(r)	Denominator(s+s0)	q-value(%)
	24195	Os08g0163500|mRNA|AK060560|CDS+3'UTR	Os08g0163500	Protein of unknown function DUF1005 family protein.	-5.18565	-1.08945	0.21009	0
	31282	Os12g0548100|mRNA|AK101059|CDS+3'UTR	Os12g0548100	G14587-6 protein (Fragment).	-4.90233	-5.92255	1.20811	0
	23868	Os03g0410300|mRNA|AK071843|CDS+3'UTR	Os03g0410300	Protein of unknown function DUF1313 family protein.	-4.50466	-1.07725	0.23914	0
Current settings
Input parameters
Data type?									Quantitative
Array or Seq data?									array
Arrays centered?									FALSE
Delta									0.609306
Minimum fold change									0
Test statistic									standard
Regression method									standard
Are data are log scale?									FALSE
Number of permutations									100
Input percentile for exchangeability factor s0									Automatic choice
Number of neighbors for KNN									10
Seed for Random number generator									50211733
Computed values
Estimate of pi0 (proportion of null genes)									0.593
s0 percentile									0.002
False Discovery Rate (%)									11.8683
List of Significant Genes for Delta = 0.609
	Estimated Miss rates for Delta=0.609306217582717
		Quantiles		Cutpoints	Miss Rate(%)
		0 -> 0.05		-3.938 -> -2.058	72.68
		0.05 -> 0.1		-2.058 -> -1.754	76.5
		0.1 -> 0.15		-1.754 -> -1.537	73.23
		0.15 -> 0.2		-1.537 -> -1.367	71.7
		0.2 -> 0.25		-1.367 -> -1.201	64.76
		0.25 -> 0.75		-1.201 -> 1.048	14.53
		0.75 -> 0.8		1.048 -> 1.303	35.57
		0.8 -> 0.85		1.303 -> 1.528	57.84
		0.85 -> 0.9		1.528 -> 1.737	72.29
		0.9 -> 0.95		1.737 -> 2.016	75.76
		0.95 -> 1		2.016 -> 4.339	67.63

## Sheet: 4.1c. Shoot NaK
Supplementary Table 4.1c. Significant probes for ‘Shoot Na/K’ in wide natural variation of rice genotypes under unstressed condition determined by SAM.
Positive genes (52)
SL	Row	ProbeName (Agilent)	Locus ID	Annotation (Agilent Description)	Score(d)	Numerator(r)	Denominator(s+s0)	q-value(%)
1	1776	Os04g0166200|COMBINER|CI262947|6	Os04g0166200	(No Hit)	7.42637	4.03051	0.542729	0
2	31555	Os03g0267100|mRNA|AK120655|CDS+3'UTR	Os03g0267100	Conserved hypothetical protein.	6.59139	1.75895	0.266855	0
3	13928	Os10g0133600|COMBINER_EST|Os10g0133600|8	Os10g0133600	Protein kinase-like domain containing protein.	5.62716	3.9482	0.701632	0
4	31115	Os03g0687900|mRNA|AK062783|CDS+3'UTR	Os03g0687900	Hypothetical protein.	5.41284	2.19532	0.405576	0
5	40746	Os04g0622600|mRNA|AB002266|CDS+3'UTR	Os04g0622600	XA1.	5.35689	3.06863	0.572838	0
6	3628	Os06g0551800|mRNA|AK065388|CDS+3'UTR	Os06g0551800	Protein kinase domain containing protein.	5.25087	3.06521	0.583752	0
7	7770	Os01g0357600|COMBINER|CI052388|6	Os01g0357600	(No Hit)	4.92561	3.04717	0.618638	0
8	34014	Os04g0126800|mRNA|AK107895|CDS+3'UTR	Os04g0126800	Hypothetical protein.	4.76078	2.34281	0.492107	0
9	2005	Os11g0687900|mRNA|AK103659|CDS+3'UTR	Os11g0687900	Hypothetical protein.	4.75142	2.97076	0.625235	0
10	33078	Os04g0471700|mRNA|AY341843|CDS+3'UTR	Os04g0471700	WRKY10 (WRKY transcription factor 35).	4.5608	1.82531	0.400217	1.26983
11	7176	Os11g0238700|COMBINER_EST|Os11g0238700|8	Os11g0238700	Disease resistance protein family protein.	4.52896	2.45062	0.541099	1.26983
12	10774	Os12g0641000|COMBINER_EST|CI275703|6	Os12g0641000	Actin 66 (Fragment).	4.45292	4.56922	1.02612	1.26983
13	39206	Os04g0482100|COMBINER|CI429447|6	Os04g0482100	(No Hit)	4.36493	3.36915	0.771867	2.13867
14	29348	osa-miR167a|Os12|Mature	osa-miR167a	miRNA	4.33442	1.07289	0.247529	2.13867
15	37319	Os07g0489000|COMBINER|CI487589|x	Os07g0489000	(No Hit)	4.33281	2.57195	0.5936	2.13867
16	23664	Os06g0522600|COMBINER|CI262947|6	Os06g0522600	(No Hit)	4.23646	3.70838	0.875348	2.7292
17	40470	Os02g0271000|mRNA|AK072092|CDS+3'UTR	Os02g0271000	Peptidase S8 and S53, subtilisin, kexin, sedolisin domain containing protein.	4.23161	2.90577	0.686682	2.7292
18	13026	Os11g0235700|COMBINER_EST|AU075622|7	Os11g0235700	Hypothetical protein.	4.22883	2.91196	0.688597	2.7292
19	32883	Os04g0116200|mRNA|AK064677|CDS+3'UTR	Os04g0116200	Conserved hypothetical protein.	4.20093	3.1084	0.739931	2.7292
20	10891	Os11g0572800|mRNA|AK068220|CDS+3'UTR	Os11g0572800	Cyclin-like F-box domain containing protein.	4.18676	6.20671	1.48246	2.7292
21	16633	Os12g0139400|COMBINER_EST|CI018033|6	Os12g0139400	Two-component response regulator ARR17.	4.10968	2.28332	0.555596	3.54372
22	33545	Os05g0124000|mRNA|AK105314|CDS+3'UTR	Os05g0124000	Ankyrin repeat containing protein.	4.10188	6.2991	1.53566	3.54372
Negative genes (115)
	Row	ProbeName (Agilent)		Annotation (Agilent Description)	Score(d)	Numerator(r)	Denominator(s+s0)	q-value(%)
1	5494	Os01g0553600|mRNA|AK121792|CDS+3'UTR	Os01g0553600	Conserved hypothetical protein.	-6.79148	-7.70325	1.13425	0
2	7747	Os12g0629700|mRNA|AK099946|CDS+3'UTR	Os12g0629700	Thaumatin-like protein precursor.	-6.64413	-6.09888	0.917935	0
3	37580	Os05g0180800|COMBINER|CI283061|6	Os05g0180800	(No Hit)	-6.48863	-6.07762	0.936658	0
4	19784	Os01g0959800|COMBINER_EST|CI456281|6	Os01g0959800	Phosphatidylserine decarboxylase.	-6.02342	-9.33043	1.54902	0
5	2438	Os03g0711300|mRNA|AK060694|CDS+3'UTR	Os03g0711300	Protein kinase domain containing protein.	-5.93096	-1.69573	0.285912	0
6	22766	Os03g0136600|mRNA|AK062705|CDS+3'UTR	Os03g0136600	Complex 1 LYR protein family protein.	-5.92648	-5.38078	0.907921	0
7	25963	Os05g0181700|COMBINER_EST|AU093469|6	Os05g0181700	Hypothetical protein.	-5.86553	-6.20184	1.05734	0
8	22371	Os01g0961000|mRNA|AK062919|CDS+3'UTR	Os01g0961000	Conserved hypothetical protein.	-5.85709	-9.00107	1.53678	0
9	37445	Os01g0553200|mRNA|AK121579|CDS+3'UTR	Os01g0553200	Conserved hypothetical protein.	-5.71693	-6.13665	1.07342	0
10	13708	Os11g0212900|mRNA|AK111542|CDS+3'UTR	Os11g0212900	Hypothetical protein.	-5.67684	-4.33071	0.762875	0
11	35036	Os06g0114700|mRNA|AK061552|CDS+3'UTR	Os06g0114700	Protein of unknown function DUF1218 family protein.	-5.5215	-2.15498	0.390289	0
12	27286	Os02g0283800|mRNA|AK102120|CDS+3'UTR	Os02g0283800	Receptor-like protein kinase.	-5.49156	-7.10394	1.29361	0
13	31948	Os03g0711800|mRNA|AK122108|CDS+3'UTR	Os03g0711800	IRE homolog 1 (Fragment).	-5.38079	-3.80072	0.70635	0
14	36918	Os04g0400800|mRNA|AK110580|CDS+3'UTR	Os04g0400800	Heavy metal transport/detoxification protein domain containing protein.	-5.35124	-6.283	1.17412	0
15	24551	Os02g0754800|COMBINER_EST|CI035170|0	Os02g0754800	Conserved hypothetical protein.	-5.06334	-3.60796	0.712566	0
16	22945	Os04g0374000|COMBINER_EST|Os04g0374000|8	Os04g0374000	NBS-LRR protein (Fragment).	-4.93093	-1.78379	0.361756	0
17	20435	Os01g0960900|COMBINER_EST|CI183211|6	Os01g0960900	TGF-beta receptor, type I/II extracellular region family protein.	-4.76835	-4.83897	1.01481	0
18	1571	Os03g0708000|mRNA|AK105828|CDS+3'UTR	Os03g0708000	Phospholipase A2 family protein.	-4.73288	-1.3477	0.284753	0
19	40833	Os10g0453400|COMBINER|CI184534|6	Os10g0453400	(No Hit)	-4.72719	-4.24461	0.897915	0
20	38019	Os01g0609300|mRNA|AK058981|CDS+3'UTR	Os01g0609300	PDR-like ABC transporter (PDR3 ABC transporter).	-4.55125	-3.16888	0.696267	0
21	38344	Os08g0516000|mRNA|AK072130|CDS+3'UTR	Os08g0516000	UvrB/UvrC protein domain containing protein.	-4.36091	-0.681188	0.156203	0
22	18187	Os03g0662000|mRNA|AK102561|CDS+3'UTR	Os03g0662000	Hypothetical protein.	-4.35785	-2.68636	0.61644	0
23	14486	Os12g0517100|mRNA|AK073020|CDS+3'UTR	Os12g0517100	Cyclin-like F-box domain containing protein.	-4.34465	-3.16307	0.728039	0
24	38485	Os01g0965900|mRNA|AK108889|CDS+3'UTR	Os01g0965900	Conserved hypothetical protein.	-4.2423	-4.38612	1.0339	1.32504
25	36988	Os05g0186300|mRNA|AY435404|CDS+3'UTR	Os05g0186300	NADP-malic enzyme.	-4.21366	-1.67968	0.398626	1.32504
26	3282	Os12g0105800|mRNA|AK070979|CDS+3'UTR	Os12g0105800	Protein kinase-like domain containing protein.	-4.21225	-2.6012	0.617533	1.32504
27	36754	Os07g0621800|mRNA|AK071704|CDS+3'UTR	Os07g0621800	Zinc-containing alcohol dehydrogenase superfamily protein.	-4.1967	-2.07982	0.495584	1.32504
28	27805	Os09g0309900|mRNA|AK121830|UTR	Os09g0309900	Non-protein coding transcript, putative npRNA.	-4.19555	-5.22473	1.2453	1.32504
29	26978	Os02g0216300|mRNA|AK104214|CDS+3'UTR	Os02g0216300	Conserved hypothetical protein.	-4.17226	-8.17254	1.95878	1.32504
30	7931	Os04g0501700|mRNA|AK103837|CDS+3'UTR	Os04g0501700	Spc97/Spc98 family protein.	-4.17136	-0.921513	0.220914	1.32504
31	14223	Os02g0634900|mRNA|AK059769|CDS+3'UTR	Os02g0634900	Proteasome subunit alpha type 2 (EC 3.4.25.1) (20S proteasome alpha subunit B) (20S proteasome subunit alpha-2).	-4.16562	-0.648041	0.155569	1.32504
32	20318	Os11g0206000|mRNA|AK071032|CDS+3'UTR	Os11g0206000	Hypothetical protein.	-4.14729	-8.34308	2.01169	1.32504
33	21609	Os01g0552100|mRNA|AK058701|UTR	Os01g0552100	Non-protein coding transcript, unclassifiable transcript.	-4.0967	-5.21821	1.27376	1.32504
34	37047	Os01g0268300|mRNA|AK102391|CDS+3'UTR	Os01g0268300	DNA gyrase subunit B.	-4.09075	-4.70335	1.14975	1.32504
35	33946	Os11g0233400|mRNA|AK105893|UTR	Os11g0233400	Non-protein coding transcript, uncharacterized transcript.	-4.08344	-7.47605	1.83082	1.32504
36	40077	Os09g0367700|mRNA|AK103316|CDS+3'UTR	Os09g0367700	GST6 protein (EC 2.5.1.18).	-4.04388	-3.29194	0.814054	1.32504
37	25011	Os01g0214800|mRNA|AK069801|CDS+3'UTR	Os01g0214800	Lipolytic enzyme, G-D-S-L family protein.	-4.04032	-2.49056	0.616427	1.32504
38	41753	Os03g0722500|mRNA|AK100108|CDS+3'UTR	Os03g0722500	Glycoside hydrolase, family 17 protein.	-3.94505	-0.890245	0.225661	2.90248
39	14998	Os09g0564200|COMBINER_EST|CI548924|6	Os09g0564200	Peptidase C1A, papain family protein.	-3.93217	-5.417	1.37761	2.90248
40	2054	Os12g0484600|mRNA|AK121736|CDS+3'UTR	Os12g0484600	Nodule-specific protein-like.	-3.89511	-3.7156	0.953916	2.90248
41	38931	Os11g0591000|COMBINER|CI411337|x	Os11g0591000	(No Hit)	-3.87704	-2.05732	0.530641	2.90248
42	37475	Os02g0606200|mRNA|AK061044|CDS+3'UTR	Os02g0606200	Zn-finger, B-box domain containing protein.	-3.86669	-3.76248	0.973049	2.90248
43	28979	Os09g0272600|mRNA|AK063844|CDS+3'UTR	Os09g0272600	Conserved hypothetical protein.	-3.85524	-3.72615	0.966516	2.90248
44	30365	Os01g0564300|mRNA|AK064825|CDS+3'UTR	Os01g0564300	Peptidylprolyl isomerase, FKBP-type domain containing protein.	-3.85097	-6.99431	1.81625	2.90248
45	11897	Os02g0617100|mRNA|AK062664|CDS+3'UTR	Os02g0617100	Conserved hypothetical protein.	-3.83837	-6.1127	1.59253	2.90248
46	1654	Os08g0182400|mRNA|AK059491|CDS+3'UTR	Os08g0182400	Conserved hypothetical protein.	-3.83804	-7.59237	1.97819	2.90248
47	39869	Os01g0554100|mRNA|AK063461|CDS+3'UTR	Os01g0554100	RNA-directed DNA polymerase (Reverse transcriptase) domain containing protein.	-3.83413	-3.27523	0.854231	2.90248
48	32407	Os09g0418000|mRNA|AK119760|CDS+3'UTR	Os09g0418000	Protein kinase domain containing protein.	-3.81348	-2.91742	0.765029	3.54372
49	27144	Os08g0518800|mRNA|AK064180|CDS+3'UTR	Os08g0518800	Chitinase (EC 3.2.1.14).	-3.8008	-5.57962	1.46801	3.54372
50	20875	Os03g0797500|COMBINER_EST|Os03g0797500|8	Os03g0797500	Indole-3-glycerol phosphate lyase.	-3.79312	-5.30951	1.39977	3.54372
51	6812	Os04g0561000|COMBINER_EST|CI125180|6	Os04g0561000	MscS Mechanosensitive ion channel family protein.	-3.78149	-2.19551	0.580593	3.54372
52	21361	Os07g0110100|mRNA|AK071499|CDS+3'UTR	Os07g0110100	Conserved hypothetical protein.	-3.77746	-6.55162	1.7344	3.54372
53	20891	Os12g0450500|mRNA|AK068778|UTR	Os12g0450500	Non-protein coding transcript, putative npRNA.	-3.77465	-5.63728	1.49346	3.54372
54	14224	Os02g0636400|mRNA|AK063955|CDS+3'UTR	Os02g0636400	Leucine-rich repeat, cysteine-containing subtype containing protein.	-3.75197	-3.50547	0.934302	3.54372
55	15954	Os01g0261100|mRNA|AK102361|CDS+3'UTR	Os01g0261100	Zn-finger, RING domain containing protein.	-3.74689	-1.18507	0.31628	3.54372
56	33678	Os12g0552500|mRNA|AK066459|CDS+3'UTR	Os12g0552500	Universal stress protein (Usp) family protein.	-3.72054	-4.59689	1.23554	3.54372
57	14030	Os04g0475000|mRNA|AK068631|CDS+3'UTR	Os04g0475000	Conserved hypothetical protein.	-3.71891	-2.35472	0.633175	3.54372
58	25367	Os07g0129100|COMBINER|CI202753|6	Os07g0129100	(No Hit)	-3.71792	-5.5599	1.49543	3.54372
59	6235	Os10g0482900|mRNA|AK071332|CDS+3'UTR	Os10g0482900	Glutaredoxin domain containing protein.	-3.71481	-1.07581	0.289601	3.54372
60	16190	Os04g0640200|mRNA|AK103423|CDS+3'UTR	Os04g0640200	Hypothetical protein.	-3.68044	-2.60532	0.707882	4.26009
61	35024	Os08g0185300|mRNA|AK099155|CDS+3'UTR	Os08g0185300	Conserved hypothetical protein.	-3.66858	-7.0607	1.92464	4.26009
62	29355	Os03g0753600|mRNA|AK072118|CDS+3'UTR	Os03g0753600	Conserved hypothetical protein.	-3.64833	-2.08003	0.57013	4.26009
63	30178	Os03g0188900|mRNA|AK101601|CDS+3'UTR	Os03g0188900	Homeobox-leucine zipper protein ATHB-6 (Homeodomain transcription factor ATHB-6) (HD-ZIP protein ATHB-6).	-3.62777	-1.08732	0.299722	4.26009
64	12983	Os02g0461900|mRNA|AK119466|CDS+3'UTR	Os02g0461900	Hypothetical protein.	-3.61225	-1.93676	0.536166	4.26009
65	10023	Os01g0954500|mRNA|AK102444|CDS+3'UTR	Os01g0954500	Protein of unknown function DUF702 family protein.	-3.6043	-1.58014	0.438404	4.26009
Current settings
Input parameters
Data type?									Quantitative
Array or Seq data?									array
Arrays centered?									FALSE
Delta									0.686514
Minimum fold change									0
Test statistic									standard
Regression method									standard
Are data are log scale?									FALSE
Number of permutations									100
Input percentile for exchangeability factor s0									Automatic choice
Number of neighbors for KNN									10
Seed for Random number generator									19363039
Computed values
Estimate of pi0 (proportion of null genes)									0.61
s0 percentile									0.002
False Discovery Rate (%)									5.47474
List of Significant Genes for Delta = 0.687
	Estimated Miss rates for Delta=0.686514011288857
		Quantiles		Cutpoints	Miss Rate(%)
		0 -> 0.05		-3.348 -> -1.818	52.89
		0.05 -> 0.1		-1.818 -> -1.498	61.5
		0.1 -> 0.15		-1.498 -> -1.296	64.31
		0.15 -> 0.2		-1.296 -> -1.094	52.77
		0.2 -> 0.25		-1.094 -> -0.877	35.2
		0.25 -> 0.75		-0.877 -> 1.18	15.91
		0.75 -> 0.8		1.18 -> 1.348	65.57
		0.8 -> 0.85		1.348 -> 1.536	69.8
		0.85 -> 0.9		1.536 -> 1.766	72.19
		0.9 -> 0.95		1.766 -> 2.124	72.87
		0.95 -> 1		2.124 -> 3.615	73.52

## Sheet: 4.1d. Root Na
Supplementary Table 4.1d. Significant probes for ‘Root Na’ in wide natural variation of rice genotypes under unstressed condition determined by SAM.
Positive genes (7)
	Row	ProbeName (Agilent)	Locus ID	Annotation (Agilent Description)	Score(d)	Numerator(r)	Denominator(s+s0)	q-value(%)
	26174	Os03g0661800|mRNA|AK069601|CDS+3'UTR	Os03g0661800	Peptidase, trypsin-like serine and cysteine proteases domain containing protein.	6.31825	3.38766	0.53617	0
Negative genes (331)
	Row	ProbeName (Agilent)		Annotation (Agilent Description)	Score(d)	Numerator(r)	Denominator(s+s0)	q-value(%)
1	18187	Os03g0662000|mRNA|AK102561|CDS+3'UTR	Os03g0662000	Hypothetical protein.	-6.63373	-3.46978	0.523051	0
2	2923	Os11g0591800|COMBINER_EST|CI442904|0	Os11g0591800	Wound-induced protein WIN2 precursor.	-5.42271	-3.66998	0.67678	0
3	17155	Os02g0181800|mRNA|AK121784|CDS+3'UTR	Os02g0181800	Ubiquitin fusion degradation protein 1 homolog (UB fusion protein 1). Splice isoform Short.	-5.26659	-0.575808	0.109332	0
4	6831	Os01g0960800|mRNA|AK073977|CDS+3'UTR	Os01g0960800	Conserved hypothetical protein.	-5.08354	-1.33994	0.263585	0
5	27363	Os01g0555200|mRNA|AK067541|CDS+3'UTR	Os01g0555200	Asp/Glu racemase family protein.	-5.06142	-1.95834	0.386914	0
6	26195	Os01g0264500|mRNA|AK062518|CDS+3'UTR	Os01g0264500	Conserved hypothetical protein.	-5.00168	-0.938238	0.187585	0
7	29463	Os06g0116800|mRNA|AK120746|CDS+3'UTR	Os06g0116800	DnaJ protein-like.	-4.88596	-1.38637	0.283745	0
8	39705	Os02g0216300|mRNA|AK070589|CDS+3'UTR	Os02g0216300	Conserved hypothetical protein.	-4.53154	-8.23454	1.81716	0
9	2353	Os08g0414600|mRNA|AK101579|CDS+3'UTR	Os08g0414600	Soluble quinoprotein glucose dehydrogenase domain containing protein.	-4.51425	-6.33384	1.40308	0
10	22863	Os08g0250700|mRNA|AK109193|CDS+3'UTR	Os08g0250700	Thioredoxin domain 2 containing protein.	-4.48228	-1.92553	0.429587	0
11	8400	Os06g0268700|mRNA|AK120783|CDS+3'UTR	Os06g0268700	Peptidase A1, pepsin family protein.	-4.47966	-3.11864	0.696177	0
12	137	Os03g0859300|mRNA|AK073135|CDS+3'UTR	Os03g0859300	RNA-binding protein Lupus La domain containing protein.	-4.44793	-0.586919	0.131953	0
13	35123	Os03g0694500|mRNA|AK100981|CDS+3'UTR	Os03g0694500	Permease 1.	-4.44643	-2.94697	0.662773	0
14	16733	Os03g0708800|mRNA|AK063654|CDS+3'UTR	Os03g0708800	Hypothetical protein.	-4.4422	-2.21858	0.499434	0
15	2042	Os01g0265800|mRNA|AK099896|CDS+3'UTR	Os01g0265800	RNA-binding region RNP-1 (RNA recognition motif) domain containing protein.	-4.43509	-1.86275	0.420003	0
16	17175	Os03g0716400|COMBINER|CI537269|6	Os03g0716400	(No Hit)	-4.39508	-2.22783	0.506893	0
17	37377	Os04g0618600|mRNA|AK106689|CDS+3'UTR	Os04g0618600	Long hypocotyl in far-red 1 (bHLH-like protein HFR1) (Reduced phytochrome signaling) (Basic helix-loop-helix FBI1 protein) (Basic helix-loop-helix protein 26) (bHLH26) (AtbHLH026) (Reduced sensitivity to far-red light).	-4.38549	-2.03518	0.464072	0
18	4921	Os02g0473200|mRNA|AK071189|CDS+3'UTR	Os02g0473200	Peptidase A1, pepsin family protein.	-4.36034	-1.83184	0.420115	0
19	32462	Os02g0768000|mRNA|AK106634|CDS+3'UTR	Os02g0768000	Conserved hypothetical protein.	-4.30408	-2.26767	0.526865	0
20	377	Os09g0345000|mRNA|AK059121|CDS+3'UTR	Os09g0345000	Conserved hypothetical protein.	-4.23802	-0.668929	0.15784	0
21	29440	Os07g0678600|mRNA|AK058819|CDS+3'UTR	Os07g0678600	Serine/threonine protein kinase.	-4.17925	-1.31	0.313452	0
22	32966	Os06g0701700|mRNA|AK105132|CDS+3'UTR	Os06g0701700	HKT-type transporter (Sodium ion transporter).	-4.16802	-2.86919	0.688381	0
23	23080	Os01g0558600|mRNA|S66160|CDS+3'UTR	Os01g0558600	Ras-related protein RIC1.	-4.16569	-1.08208	0.25976	1.87248
24	40642	Os03g0387800|mRNA|AK068724|CDS+3'UTR	Os03g0387800	Conserved hypothetical protein.	-4.16068	-0.989968	0.237934	1.87248
25	1349	Os11g0146800|mRNA|AB079874|CDS+3'UTR	Os11g0146800	RecA bacterial DNA recombination protein family protein.	-4.11898	-2.68748	0.652462	1.87248
26	39982	Os01g0579900|mRNA|AK065133|CDS+3'UTR	Os01g0579900	Esterase/lipase/thioesterase domain containing protein.	-4.10765	-5.17969	1.26099	1.87248
27	15147	Os10g0413500|mRNA|AK098975|CDS+3'UTR	Os10g0413500	Metridin-like ShK toxin domain containing protein.	-4.09816	-0.840853	0.205178	1.87248
28	14170	Os02g0731400|COMBINER_EST|CI043585|0	Os02g0731400	Plastocyanin-like domain containing protein.	-4.09781	-3.41548	0.83349	1.87248
29	39470	Os05g0580000|mRNA|D50317|CDS+3'UTR	Os05g0580000	Glucose-1-phosphate adenylyltransferase large subunit 1, chloroplast precursor (EC 2.7.7.27) (ADP-glucose synthase) (ADP-glucose pyrophosphorylase) (AGPASE S) (Alpha-D-glucose-1-phosphate adenyl transferase) (BEPL).	-4.05975	-1.48817	0.366568	1.87248
30	21387	Os01g0571000|mRNA|AK121334|CDS+3'UTR	Os01g0571000	Mitochondrial substrate carrier family protein.	-4.0505	-1.31235	0.323997	1.87248
31	18791	Os01g0195000|mRNA|AK105663|CDS+3'UTR	Os01g0195000	Zn-finger, C2H2 type domain containing protein.	-4.04361	-1.08398	0.268071	1.87248
32	32077	Os10g0485500|mRNA|AK070826|CDS+3'UTR	Os10g0485500	Peptidoglycan-binding LysM domain containing protein.	-4.0395	-0.832062	0.205981	1.87248
33	4457	Os03g0285700|mRNA|D45423|CDS+3'UTR	Os03g0285700	Ascorbate peroxidase (EC 1.11.1.11) (Cytosolic ascorbate peroxidase 1).	-4.01875	-0.960509	0.239007	1.87248
34	42082	Os09g0298200|mRNA|AK073146|CDS+3'UTR	Os09g0298200	ADP-glucose pyrophosphorylase small subunit.	-3.99884	-1.12392	0.281061	1.87248
35	6545	Os08g0178400|mRNA|AK062979|UTR	Os08g0178400	Non-protein coding transcript, unclassifiable transcript.	-3.9836	-3.50761	0.880512	1.87248
36	20837	Os01g0962500|mRNA|AK105822|CDS+3'UTR	Os01g0962500	Hypothetical protein.	-3.97479	-0.690138	0.173629	1.87248
37	29605	Os01g0664500|mRNA|AK059427|CDS+3'UTR	Os01g0664500	Conserved hypothetical protein.	-3.97436	-1.82721	0.459749	1.87248
38	42021	Os05g0460200|mRNA|AK098861|CDS+3'UTR	Os05g0460200	Ubiquitin carrier protein.	-3.97237	-0.871519	0.219395	1.87248
39	7	Os03g0199100|mRNA|AK069890|CDS+3'UTR	Os03g0199100	Protein of unknown function DUF677 family protein.	-3.95737	-1.18094	0.298416	1.87248
40	28269	Os10g0500700|mRNA|AK105626|CDS+3'UTR	Os10g0500700	Thioredoxin-related domain containing protein.	-3.93099	-0.633431	0.161138	1.87248
41	32415	Os09g0474800|mRNA|AK066715|CDS+3'UTR	Os09g0474800	Phosphatidylinositol 3- and 4-kinase domain containing protein.	-3.92083	-1.41841	0.361762	1.87248
42	21538	Os03g0378000|mRNA|AK099806|CDS+3'UTR	Os03g0378000	Nucleoside phosphatase GDA1/CD39 family protein.	-3.91053	-4.40665	1.12687	1.87248
43	27910	Os05g0529400|mRNA|AK063846|CDS+3'UTR	Os05g0529400	Conserved hypothetical protein.	-3.90839	-1.46495	0.374823	1.87248
44	25157	Os03g0699200|mRNA|AK066652|CDS+3'UTR	Os03g0699200	Pescadillo, N-terminal domain containing protein.	-3.88918	-1.67404	0.430436	1.87248
45	39503	Os01g0579800|mRNA|AK111319|CDS+3'UTR	Os01g0579800	Hypothetical protein.	-3.88524	-5.40794	1.39192	1.87248
46	16361	Os11g0169900|mRNA|AK121233|CDS+3'UTR	Os11g0169900	Vacuolar ATP synthase 16 kDa proteolipid subunit (EC 3.6.3.14) (V- ATPase 16 kDa proteolipid subunit) (Fragment).	-3.88213	-0.532571	0.137185	1.87248
47	1330	Os02g0101000|mRNA|AK061115|CDS+3'UTR	Os02g0101000	Amino acid/polyamine transporter II family protein.	-3.87282	-1.41775	0.366076	1.87248
48	38995	Os08g0237000|mRNA|AB110604|CDS+3'UTR	Os08g0237000	End-xyloglucan transferase (EC 2.4.1.-).	-3.86867	-6.85516	1.77197	1.87248
49	37924	Os03g0701400|mRNA|AK066971|CDS+3'UTR	Os03g0701400	Conserved hypothetical protein.	-3.86259	-1.00721	0.260761	1.87248
50	15507	Os05g0456900|mRNA|AK073249|CDS+3'UTR	Os05g0456900	Hypothetical protein.	-3.84248	-1.31256	0.341593	1.87248
51	28675	Os10g0486900|mRNA|AK063937|CDS+3'UTR	Os10g0486900	TPR-like domain containing protein.	-3.83849	-0.547546	0.142646	1.87248
52	22335	Os02g0530600|mRNA|AK102681|CDS+3'UTR	Os02g0530600	Poly(ADP-ribose) polymerase, catalytic region domain containing protein.	-3.83539	-1.57303	0.410136	1.87248
53	27551	Os04g0368800|COMBINER_EST|Os04g0368800|8	Os04g0368800	EGF-like calcium-binding domain containing protein.	-3.83363	-4.89843	1.27775	1.87248
54	1461	Os08g0156600|mRNA|AK063143|CDS+3'UTR	Os08g0156600	Major facilitator superfamily protein.	-3.83149	-2.40991	0.628976	1.87248
55	41710	Os03g0324800|mRNA|AK059868|CDS+3'UTR	Os03g0324800	Hypothetical protein.	-3.82536	-0.67827	0.177309	1.87248
56	30317	Os04g0527900|mRNA|AK108116|CDS+3'UTR	Os04g0527900	Tonoplast intrinsic protein (Putative beta-tonoplast intrinsic protein).	-3.81582	-2.75521	0.722048	1.87248
57	38835	Os08g0103300|mRNA|AK060879|CDS+3'UTR	Os08g0103300	Tubby-like protein 3.	-3.81174	-1.46313	0.383847	1.87248
58	14850	Os02g0759700|mRNA|AK111658|CDS+3'UTR	Os02g0759700	Cyclin-like F-box domain containing protein.	-3.80091	-1.15162	0.302986	1.87248
59	5943	Os01g0692000|mRNA|AK064650|CDS+3'UTR	Os01g0692000	Glutathione S-transferase GST 26 (EC 2.5.1.18).	-3.79767	-2.19708	0.578533	1.87248
60	41209	Os05g0363200|mRNA|AK122156|CDS+3'UTR	Os05g0363200	UDP-glucuronic acid decarboxylase.	-3.79661	-0.738884	0.194617	1.87248
61	21867	Os01g0813400|mRNA|AK065370|CDS+3'UTR	Os01g0813400	ADP-ribosylation factor.	-3.7963	-0.742172	0.195499	1.87248
62	321	Os03g0791800|mRNA|AK120251|CDS+3'UTR	Os03g0791800	Rad6 (Ubiquitin carrier protein).	-3.76305	-0.894719	0.237764	1.87248
63	26145	Os03g0711600|mRNA|X88799|CDS+3'UTR	Os03g0711600	DNA binding protein (Fragment).	-3.76138	-0.907929	0.241382	1.87248
64	34230	Os05g0549000|mRNA|AK072302|CDS+3'UTR	Os05g0549000	ANTH domain containing protein.	-3.75395	-0.758721	0.202113	1.87248
65	9448	Os08g0112700|mRNA|AY115556|CDS+3'UTR	Os08g0112700	TAGL12 transcription factor.	-3.74758	-1.75677	0.468775	1.94098
66	3394	Os01g0553400|mRNA|AK102543|CDS+3'UTR	Os01g0553400	Cyclin-like F-box domain containing protein.	-3.74662	-4.81626	1.28549	1.94098
67	3259	Os06g0198500|COMBINER_EST|CI423738|0	Os06g0198500	Protein of unknown function DUF985 family protein.	-3.7405	-2.32034	0.620329	1.94098
68	12542	Os04g0664800|COMBINER_EST|Os04g0664800|8	Os04g0664800	Cell wall invertase (EC 3.2.1.26).	-3.70745	-1.94041	0.523381	1.94098
69	42282	Os07g0671800|mRNA|AK104182|CDS+3'UTR	Os07g0671800	Stress-related protein-like protein (Fragment).	-3.68932	-0.700381	0.18984	1.94098
70	38742	Os02g0232000|mRNA|AK106488|CDS+3'UTR	Os02g0232000	Heat shock transcription factor 29 (Fragment).	-3.68745	-3.37474	0.915197	1.94098
71	24441	Os09g0479300|mRNA|AK102408|CDS+3'UTR	Os09g0479300	Conserved hypothetical protein.	-3.68426	-2.90833	0.789394	1.94098
72	38353	Os07g0614300|mRNA|AK111336|CDS+3'UTR	Os07g0614300	Conserved hypothetical protein.	-3.67831	-1.16872	0.317732	1.94098
73	26373	Os01g0180800|mRNA|AK061691|CDS+3'UTR	Os01g0180800	Heat shock protein Hsp70 family protein.	-3.67542	-0.776629	0.211304	1.94098
74	34646	Os03g0640800|mRNA|AF139210|CDS	Os03g0640800	HD-Zip protein (Homeodomain transcription factor) (ATHB-14) (Homeodomain-leucine zipper protein 14).	-3.67265	-1.57355	0.42845	1.94098
75	40833	Os10g0453400|COMBINER|CI184534|6	Os10g0453400	(No Hit)	-3.6582	-3.99531	1.09215	1.94098
76	37842	Os06g0688700|COMBINER|CI149610|6	Os06g0688700	(No Hit)	-3.65665	-2.56099	0.700366	1.94098
77	12855	Os07g0546100|mRNA|AK100024|CDS+3'UTR	Os07g0546100	Conserved hypothetical protein.	-3.64172	-0.537074	0.147478	1.94098
78	18164	Os05g0513900|mRNA|AK058234|CDS+3'UTR	Os05g0513900	Peptidase S33, proline iminopeptidase 1 family protein.	-3.63997	-1.76547	0.485023	1.94098
79	12212	Os06g0118700|mRNA|AK120738|CDS+3'UTR	Os06g0118700	Peptidase aspartic family protein.	-3.63285	-8.68354	2.39028	1.94098
80	173	Os09g0410300|mRNA|AB118007|CDS+3'UTR	Os09g0410300	Hypothetical protein.	-3.62646	-1.09803	0.302783	1.94098
81	19689	Os01g0111400|mRNA|AK067704|CDS+3'UTR	Os01g0111400	BED finger domain containing protein.	-3.62339	-4.36673	1.20515	1.94098
82	32999	Os12g0183200|COMBINER_EST|Os12g0183200|8	Os12g0183200	3'(2'),5'-bisphosphate nucleotidase (EC 3.1.3.7) (3'(2'),5- bisphosphonucleoside 3'(2')-phosphohydrolase) (DPNPase).	-3.62106	-2.64498	0.730443	1.94098
83	15647	Os01g0901800|mRNA|AK121605|CDS+3'UTR	Os01g0901800	Protein of unknown function DUF212 family protein.	-3.62083	-1.24743	0.344513	1.94098
84	36512	Os01g0954400|mRNA|AK104335|CDS+3'UTR	Os01g0954400	Zn-finger, RING domain containing protein.	-3.61313	-1.16518	0.322484	2.50646
85	38776	Os03g0197900|mRNA|AK111079|CDS+3'UTR	Os03g0197900	Uncharacterized plant-specific domain containing protein.	-3.61168	-1.45953	0.404113	2.50646
86	32770	Os08g0143700|mRNA|AK106434|CDS+3'UTR	Os08g0143700	Protein of unknown function DUF676 domain containing protein.	-3.60959	-1.57218	0.435557	2.50646
87	12359	Os05g0480500|mRNA|AK062331|CDS+3'UTR	Os05g0480500	Hypothetical protein.	-3.6095	-2.50203	0.693178	2.50646
88	9579	Os02g0667500|mRNA|AK072754|CDS+3'UTR	Os02g0667500	Hypothetical protein.	-3.59957	-2.22768	0.618873	2.50646
89	37153	Os03g0689300|mRNA|AK100996|5'UTR+CDS	Os03g0689300	Plasma membrane H+ ATPase (EC 3.6.3.6) (H-ATPase).	-3.59346	-3.74624	1.04252	2.50646
90	13254	Os07g0568700|mRNA|AK061685|CDS+3'UTR	Os07g0568700	Floral organ regulator 1 (Floral organ regulator 2).	-3.59337	-1.41927	0.394971	2.50646
91	39816	Os09g0379900|mRNA|AK100032|CDS+3'UTR	Os09g0379900	Glycoside hydrolase, family 81 protein.	-3.59222	-2.06663	0.575307	2.50646
92	11350	Os10g0479600|mRNA|AK063255|CDS+3'UTR	Os10g0479600	Protein of unknown function UPF0108 family protein.	-3.58808	-0.689338	0.192119	2.50646
93	15366	Os03g0711800|mRNA|AK106515|CDS+3'UTR	Os03g0711800	IRE homolog 1 (Fragment).	-3.58736	-2.95353	0.823316	2.50646
94	34587	Os07g0439700|COMBINER_EST|Os07g0439700|8	Os07g0439700	Hypothetical protein.	-3.58493	-3.2922	0.918344	2.50646
95	38666	Os02g0820700|mRNA|AK103008|CDS+3'UTR	Os02g0820700	Bet1-like SNARE 1-1 (AtBET11) (Bet1/Sft1-like SNARE 14a) (AtBS14a).	-3.58385	-0.948682	0.26471	2.50646
96	13700	Os09g0412200|mRNA|AK066696|CDS+3'UTR	Os09g0412200	Hypothetical plant protein family protein.	-3.58158	-0.903839	0.252358	2.50646
97	14535	Os08g0205900|mRNA|AK103274|CDS+3'UTR	Os08g0205900	Aminotransferase-like protein.	-3.57451	-4.35066	1.21714	2.50646
98	16280	Os10g0558400|COMBINER_EST|Os10g0558400|8	Os10g0558400	2OG-Fe(II) oxygenase domain containing protein.	-3.57132	-3.46406	0.969965	2.50646
99	38345	Os02g0697300|mRNA|AK066018|CDS+3'UTR	Os02g0697300	VHS domain containing protein.	-3.5625	-0.559443	0.157037	2.50646
100	30720	Os03g0620800|mRNA|AK071474|CDS+3'UTR	Os03g0620800	SEC1-family transport protein SLY1 (AtSLY1).	-3.55538	-0.405852	0.114152	2.50646
101	40374	Os06g0219500|COMBINER_EST|CI255951|6	Os06g0219500	Low molecular weight heat shock protein precursor.	-3.5515	-1.18976	0.335002	2.50646
102	25382	Os01g0112500|mRNA|AK058409|CDS+3'UTR	Os01g0112500	ARM repeat fold domain containing protein.	-3.54609	-1.27498	0.359545	2.50646
103	26476	Os03g0218500|mRNA|AK102685|CDS+3'UTR	Os03g0218500	70kD heat shock protein.	-3.54393	-2.68081	0.756453	2.50646
104	15932	Os12g0278800|mRNA|AK111962|CDS+3'UTR	Os12g0278800	U2 auxiliary factor small subunit family protein.	-3.53326	-0.896309	0.253678	2.50646
105	38977	Os09g0510200|mRNA|AK108370|CDS+3'UTR	Os09g0510200	Protein of unknown function DUF667 family protein.	-3.52746	-1.38508	0.392656	2.50646
106	2870	Os10g0433100|COMBINER|CI150560|6	Os10g0433100	(No Hit)	-3.51243	-2.36121	0.672244	2.50646
107	3934	Os01g0644200|mRNA|AY549310|CDS+3'UTR	Os01g0644200	Conserved hypothetical protein.	-3.51121	-4.7938	1.36528	2.50646
108	29681	Os01g0559000|mRNA|AK061456|CDS+3'UTR	Os01g0559000	Protein of unknown function DUF1000 family protein.	-3.49116	-1.34743	0.385956	2.69004
109	7545	Os08g0543900|COMBINER_EST|AU163783|6	Os08g0543900	BZIP transcription factor RF2b.	-3.48744	-1.17358	0.336515	2.69004
110	35311	Os01g0920500|mRNA|AK107508|CDS+3'UTR	Os01g0920500	Hypothetical protein.	-3.48093	-3.2516	0.934118	2.69004
111	1388	Os04g0466600|COMBINER_EST|CI525990|0	Os04g0466600	Porphyromonas-type peptidyl-arginine deiminase family protein.	-3.47075	-0.991566	0.285692	2.69004
112	10541	Os01g0224400|mRNA|AK064461|CDS+3'UTR	Os01g0224400	Mitochondrial substrate carrier family protein.	-3.47037	-1.39202	0.401116	2.69004
113	24088	Os01g0902700|COMBINER_EST|CI533986|4	Os01g0902700	TGF-beta receptor, type I/II extracellular region family protein.	-3.46875	-1.64294	0.473642	2.69004
114	4617	Os05g0446900|mRNA|AK101748|CDS+3'UTR	Os05g0446900	Glycoside hydrolase, starch-binding domain containing protein.	-3.46803	-2.16379	0.623923	2.69004
115	37436	Os01g0125800|mRNA|AK121927|CDS+3'UTR	Os01g0125800	Cytochrome cd1-nitrite reductase-like, C-terminal haem d1 domain containing protein.	-3.4674	-1.00363	0.289448	2.69004
116	5281	Os05g0134000|mRNA|AK058276|CDS+3'UTR	Os05g0134000	Shaggy-related protein kinase alpha (EC 2.7.1.-) (ASK-alpha).	-3.46558	-0.722568	0.208498	2.69004
117	26029	Os02g0556100|mRNA|AK059938|CDS+3'UTR	Os02g0556100	Conserved hypothetical protein.	-3.46148	-0.957707	0.276675	2.69004
118	36595	Os04g0619000|COMBINER_EST|CI148613|6	Os04g0619000	No apical meristem (NAM) protein domain containing protein.	-3.44893	-2.02023	0.585756	2.69004
119	39795	Os02g0738300|mRNA|AK108113|CDS+3'UTR	Os02g0738300	Conserved hypothetical protein.	-3.44237	-1.90397	0.553099	2.69004
120	27011	Os01g0946500|COMBINER_EST|CI137377|6	Os01g0946500	Glucan endo-1,3-beta-glucosidase GV (EC 3.2.1.39) ((1->3)-beta-glucan endohydrolase GV) ((1->3)-beta-glucanase isoenzyme GV) (Beta-1,3- endoglucanase GV).	-3.43854	-1.89016	0.5497	2.69004
121	21224	Os09g0513000|mRNA|AK062078|CDS+3'UTR	Os09g0513000	TGB12K interacting protein 3.	-3.43378	-0.868889	0.253041	2.69004
122	25515	Os08g0444400|COMBINER|CI428563|x	Os08g0444400	(No Hit)	-3.43277	-3.93098	1.14513	2.69004
123	5971	Os07g0679300|mRNA|AK099229|CDS+3'UTR	Os07g0679300	Alpha-galactosidase precursor (EC 3.2.1.22) (Melibiase) (Alpha-D- galactoside galactohydrolase).	-3.43198	-1.34702	0.392491	2.69004
124	6786	Os07g0537400|mRNA|D21298|CDS+3'UTR	Os07g0537400	Serine/threonine kinase receptor precursor.	-3.43068	-1.97527	0.575765	2.69004
125	410	Os05g0132700|COMBINER_EST|CI562776|3	Os05g0132700	Typical P-type R2R3 Myb protein (Fragment).	-3.42663	-1.84072	0.537181	2.69004
126	35796	Os01g0811100|mRNA|AK061784|CDS+3'UTR	Os01g0811100	Proteasome subunit alpha type 3 (EC 3.4.25.1) (20S proteasome alpha subunit G) (20S proteasome subunit alpha-7).	-3.42147	-1.11703	0.326475	2.69004
127	1758	Os01g0964000|mRNA|AK073599|CDS+3'UTR	Os01g0964000	VAMP-like protein YKT61 (AtYKT61) (Geranylgeranylated protein 1) (AtGP1).	-3.41677	-1.28561	0.376264	2.69004
128	38485	Os01g0965900|mRNA|AK108889|CDS+3'UTR	Os01g0965900	Conserved hypothetical protein.	-3.4162	-4.17971	1.2235	2.69004
129	145	Os01g0764000|mRNA|AK060216|CDS+3'UTR	Os01g0764000	Glutathione S-transferase II.	-3.41013	-1.13243	0.332077	2.69004
130	37974	Os03g0843300|mRNA|AK099274|CDS+3'UTR	Os03g0843300	Late embryogenesis abundant protein 2 family protein.	-3.40801	-0.661267	0.194033	2.69004
131	6871	Os06g0723900|COMBINER|CI089853|6	Os06g0723900	(No Hit)	-3.40613	-2.51679	0.738898	2.86131
132	1493	Os01g0235300|mRNA|AK059862|CDS+3'UTR	Os01g0235300	SOUL heme-binding protein family protein.	-3.39598	-0.872849	0.257024	2.86131
133	638	Os05g0405900|mRNA|AK061891|CDS+3'UTR	Os05g0405900	WD40-like domain containing protein.	-3.39021	-0.908893	0.268093	2.86131
134	26370	Os03g0724700|mRNA|AK108518|CDS+3'UTR	Os03g0724700	Maf-like protein family protein.	-3.38512	-2.04029	0.602724	2.86131
135	38826	Os06g0152200|mRNA|AK104083|CDS+3'UTR	Os06g0152200	Salt-tolerance protein.	-3.38218	-0.555218	0.16416	2.86131
136	18076	Os04g0479200|mRNA|AK099258|CDS+3'UTR	Os04g0479200	NAD-dependent isocitrate dehydrogenase precursor (EC 1.1.1.41).	-3.38211	-1.00566	0.297346	2.86131
137	38253	Os07g0626200|mRNA|AK063443|CDS+3'UTR	Os07g0626200	DNA-binding SAP domain containing protein.	-3.38037	-2.40841	0.712469	2.86131
138	18111	Os06g0651300|mRNA|AK073865|CDS+3'UTR	Os06g0651300	Zn-finger, U1-like domain containing protein.	-3.37461	-0.942568	0.279312	2.86131
139	34384	Os03g0853200|mRNA|AK109128|CDS+3'UTR	Os03g0853200	CD9/CD37/CD63 antigen family protein.	-3.37371	-2.82217	0.836519	2.86131
140	10249	Os08g0557600|mRNA|AB026731|5'UTR+CDS	Os08g0557600	Monodehydroascorbate reductase (EC 1.6.5.4) (MDAR) (Ascorbate free radical reductase) (AFR reductase).	-3.37186	-2.20569	0.654145	2.86131
141	26365	Os08g0500700|mRNA|AK102426|CDS+3'UTR	Os08g0500700	Heat shock protein 82.	-3.37154	-1.33501	0.395965	2.86131
142	8978	Os01g0609300|mRNA|AY271618|CDS+3'UTR	Os01g0609300	PDR-like ABC transporter (PDR3 ABC transporter).	-3.36909	-3.84074	1.13999	2.86131
143	39869	Os01g0554100|mRNA|AK063461|CDS+3'UTR	Os01g0554100	RNA-directed DNA polymerase (Reverse transcriptase) domain containing protein.	-3.3626	-3.27071	0.972673	2.86131
144	2459	Os01g0652600|mRNA|AK072075|CDS+3'UTR	Os01g0652600	Ketol-acid reductoisomerase, chloroplast precursor (EC 1.1.1.86) (Acetohydroxy-acid reductoisomerase) (Alpha-keto-beta-hydroxylacil reductoisomerase).	-3.35948	-1.20506	0.358703	2.86131
145	16679	Os08g0176900|mRNA|AK107028|CDS+3'UTR	Os08g0176900	Transcription factor TGA4 (Ocs-element binding factor 4) (OBF4) (AtbZIP57).	-3.35366	-0.943205	0.281246	2.86131
146	38007	Os10g0135300|mRNA|AK072221|CDS+3'UTR	Os10g0135300	Cyclin-like F-box domain containing protein.	-3.35171	-3.30453	0.985922	2.86131
147	40874	Os12g0177800|mRNA|AK105397|CDS+3'UTR	Os12g0177800	Curculin-like (mannose-binding) lectin domain containing protein.	-3.34853	-1.41767	0.423371	2.86131
148	24413	Os04g0464900|COMBINER_EST|AU067874|7	Os04g0464900	Cyclin-like F-box domain containing protein.	-3.34769	-1.66147	0.496304	2.86131
149	39543	Os08g0116400|mRNA|AK061804|CDS+3'UTR	Os08g0116400	RNA-binding region RNP-1 (RNA recognition motif) domain containing protein.	-3.34369	-0.715334	0.213936	2.86131
150	36834	Os08g0293400|mRNA|AK108463|CDS+3'UTR	Os08g0293400	Conserved hypothetical protein.	-3.33411	-2.89138	0.867211	2.86131
151	9142	Os06g0597800|mRNA|AK120083|CDS+3'UTR	Os06g0597800	FAR1 domain containing protein.	-3.3336	-1.05291	0.315849	2.86131
152	19116	Os01g0254000|mRNA|AK111979|CDS+3'UTR	Os01g0254000	NTGB2 (Fragment).	-3.32992	-1.01274	0.304132	2.86131
153	10919	Os03g0576900|mRNA|AK062252|CDS+3'UTR	Os03g0576900	Amino acid/polyamine transporter I family protein.	-3.32754	-0.597676	0.179615	2.86131
154	38556	Os09g0436800|mRNA|AK058729|CDS+3'UTR	Os09g0436800	Abortive infection protein family protein.	-3.32621	-1.99486	0.59974	2.86131
155	29690	Os04g0377800|mRNA|AK112087|CDS+3'UTR	Os04g0377800	Gonidia forming protein GlsA.	-3.32339	-0.750349	0.225778	2.86131
156	9994	Os12g0631100|mRNA|AJ292320|CDS+3'UTR	Os12g0631100	Ras GTPase family protein.	-3.32295	-1.02448	0.308303	2.86131
157	1176	Os07g0493400|COMBINER_EST|Os07g0493400|8	Os07g0493400	3-oxo-5-alpha-steroid 4-dehydrogenase, C-terminal domain containing protein.	-3.31612	-1.91673	0.578003	2.86131
158	141	Os01g0192300|mRNA|AK062109|CDS+3'UTR	Os01g0192300	I-box binding factor (Fragment).	-3.31388	-1.75051	0.528236	2.86131
159	40340	Os07g0506000|mRNA|AK068687|CDS+3'UTR	Os07g0506000	Protein of unknown function family protein.	-3.31296	-0.965861	0.29154	2.86131
160	24126	Os02g0698100|mRNA|AK060614|CDS+3'UTR	Os02g0698100	Conserved hypothetical protein.	-3.31244	-1.24574	0.376081	2.86131
161	28629	Os03g0195100|mRNA|AY338236|CDS	Os03g0195100	Aminotransferase, class I and II domain containing protein.	-3.31101	-2.73457	0.825904	2.86131
162	28436	Os02g0634900|mRNA|AK106210|CDS+3'UTR	Os02g0634900	Proteasome subunit alpha type 2 (EC 3.4.25.1) (20S proteasome alpha subunit B) (20S proteasome subunit alpha-2).	-3.30478	-0.515672	0.156038	2.86131
163	31124	Os11g0615000|mRNA|AK062893|CDS+3'UTR	Os11g0615000	Hypothetical protein.	-3.30464	-0.94799	0.286866	2.86131
164	37887	Os09g0528200|mRNA|AK059755|CDS+3'UTR	Os09g0528200	Homeodomain leucine zipper protein (Fragment).	-3.30273	-1.4022	0.424558	2.86131
165	38753	Os11g0624500|mRNA|AK070535|CDS+3'UTR	Os11g0624500	Hypothetical protein.	-3.30272	-3.26254	0.987832	2.86131
166	17667	Os08g0472000|mRNA|AY072713|CDS+3'UTR	Os08g0472000	TRAB1 (BZIP transcription factor).	-3.29694	-1.03004	0.312423	2.86131
167	9876	Os03g0853800|mRNA|AK058371|CDS+3'UTR	Os03g0853800	Conserved hypothetical protein.	-3.29624	-0.933394	0.283169	2.86131
168	512	Os01g0706200|COMBINER|CI443961|x	Os01g0706200	(No Hit)	-3.29284	-2.5359	0.770124	2.86131
169	27462	Os11g0246900|mRNA|AK061179|CDS+3'UTR	Os11g0246900	Ankyrin repeat containing protein.	-3.29017	-0.788521	0.239659	3.41546
170	35614	Os03g0348900|mRNA|AK073680|CDS+3'UTR	Os03g0348900	CHY zinc finger domain containing protein.	-3.28331	-1.88671	0.574635	3.41546
171	3847	Os02g0625000|mRNA|AJ298876|CDS+3'UTR	Os02g0625000	Deoxyribodipyrimidine photo-lyase (EC 4.1.99.3) (DNA photolyase) (Photoreactivating enzyme).	-3.28143	-0.822949	0.25079	3.41546
172	24703	Os01g0645200|mRNA|AK111326|CDS+3'UTR	Os01g0645200	Bile acid:sodium symporter family protein.	-3.2803	-2.56189	0.780991	3.41546
173	29623	Os12g0511000|COMBINER_EST|Os12g0511000|8	Os12g0511000	Hypothetical protein.	-3.27657	-1.22213	0.37299	3.41546
174	34951	Os06g0688800|COMBINER|CI431610|4	Os06g0688800	(No Hit)	-3.27631	-2.0103	0.613585	3.41546
175	11555	Os12g0556600|mRNA|AK102275|CDS+3'UTR	Os12g0556600	CTP synthase family protein.	-3.27135	-1.27607	0.390074	3.41546
176	16069	Os01g0226400|mRNA|AK102301|CDS+3'UTR	Os01g0226400	AAA ATPase, central region domain containing protein.	-3.26425	-3.10778	0.952065	3.41546
177	12206	Os11g0129600|COMBINER_EST|CI436076|0	Os11g0129600	Engulfment and cell motility, ELM domain containing protein.	-3.26349	-0.889517	0.272566	3.41546
178	30611	Os09g0406900|mRNA|AK067460|CDS+3'UTR	Os09g0406900	Conserved hypothetical protein.	-3.26294	-4.98425	1.52753	3.41546
179	7135	Os08g0551700|mRNA|AK106569|UTR	Os08g0551700	Non-protein coding transcript, uncharacterized transcript.	-3.26207	-2.55229	0.782414	3.41546
180	33200	Os07g0195100|mRNA|AK111552|CDS+3'UTR	Os07g0195100	Ras-related protein ARA-3.	-3.26123	-0.819957	0.251426	3.41546
181	30595	Os04g0584100|mRNA|AK105292|5'UTR+CDS	Os04g0584100	Legume lectin, alpha domain containing protein.	-3.25978	-2.18781	0.671153	3.41546
182	14824	Os08g0525500|mRNA|AK073336|CDS+3'UTR	Os08g0525500	TPR-like domain containing protein.	-3.25947	-1.21469	0.372664	3.41546
183	8466	Os12g0617100|mRNA|AK103148|CDS+3'UTR	Os12g0617100	Translation initiation factor eIF-2B delta subunit (eIF-2B GDP-GTP exchange factor) (Guanine nucleotide exchange factor subunit GCD2) (GCD complex subunit GCD2).	-3.25795	-1.33216	0.408896	3.41546
184	22854	Os10g0132700|mRNA|AK072959|5'UTR+CDS	Os10g0132700	Disease resistance protein family protein.	-3.25766	-4.0384	1.23966	3.41546
185	6131	Os01g0552500|mRNA|AK068070|CDS+3'UTR	Os01g0552500	Conserved hypothetical protein.	-3.25501	-4.11156	1.26315	3.41546
186	37904	Os11g0111800|COMBINER_EST|AU031410|6	Os11g0111800	Hypothetical protein.	-3.24452	-2.11489	0.651833	3.41546
187	16603	Os04g0186400|mRNA|AF493789|CDS	Os04g0186400	Phosphate transporter 6.	-3.24305	-1.80511	0.55661	3.41546
188	23811	Os04g0450300|COMBINER_EST|Os04g0450300|8	Os04g0450300	RING finger protein 13 (C-RZF).	-3.23775	-1.53403	0.473794	3.41546
189	15370	Os10g0486000|mRNA|AK070384|CDS+3'UTR	Os10g0486000	Metal-dependent phosphohydrolase, HD subdomain containing protein.	-3.23654	-1.29046	0.398717	3.41546
190	1117	Os08g0277900|mRNA|AK072643|CDS+3'UTR	Os08g0277900	Syntaxin 52 (AtSYP52).	-3.2363	-0.778567	0.240573	3.41546
191	35410	Os03g0216300|mRNA|AK106411|CDS+3'UTR	Os03g0216300	TPR-like domain containing protein.	-3.23364	-2.91559	0.901643	3.41546
192	19845	Os10g0205300|mRNA|AK107374|CDS+3'UTR	Os10g0205300	Glycosyl transferase, family 43 protein.	-3.23314	-1.19427	0.369383	3.41546
193	15702	Os03g0851600|mRNA|AK112094|CDS+3'UTR	Os03g0851600	WD40-like domain containing protein.	-3.23265	-1.11292	0.344274	3.41546
194	35061	Os06g0574700|mRNA|AK070321|UTR	Os06g0574700	Non-protein coding transcript, unclassifiable transcript.	-3.23156	-2.32966	0.720909	3.41546
195	37551	Os01g0183600|mRNA|AK110852|CDS+3'UTR	Os01g0183600	Cytochrome P450 family protein.	-3.22789	-1.90389	0.589824	3.41546
196	1202	Os08g0485400|mRNA|AK100705|CDS+3'UTR	Os08g0485400	2-nitropropane dioxygenase-like protein.	-3.22682	-2.49189	0.772244	3.41546
197	3053	Os08g0513100|mRNA|AK107793|CDS+3'UTR	Os08g0513100	Conserved hypothetical protein.	-3.22397	-1.01795	0.315744	3.41546
198	39069	Os01g0780500|mRNA|AF225922|CDS+3'UTR	Os01g0780500	SCAMP family protein.	-3.22275	-0.659562	0.204658	3.41546
199	31741	Os07g0517600|COMBINER_EST|Os07g0517600|8	Os07g0517600	AAA ATPase, central region domain containing protein.	-3.21974	-2.32198	0.721169	3.41546
200	20965	Os03g0808300|mRNA|AK109389|CDS+3'UTR	Os03g0808300	Remorin, C-terminal region domain containing protein.	-3.21818	-1.13298	0.352055	3.41546
201	12558	Os05g0179800|mRNA|AK063809|CDS+3'UTR	Os05g0179800	Conserved hypothetical protein.	-3.21732	-0.754034	0.234367	3.41546
202	35404	Os06g0696900|COMBINER_EST|Os06g0696900|8	Os06g0696900	Hypothetical protein.	-3.21266	-3.38454	1.0535	3.41546
203	25809	Os02g0631100|mRNA|AK105126|CDS+3'UTR	Os02g0631100	Conserved hypothetical protein.	-3.2112	-1.56352	0.486894	3.41546
204	37065	Os03g0327600|mRNA|X95402|CDS+3'UTR	Os03g0327600	Ricin B-related lectin domain containing protein.	-3.2109	-0.940853	0.293018	3.41546
205	32146	Os09g0544000|COMBINER_EST|Os09g0544000|8	Os09g0544000	Transferase family protein.	-3.20842	-1.722	0.536712	3.41546
206	41769	Os08g0178100|mRNA|AK101717|CDS+3'UTR	Os08g0178100	Pep3/Vps18/deep orange domain containing protein.	-3.20362	-1.10243	0.344119	3.41546
207	4434	Os03g0776900|mRNA|AK107941|CDS+3'UTR	Os03g0776900	DNAJ protein-like.	-3.2026	-1.72805	0.539577	3.41546
208	37599	Os10g0528400|mRNA|AK073944|CDS+3'UTR	Os10g0528400	Glutathione S-transferase, C-terminal domain containing protein.	-3.20131	-1.92686	0.601898	3.41546
209	39188	Os05g0455500|mRNA|AY574031|CDS	Os05g0455500	Delta 1-pyrroline-5-carboxylate synthetase (P5CS) [Includes: Glutamate 5-kinase (EC 2.7.2.11) (Gamma-glutamyl kinase) (GK); Gamma-glutamyl phosphate reductase (GPR) (EC 1.2.1.41) (Glutamate-5-semialdehyde dehydrogenase) (Glutamyl-gamma-semialdehyde dehydrogenase)].	-3.19884	-1.00251	0.313399	3.41546
210	1922	Os04g0367400|mRNA|AK100139|CDS+3'UTR	Os04g0367400	Reticulon family protein.	-3.19084	-3.58456	1.12339	3.82942
211	1062	Os01g0549400|mRNA|AK122104|CDS+3'UTR	Os01g0549400	RNA helicase, DRH1.	-3.19026	-0.70426	0.220753	3.82942
212	36649	Os06g0573700|mRNA|AK106254|CDS+3'UTR	Os06g0573700	Hypothetical protein.	-3.18891	-4.26687	1.33804	3.82942
213	22364	Os01g0920400|mRNA|AK073965|CDS+3'UTR	Os01g0920400	Dynamin family protein.	-3.1884	-0.711949	0.223294	3.82942
214	10717	Os05g0481500|mRNA|AK104046|CDS+3'UTR	Os05g0481500	KH, type 1 domain containing protein.	-3.18063	-0.989481	0.311095	3.82942
215	12426	Os07g0695900|mRNA|AK071940|CDS+3'UTR	Os07g0695900	Myb, DNA-binding domain containing protein.	-3.17741	-0.545919	0.171812	3.82942
216	29021	Os01g0124600|COMBINER|CI062412|6	Os01g0124600	(No Hit)	-3.17424	-2.99971	0.945017	3.82942
217	31150	Os02g0586400|mRNA|L35845|CDS+3'UTR	Os02g0586400	Small GTP binding protein Rab2.	-3.17347	-0.422346	0.133087	3.82942
218	35500	Os07g0525100|COMBINER_EST|CI474195|0	Os07g0525100	Protein of unknown function DUF6 domain containing protein.	-3.16714	-2.42592	0.765964	3.82942
219	23342	Os06g0553100|COMBINER_EST|CI480869|0	Os06g0553100	Heat shock transcription factor 29 (Fragment).	-3.16635	-2.90562	0.917657	3.82942
220	28462	Os06g0158400|COMBINER|CI416786|6	Os06g0158400	(No Hit)	-3.16607	-2.09311	0.661106	3.82942
221	35274	Os06g0722700|COMBINER|CI089853|6	Os06g0722700	(No Hit)	-3.14919	-2.38744	0.75811	3.82942
222	21608	Os02g0618400|mRNA|AK111807|CDS+3'UTR	Os02g0618400	MYB8 protein.	-3.14777	-1.3619	0.432654	3.82942
223	3770	Os01g0876400|mRNA|AK121648|CDS+3'UTR	Os01g0876400	Galactose-binding like domain containing protein.	-3.1452	-1.62417	0.516397	3.82942
224	36841	Os09g0329200|COMBINER_EST|CI248250|6	Os09g0329200	UDP-glucuronosyl/UDP-glucosyltransferase family protein.	-3.14295	-2.59177	0.824629	3.82942
225	5479	Os02g0704600|COMBINER_EST|CI435912|1	Os02g0704600	Conserved hypothetical protein.	-3.1425	-0.776205	0.247002	3.82942
226	34963	Os03g0852000|mRNA|AK100922|CDS+3'UTR	Os03g0852000	Protein prenyltransferase domain containing protein.	-3.14082	-1.18644	0.377749	3.82942
227	40608	Os02g0216700|mRNA|AK069059|UTR	Os02g0216700	Non-protein coding transcript, unclassifiable transcript.	-3.13997	-2.47958	0.789684	3.82942
228	37198	Os04g0567200|mRNA|AK110383|CDS+3'UTR	Os04g0567200	Protein of unknown function UPF0005 family protein.	-3.13651	-3.32622	1.06048	3.82942
229	27950	Os04g0166400|mRNA|AK064765|CDS+3'UTR	Os04g0166400	AT-rich interaction region domain containing protein.	-3.13245	-1.22674	0.391623	3.82942
230	38344	Os08g0516000|mRNA|AK072130|CDS+3'UTR	Os08g0516000	UvrB/UvrC protein domain containing protein.	-3.13167	-0.606793	0.19376	3.82942
231	40459	Os02g0809500|mRNA|AK100684|CDS+3'UTR	Os02g0809500	Conserved hypothetical protein.	-3.12637	-3.31546	1.06048	3.82942
232	2123	Os06g0727200|mRNA|AK100019|CDS+3'UTR	Os06g0727200	Catalase isozyme B (EC 1.11.1.6) (CAT-B).	-3.12557	-0.708686	0.226738	3.82942
233	27592	Os04g0456400|COMBINER|CI261691|6	Os04g0456400	(No Hit)	-3.12536	-2.55763	0.818348	3.82942
234	39833	Os01g0859300|mRNA|AK070998|CDS+3'UTR	Os01g0859300	ABA response element binding factor.	-3.12312	-3.0363	0.972202	3.82942
235	7747	Os12g0629700|mRNA|AK099946|CDS+3'UTR	Os12g0629700	Thaumatin-like protein precursor.	-3.12269	-4.52152	1.44796	3.82942
236	29785	Os08g0400200|COMBINER_EST|Os08g0400200|8	Os08g0400200	SRA-YDG domain containing protein.	-3.1211	-2.2527	0.721767	3.82942
237	33508	Os06g0219800|mRNA|AK100405|CDS+3'UTR	Os06g0219800	Protein phosphatase 2A, regulatory subunit B' (PP2A, subunit B', PR53 isoform) (Phosphotyrosyl phosphatase activator) (PTPA). Splice isoform 3.	-3.1202	-0.849792	0.272352	3.82942
238	22426	Os04g0398600|mRNA|AK107473|CDS+3'UTR	Os04g0398600	Pectin-glucuronyltransferase.	-3.11913	-1.08881	0.349075	3.82942
239	21865	Os06g0554600|COMBINER_EST|CI174967|6	Os06g0554600	Hypothetical protein.	-3.11653	-1.20889	0.387896	3.82942
240	5648	Os04g0474500|mRNA|AK073031|CDS+3'UTR	Os04g0474500	Amygdalin hydrolase isoform AH I precursor (EC 3.2.1.117).	-3.11439	-2.64105	0.848016	3.82942
241	6662	Os02g0753800|mRNA|AK101787|CDS+3'UTR	Os02g0753800	Annexin p34.	-3.11195	-1.55909	0.501	3.82942
242	18861	Os05g0349800|mRNA|AK063677|CDS+3'UTR	Os05g0349800	Embryonic abundant protein 1.	-3.11181	-5.26526	1.69202	3.82942
243	38538	Os11g0209900|COMBINER_EST|Os11g0209900|8	Os11g0209900	Conserved hypothetical protein.	-3.11059	-2.68068	0.861791	3.82942
244	37160	Os01g0157500|COMBINER|CI273428|6	Os01g0157500	(No Hit)	-3.10807	-3.29233	1.05928	3.82942
245	10167	Os04g0369000|mRNA|AK119916|CDS+3'UTR	Os04g0369000	Major sperm protein domain containing protein.	-3.10621	-2.92873	0.942864	3.82942
246	10706	Os07g0419100|COMBINER_EST|CI277013|6	Os07g0419100	Cytochrome P450 family protein.	-3.1031	-2.77499	0.894263	3.82942
247	37686	Os06g0672400|mRNA|AK068794|CDS+3'UTR	Os06g0672400	Ribulose bisphosphate carboxylase, large chain family protein.	-3.09943	-0.858165	0.276878	4.14382
248	38637	Os09g0512900|mRNA|AK061814|CDS+3'UTR	Os09g0512900	Conserved hypothetical protein.	-3.0993	-0.564954	0.182285	4.14382
249	34637	Os05g0350700|mRNA|AK071365|CDS+3'UTR	Os05g0350700	Hypothetical protein.	-3.0966	-0.668152	0.21577	4.14382
250	10125	Os04g0415800|COMBINER_EST|CI197444|6	Os04g0415800	Plant lipid transfer/seed storage/trypsin-alpha amylase inhibitor domain containing protein.	-3.09596	-4.56048	1.47304	4.14382
251	3696	Os03g0381300|mRNA|AK068105|CDS+3'UTR	Os03g0381300	HSP20-like chaperone domain containing protein.	-3.09374	-1.28176	0.414306	4.14382
252	39784	Os02g0148100|mRNA|AF241166|CDS+3'UTR	Os02g0148100	MAP kinase MAPK2 (MAP kinase 3).	-3.09233	-0.384929	0.124479	4.14382
253	809	Os04g0456700|mRNA|AK065178|CDS+3'UTR	Os04g0456700	Lipoxygenase, LH2 domain containing protein.	-3.08796	-1.7728	0.5741	4.14382
254	18471	Os02g0147200|COMBINER_EST|CI482858|0	Os02g0147200	Hypothetical protein.	-3.086	-2.24224	0.726583	4.14382
255	37835	Os04g0667800|mRNA|AK104783|CDS+3'UTR	Os04g0667800	Ubiquitin-conjugating enzyme OsUBC5b.	-3.08261	-0.705508	0.228867	4.14382
256	8519	Os01g0180000|mRNA|AK103199|CDS+3'UTR	Os01g0180000	RNA-binding region RNP-1 (RNA recognition motif) domain containing protein.	-3.07925	-1.34167	0.435712	4.14382
257	1854	Os03g0853700|mRNA|AK069032|CDS+3'UTR	Os03g0853700	Conserved hypothetical protein.	-3.07119	-0.636558	0.207268	4.14382
258	37445	Os01g0553200|mRNA|AK121579|CDS+3'UTR	Os01g0553200	Conserved hypothetical protein.	-3.06813	-4.74088	1.5452	4.14382
259	4867	Os01g0918500|mRNA|AK072446|CDS+3'UTR	Os01g0918500	Conserved hypothetical protein.	-3.06575	-1.32493	0.432173	4.14382
260	22516	Os02g0469300|mRNA|AK069003|CDS+3'UTR	Os02g0469300	ATP-binding region, ATPase-like domain containing protein.	-3.06466	-1.40706	0.459125	4.14382
261	8374	Os05g0452900|mRNA|AK104063|CDS+3'UTR	Os05g0452900	Conserved hypothetical protein.	-3.05969	-0.535611	0.175054	4.14382
262	21884	Os03g0188900|mRNA|AK105644|CDS+3'UTR	Os03g0188900	Homeobox-leucine zipper protein ATHB-6 (Homeodomain transcription factor ATHB-6) (HD-ZIP protein ATHB-6).	-3.0589	-1.43474	0.469038	4.14382
263	27865	Os02g0461700|COMBINER_EST|CB685048|7	Os02g0461700	Hypothetical protein.	-3.05872	-1.50099	0.490727	4.14382
264	32496	Os06g0686400|mRNA|AK069702|CDS+3'UTR	Os06g0686400	Plant lipid transfer protein/Par allergen family protein.	-3.05511	-1.05613	0.345693	4.14382
265	28737	Os06g0551400|mRNA|D29719|UTR	Os06g0551400	Ras-related protein RIC2.	-3.05169	-0.52554	0.172213	4.14382
266	18317	Os06g0717900|mRNA|AK069070|CDS+3'UTR	Os06g0717900	Peptidase aspartic family protein.	-3.05139	-1.13608	0.372316	4.14382
267	37901	Os07g0204100|COMBINER_EST|CI551634|0	Os07g0204100	Conserved hypothetical protein.	-3.04849	-0.808094	0.26508	4.14382
268	41187	Os09g0454200|mRNA|AK105819|CDS+3'UTR	Os09g0454200	Hypothetical protein.	-3.04648	-0.482832	0.158488	4.14382
269	39400	Os12g0138100|COMBINER_EST|Os12g0138100|8	Os12g0138100	GRAS transcription factor domain containing protein.	-3.04586	-1.8483	0.606825	4.14382
270	13168	osa-miR160b|Os06|3'seq	osa-miR160b	miRNA	-3.0453	-2.05069	0.673394	4.14382
271	32617	Os12g0641400|mRNA|AB091672|CDS+3'UTR	Os12g0641400	Sucrose transporter.	-3.04341	-0.961222	0.315837	4.14382
272	340	Os10g0468500|mRNA|AK120876|CDS+3'UTR	Os10g0468500	Protein kinase domain containing protein.	-3.04247	-3.36477	1.10594	4.14382
273	20549	Os06g0183100|mRNA|AK101165|CDS+3'UTR	Os06g0183100	Two-component response regulator ARR14.	-3.04096	-0.895556	0.294498	4.14382
274	29770	Os04g0674400|mRNA|AK102124|CDS+3'UTR	Os04g0674400	Protein of unknown function DUF689 family protein.	-3.03931	-1.13285	0.372733	4.14382
275	30528	Os06g0231300|mRNA|AK073934|CDS+3'UTR	Os06g0231300	Nuclear movement protein domain containing protein.	-3.03872	-1.24236	0.408842	4.14382
276	2314	Os01g0658900|mRNA|AY606941|CDS	Os01g0658900	G-box binding factor 1.	-3.03736	-1.937	0.637725	4.14382
277	12356	Os04g0352400|mRNA|AF140495|5'UTR+CDS	Os04g0352400	Immunophilin FK506 binding protein FKBP12.	-3.03584	-3.84764	1.26741	4.14382
278	22813	Os04g0398500|mRNA|AK059519|CDS+3'UTR	Os04g0398500	Ubiquinol-cytochrome c reductase iron-sulfur subunit, mitochondrial precursor (EC 1.10.2.2) (Rieske iron-sulfur protein) (RISP).	-3.03491	-0.379069	0.124903	4.14382
279	15312	Os02g0135500|mRNA|AK119583|CDS+3'UTR	Os02g0135500	Protein of unknown function DUF563 family protein.	-3.0331	-0.702593	0.231642	4.14382
280	30459	Os01g0858900|mRNA|AK107493|CDS+3'UTR	Os01g0858900	Glycosyl transferase, family 29 protein.	-3.03285	-0.665505	0.219432	4.14382
281	17797	Os08g0542900|mRNA|AK064378|CDS+3'UTR	Os08g0542900	Lupus La protein family protein.	-3.02989	-0.887225	0.292824	4.14382
282	41202	Os05g0103600|mRNA|AK102584|CDS+3'UTR	Os05g0103600	Ankyrin-like protein.	-3.02637	-0.894437	0.295548	4.14382
283	10911	Os06g0119800|COMBINER_EST|AU030208|6	Os06g0119800	Hypothetical protein.	-3.02594	-3.09824	1.0239	4.14382
284	31294	Os01g0292900|mRNA|AK068471|CDS+3'UTR	Os01g0292900	Squamosa promoter binding protein-like 2.	-3.02392	-0.824032	0.272505	4.14382
285	31595	Os02g0523800|mRNA|AK072296|CDS+3'UTR	Os02g0523800	Inositol polyphosphate kinase family protein.	-3.02378	-1.27516	0.421711	4.14382
286	39378	Os03g0655200|mRNA|AK111247|CDS+3'UTR	Os03g0655200	Vesicle transport v-SNARE family protein.	-3.02175	-0.629291	0.208254	4.14382
287	22126	Os05g0550600|mRNA|AK119689|CDS+3'UTR	Os05g0550600	Nonspecific lipid transfer protein.	-3.01771	-3.30511	1.09524	4.14382
288	19880	Os01g0542700|mRNA|AK110526|CDS+3'UTR	Os01g0542700	Basic-leucine zipper (bZIP) transcription factor domain containing protein.	-3.01229	-1.57493	0.522834	4.14382
289	38449	Os11g0106400|mRNA|AK111741|CDS+3'UTR	Os11g0106400	Ubiquitin-activating enzyme family protein.	-3.00926	-0.903771	0.30033	4.14382
290	37729	Os01g0818400|mRNA|AK102788|CDS+3'UTR	Os01g0818400	Homeobox domain containing protein.	-3.0079	-0.622493	0.206953	4.14382
291	1179	Os08g0465800|mRNA|AB056060|CDS+3'UTR	Os08g0465800	Glutamate decarboxylase (EC 4.1.1.15).	-3.00601	-1.79583	0.597415	4.14382
292	21325	Os01g0686700|COMBINER_EST|Os01g0686700|8	Os01g0686700	Conserved hypothetical protein.	-3.00425	-2.5677	0.854691	4.60619
293	2147	Os07g0635500|mRNA|AK121733|CDS+3'UTR	Os07g0635500	Cytochrome P450.	-3.00283	-1.64291	0.54712	4.60619
294	42261	Os09g0434500|mRNA|AK111690|CDS+3'UTR	Os09g0434500	Ethylene response factor 2.	-3.0026	-0.728177	0.242515	4.60619
295	1056	Os02g0761100|mRNA|AK070404|CDS+3'UTR	Os02g0761100	Cyclophilin-40 (Expressed protein).	-2.99658	-0.882806	0.294605	4.60619
296	34165	Os01g0701900|mRNA|AK066793|CDS+3'UTR	Os01g0701900	Phosphatidylinositol transfer-like protein III.	-2.99242	-1.3822	0.461901	4.60619
297	32989	Os10g0196000|mRNA|AK068170|CDS+3'UTR	Os10g0196000	Cytochrome P450 family protein.	-2.99228	-2.78243	0.92987	4.60619
298	40913	Os07g0593400|COMBINER_EST|AU166973|7	Os07g0593400	Got1-like protein family protein.	-2.9919	-0.730617	0.244198	4.60619
299	16519	Os08g0542600|mRNA|AK121886|CDS+3'UTR	Os08g0542600	HAD-superfamily subfamily IIA hydrolase, hypothetical 3 protein.	-2.99076	-0.420507	0.140602	4.60619
300	32162	Os02g0141500|mRNA|AK099428|CDS+3'UTR	Os02g0141500	Conserved hypothetical protein.	-2.98783	-1.65153	0.552752	4.60619
301	7302	Os02g0216500|mRNA|AK108561|CDS+3'UTR	Os02g0216500	Hypothetical protein.	-2.98682	-3.31724	1.11063	4.60619
302	22888	Os09g0486700|mRNA|AK105294|CDS+3'UTR	Os09g0486700	Nonphototropic hypocotyl protein 1 (EC 2.7.1.37) (Phototropin).	-2.98582	-1.5724	0.526623	4.60619
303	3602	Os08g0185900|mRNA|AK108323|CDS+3'UTR	Os08g0185900	Ubiquitin domain containing protein.	-2.9852	-3.90549	1.30828	4.60619
304	40337	Os04g0420100|mRNA|AK121609|5'UTR+CDS	Os04g0420100	Conserved hypothetical protein.	-2.98251	-3.22435	1.08109	4.60619
305	35529	Os02g0758000|mRNA|AK105464|CDS+3'UTR	Os02g0758000	Low molecular weight heat shock protein precursor.	-2.97968	-1.36519	0.458168	4.60619
306	21	Os02g0827200|mRNA|AY137242|CDS+3'UTR	Os02g0827200	Sucrose transporter.	-2.97791	-0.998513	0.335307	4.60619
307	9262	Os03g0745000|mRNA|AF140500|CDS+3'UTR	Os03g0745000	Heat shock factor (HSF)-type, DNA-binding domain containing protein.	-2.97609	-1.49537	0.50246	4.60619
308	17413	Os07g0496900|mRNA|AK072937|CDS+3'UTR	Os07g0496900	Conserved hypothetical protein.	-2.9751	-0.719729	0.241918	4.60619
309	16237	Os08g0249400|COMBINER_EST|CI162918|6	Os08g0249400	RNA-binding region RNP-1 (RNA recognition motif) domain containing protein.	-2.97458	-0.595027	0.200037	4.60619
310	23701	Os06g0635200|mRNA|AK068319|CDS+3'UTR	Os06g0635200	Hypothetical protein.	-2.97076	-1.48235	0.498981	4.60619
311	35654	Os09g0472200|COMBINER_EST|Os09g0472200|8	Os09g0472200	ABC transporter.	-2.96743	-1.0178	0.342989	4.60619
312	16899	Os02g0757900|mRNA|AK061269|CDS+3'UTR	Os02g0757900	Polyadenylate-binding protein 2 (Poly(A)-binding protein 2) (PolyA binding protein II) (PABII) (Polyadenylate-binding nuclear protein 1) (Nuclear poly(A)-binding protein 1).	-2.96535	-0.608512	0.205208	4.60619
313	35616	Os01g0766300|COMBINER_EST|Os01g0766300|8	Os01g0766300	Conserved hypothetical protein.	-2.96005	-2.97101	1.0037	4.60619
314	3112	Os11g0210000|mRNA|AK071323|CDS+3'UTR	Os11g0210000	Hypothetical protein.	-2.95701	-3.46882	1.17308	4.60619
315	19652	Os09g0293400|mRNA|AK065902|CDS+3'UTR	Os09g0293400	Ubiquitin-conjugating enzyme E2.	-2.957	-0.739434	0.250062	4.60619
316	35562	Os02g0138900|COMBINER_EST|CI362407|6	Os02g0138900	Low affinity calcium antiporter CAX2.	-2.95662	-3.34638	1.13182	4.60619
317	27765	Os03g0602300|mRNA|AB084385|CDS	Os03g0602300	Cytochrome P450 family protein.	-2.95643	-1.56468	0.529244	4.60619
318	3252	Os03g0711300|mRNA|AK102350|CDS+3'UTR	Os03g0711300	Protein kinase domain containing protein.	-2.95436	-1.1667	0.394909	4.60619
319	20474	Os09g0404600|COMBINER|CI351387|2	Os09g0404600	(No Hit)	-2.95429	-0.571558	0.193467	4.60619
320	23730	Os09g0426100|mRNA|AK068810|5'UTR+CDS	Os09g0426100	Protein of unknown function DUF6 domain containing protein.	-2.95253	-2.55086	0.863956	4.60619
321	13040	Os08g0159100|mRNA|AK069857|CDS+3'UTR	Os08g0159100	CD9/CD37/CD63 antigen family protein.	-2.95088	-0.475498	0.161138	4.60619
322	33391	Os11g0250000|COMBINER_EST|CI342682|0	Os11g0250000	RNA-binding region RNP-1 (RNA recognition motif) domain containing protein.	-2.94963	-1.01795	0.345112	4.60619
323	13104	osa-miR167g|Os03|3'seq	osa-miR167g	miRNA	-2.94957	-2.57663	0.873563	4.60619
324	13218	Os05g0510700|mRNA|AK070308|CDS+3'UTR	Os05g0510700	BSD domain containing protein.	-2.94907	-0.919115	0.311663	4.60619
325	11900	Os01g0685400|COMBINER_EST|CI544192|0	Os01g0685400	Blind.	-2.94477	-1.3307	0.451885	4.60619
326	19896	Os02g0724500|COMBINER_EST|Os02g0724500|8	Os02g0724500	Conserved hypothetical protein.	-2.94323	-1.34076	0.455541	4.60619
327	11474	Os09g0507600|COMBINER_EST|CI471333|0	Os09g0507600	emp24/gp25L/p24 family protein.	-2.94305	-0.887988	0.301724	4.60619
328	41336	Os07g0583700|mRNA|AY341850|CDS+3'UTR	Os07g0583700	WRKY transcription factor 34.	-2.94107	-0.818461	0.278287	4.60619
329	16157	Os03g0444900|mRNA|AY302436|5'UTR+CDS	Os03g0444900	WRKY transcription factor 30.	-2.93774	-1.46229	0.49776	4.60619
330	18269	Os10g0531900|mRNA|AK108607|CDS+3'UTR	Os10g0531900	Basic-leucine zipper (bZIP) transcription factor domain containing protein.	-2.93711	-1.43152	0.487393	4.60619
331	38683	Os03g0626500|COMBINER_EST|CI274015|6	Os03g0626500	Endonuclease/exonuclease/phosphatase family protein.	-2.9368	-1.45081	0.494009	4.60619
Current settings
Input parameters
Data type?									Quantitative
Array or Seq data?									array
Arrays centered?									FALSE
Delta									0.759081
Minimum fold change									0
Test statistic									standard
Regression method									standard
Are data are log scale?									FALSE
Number of permutations									100
Input percentile for exchangeability factor s0									Automatic choice
Number of neighbors for KNN									10
Seed for Random number generator									49355715
Computed values
Estimate of pi0 (proportion of null genes)									0.637
s0 percentile									0.002
False Discovery Rate (%)									5.31732
List of Significant Genes for Delta = 0.759
	Estimated Miss rates for Delta=0.759080607882307
		Quantiles		Cutpoints	Miss Rate(%)
		0 -> 0.05		-2.895 -> -2.008	75.06
		0.05 -> 0.1		-2.008 -> -1.671	72.09
		0.1 -> 0.15		-1.671 -> -1.457	70.36
		0.15 -> 0.2		-1.457 -> -1.285	66.6
		0.2 -> 0.25		-1.285 -> -1.129	60.78
		0.25 -> 0.75		-1.129 -> 0.891	11.98
		0.75 -> 0.8		0.891 -> 1.101	29.97
		0.8 -> 0.85		1.101 -> 1.298	48.48
		0.85 -> 0.9		1.298 -> 1.531	56.15
		0.9 -> 0.95		1.531 -> 1.884	60.53
		0.95 -> 1		1.884 -> 4.445	58.6

## Sheet: 4.1e. Root K
Supplementary Table 4.1e. Significant probes for ‘Root K’ in wide natural variation of rice genotypes under unstressed condition determined by SAM.
List of Significant Genes for Delta = 0.318
Positive genes (0)
	Row	ProbeName (Agilent)	Locus ID	Annotation (Agilent Description)	Score(d)	Numerator(r)	Denominator(s+s0)	q-value(%)
		N/A
Negative genes (0)
	Row	ProbeName (Agilent)	Locus ID	Annotation (Agilent Description)	Score(d)	Numerator(r)	Denominator(s+s0)	q-value(%)
		N/A
Current settings
Input parameters
Data type?									Quantitative
Array or Seq data?									array
Arrays centered?									FALSE
Delta									0.317796
Minimum fold change									0
Test statistic									standard
Regression method									standard
Are data are log scale?									FALSE
Number of permutations									100
Input percentile for exchangeability factor s0									Automatic choice
Number of neighbors for KNN									10
Seed for Random number generator									50353639
Computed values
Estimate of pi0 (proportion of null genes)									0.815
s0 percentile									0.002
False Discovery Rate (%)									57.8373
List of Significant Genes for Delta = 0.318
	Estimated Miss rates for Delta=0.317795971654027
		Quantiles		Cutpoints	Miss Rate(%)
		0 -> 0.05		-0.483 -> -0.395	11.98
		0.05 -> 0.1		-0.395 -> -0.302	3.43
		0.1 -> 0.15		-0.302 -> -0.208	0
		0.15 -> 0.2		-0.208 -> -0.107	0
		0.2 -> 0.25		-0.107 -> -0.005	0
		0.25 -> 0.75		-0.005 -> 0.987	4.58
		0.75 -> 0.8		0.987 -> 1.073	40.79
		0.8 -> 0.85		1.073 -> 1.171	38.32
		0.85 -> 0.9		1.171 -> 1.312	21.75
		0.9 -> 0.95		1.312 -> 1.578	0
		0.95 -> 1		1.578 -> 3.928	0

## Sheet: 4.1f. Root NaK
Supplementary Table 4.1f. Significant probes for ‘Root Na/K’ in wide natural variation of rice genotypes under unstressed condition determined by SAM.
Positive genes (0)
	Row	ProbeName (Agilent)	Locus ID	Annotation (Agilent Description)	Score(d)	Numerator(r)	Denominator(s+s0)	q-value(%)
		N/A
Negative genes (12)
	Row	ProbeName (Agilent)		Annotation (Agilent Description)	Score(d)	Numerator(r)	Denominator(s+s0)	q-value(%)
1	37899	Os01g0521200|mRNA|AK067952|UTR	Os01g0521200	Non-protein coding transcript, uncharacterized transcript.	-5.31465	-4.89025	0.920144	0
2	22854	Os10g0132700|mRNA|AK072959|5'UTR+CDS	Os10g0132700	Disease resistance protein family protein.	-4.9558	-4.59376	0.926946	0
3	29423	Os03g0580700|COMBINER|CI143666|6	Os03g0580700	(No Hit)	-4.63865	-4.34276	0.936212	0
4	38007	Os10g0135300|mRNA|AK072221|CDS+3'UTR	Os10g0135300	Cyclin-like F-box domain containing protein.	-4.61752	-3.56666	0.77242	0
5	25798	Os11g0114600|mRNA|AK071885|CDS+3'UTR	Os11g0114600	Hypothetical protein.	-4.59612	-7.95788	1.73143	0
6	37211	Os06g0118700|mRNA|AK068441|CDS+3'UTR	Os06g0118700	Peptidase aspartic family protein.	-4.58196	-8.68687	1.89588	0
7	25072	Os06g0119600|mRNA|AK104685|CDS+3'UTR	Os06g0119600	Peptidase aspartic family protein.	-4.53904	-8.46119	1.86409	0
8	7040	Os11g0460700|mRNA|AK119432|CDS+3'UTR	Os11g0460700	Protein prenyltransferase domain containing protein.	-4.5189	-6.00035	1.32783	0
9	28724	Os11g0606500|mRNA|AK065351|CDS+3'UTR	Os11g0606500	Disease resistance protein family protein.	-4.49535	-4.95302	1.10181	0
10	37143	Os06g0273800|mRNA|AK102635|CDS+3'UTR	Os06g0273800	Signal peptidase 18 subunit (Fragment).	-4.39014	-7.0914	1.6153	0
11	30405	Os10g0132500|mRNA|AK102469|CDS+3'UTR	Os10g0132500	Disease resistance protein family protein.	-4.33147	-5.52304	1.27509	0
12	40604	Os06g0147800|mRNA|AK111598|CDS+3'UTR	Os06g0147800	Mitogen-activated protein kinase kinase 2.	-4.27811	-6.22708	1.45557	0
Current settings
Input parameters
Data type?								Quantitative
Array or Seq data?								array
Arrays centered?								FALSE
Delta								0.805549
Minimum fold change								0
Test statistic								standard
Regression method								standard
Are data are log scale?								FALSE
Number of permutations								100
Input percentile for exchangeability factor s0								Automatic choice
Number of neighbors for KNN								10
Seed for Random number generator								3280276
Computed values
Estimate of pi0 (proportion of null genes)								1.004
s0 percentile								0.002
False Discovery Rate (%)								5.90728
List of Significant Genes for Delta = 0.806
	Estimated Miss rates for Delta=0.805549250315823
		Quantiles	Cutpoints	Miss Rate(%)
		0 -> 0.05	-4.104 -> -1.648	0
		0.05 -> 0.1	-1.648 -> -1.329	12.09
		0.1 -> 0.15	-1.329 -> -1.102	11.57
		0.15 -> 0.2	-1.102 -> -0.905	5.81
		0.2 -> 0.25	-0.905 -> -0.73	2.17
		0.25 -> 0.75	-0.73 -> 0.681	0
		0.75 -> 0.8	0.681 -> 0.817	17.96
		0.8 -> 0.85	0.817 -> 0.972	16.44
		0.85 -> 0.9	0.972 -> 1.181	5.55
		0.9 -> 0.95	1.181 -> 1.506	0
		0.95 -> 1	1.506 -> 5.046	0

## Sheet: 4.1g. Biomass
Supplementary Table 4.1g. Significant probes for ‘Biomass’ in wide natural variation of rice genotypes under unstressed condition determined by SAM.
Positive genes (473)
	Row	ProbeName (Agilent)	Locus ID	Annotation (Agilent Description)	Score(d)	Numerator(r)	Denominator(s+s0)	q-value(%)
	5059	Os01g0960500|mRNA|AK065423|CDS+3'UTR	Os01g0960500	Copine domain containing protein.	5.87535	11.8528	2.01738	0
	38485	Os01g0965900|mRNA|AK108889|CDS+3'UTR	Os01g0965900	Conserved hypothetical protein.	5.4956	6.23495	1.13454	0
	12469	Os11g0606400|mRNA|AK120451|CDS+3'UTR	Os11g0606400	Disease resistance protein family protein.	4.8643	6.81596	1.40122	0
	25963	Os05g0181700|COMBINER_EST|AU093469|6	Os05g0181700	Hypothetical protein.	4.40686	6.83732	1.55152	0
	22371	Os01g0961000|mRNA|AK062919|CDS+3'UTR	Os01g0961000	Conserved hypothetical protein.	4.21893	9.48045	2.24712	0
	15593	Os02g0816700|mRNA|AK059572|CDS+3'UTR	Os02g0816700	Conserved hypothetical protein.	4.1533	8.03445	1.93447	0
	21522	Os02g0791800|mRNA|AY445625|CDS+3'UTR	Os02g0791800	WD40-like domain containing protein.	4.01964	9.5145	2.367	0
	28049	Os04g0424900|COMBINER_EST|CI061709|6	Os04g0424900	Hypothetical protein.	3.9988	10.9528	2.73901	0
	13583	Os09g0339600|COMBINER|CI511779|6	Os09g0339600	(No Hit)	3.9776	6.39801	1.60851	0
	36419	Os07g0273000|mRNA|AK064606|CDS+3'UTR	Os07g0273000	Conserved hypothetical protein.	3.97432	5.69766	1.43362	0
	10771	Os11g0605100|mRNA|AK065824|CDS+3'UTR	Os11g0605100	Disease resistance protein family protein.	3.95679	7.29008	1.84242	0
	19784	Os01g0959800|COMBINER_EST|CI456281|6	Os01g0959800	Phosphatidylserine decarboxylase.	3.93007	9.35313	2.37989	0
	37445	Os01g0553200|mRNA|AK121579|CDS+3'UTR	Os01g0553200	Conserved hypothetical protein.	3.89666	6.41975	1.6475	0
	7747	Os12g0629700|mRNA|AK099946|CDS+3'UTR	Os12g0629700	Thaumatin-like protein precursor.	3.7921	5.98983	1.57956	0
	12582	Os08g0539200|mRNA|AK109065|CDS+3'UTR	Os08g0539200	Conserved hypothetical protein.	3.73091	6.24961	1.67509	0
	7302	Os02g0216500|mRNA|AK108561|CDS+3'UTR	Os02g0216500	Hypothetical protein.	3.67997	4.58011	1.2446	0
	41486	Os10g0428200|mRNA|AK065193|CDS+3'UTR	Os10g0428200	Conserved hypothetical protein.	3.6571	7.39717	2.02269	0
	28314	Os08g0392700|mRNA|AK119997|CDS+3'UTR	Os08g0392700	Conserved hypothetical protein.	3.63655	4.52567	1.2445	0
	19361	Os04g0188500|COMBINER_EST|AU166251|7	Os04g0188500	Hypothetical protein.	3.63375	9.45117	2.60094	0
	5494	Os01g0553600|mRNA|AK121792|CDS+3'UTR	Os01g0553600	Conserved hypothetical protein.	3.60926	7.1736	1.98755	0
	6837	Os08g0535100|mRNA|AK065449|CDS+3'UTR	Os08g0535100	Conserved hypothetical protein.	3.55236	7.25168	2.04137	0
	1392	Os04g0188400|COMBINER_EST|AU166251|6	Os04g0188400	Hypothetical protein.	3.53243	8.66231	2.45223	0
	23368	Os03g0750000|mRNA|AK071321|CDS+3'UTR	Os03g0750000	Universal stress protein (Usp) family protein.	3.51392	4.3635	1.24178	0
	23768	Os07g0469200|mRNA|AK071662|UTR	Os07g0469200	Non-protein coding transcript, unclassifiable transcript.	3.49356	9.78345	2.80042	0
	16336	Os08g0534900|mRNA|AK108659|CDS+3'UTR	Os08g0534900	ARM repeat fold domain containing protein.	3.45967	5.73059	1.6564	0
	8652	Os11g0700900|mRNA|AB027421|CDS+3'UTR	Os11g0700900	Class III chitinase homologue (OsChib3H-b).	3.44766	6.55939	1.90256	0
	17932	Os04g0370900|COMBINER_EST|CI322564|0	Os04g0370900	Protein kinase domain containing protein.	3.43983	6.09864	1.77295	0
	21883	Os11g0150800|mRNA|AK107875|CDS+3'UTR	Os11g0150800	Hypothetical protein.	3.4346	5.91511	1.72221	0
	5510	Os06g0491800|mRNA|AK064475|CDS+3'UTR	Os06g0491800	Transposable element Ac.	3.33937	6.91168	2.06976	0
	39616	Os11g0161000|mRNA|AK065519|CDS+3'UTR	Os11g0161000	NB-ARC domain containing protein.	3.31552	3.39476	1.0239	0
	37377	Os04g0618600|mRNA|AK106689|CDS+3'UTR	Os04g0618600	Long hypocotyl in far-red 1 (bHLH-like protein HFR1) (Reduced phytochrome signaling) (Basic helix-loop-helix FBI1 protein) (Basic helix-loop-helix protein 26) (bHLH26) (AtbHLH026) (Reduced sensitivity to far-red light).	3.30917	2.33266	0.704908	0
	6545	Os08g0178400|mRNA|AK062979|UTR	Os08g0178400	Non-protein coding transcript, unclassifiable transcript.	3.30646	3.84909	1.16411	0
	28416	Os11g0146200|mRNA|AK072033|CDS+3'UTR	Os11g0146200	Ankyrin repeat containing protein.	3.30433	4.06905	1.23143	0
	2353	Os08g0414600|mRNA|AK101579|CDS+3'UTR	Os08g0414600	Soluble quinoprotein glucose dehydrogenase domain containing protein.	3.30065	6.14631	1.86215	0
	28077	Os04g0192800|COMBINER_EST|C98103|7	Os04g0192800	En/Spm-like transposon proteins family protein.	3.26645	4.41373	1.35123	0
	37580	Os05g0180800|COMBINER|CI283061|6	Os05g0180800	(No Hit)	3.26024	5.50105	1.68731	0
	21637	Os09g0103300|mRNA|AK062317|5'UTR+CDS	Os09g0103300	Hypothetical protein.	3.23252	5.76374	1.78305	0
	7487	Os05g0472200|mRNA|AK066628|CDS+3'UTR	Os05g0472200	Putative methyltransferase DUF248 family protein.	3.22825	2.18954	0.678245	0
	36649	Os06g0573700|mRNA|AK106254|CDS+3'UTR	Os06g0573700	Hypothetical protein.	3.21663	5.09035	1.58251	0
	40543	Os06g0314300|mRNA|AK101779|CDS+3'UTR	Os06g0314300	Hypothetical protein.	3.20002	4.64165	1.45051	0
	18187	Os03g0662000|mRNA|AK102561|CDS+3'UTR	Os03g0662000	Hypothetical protein.	3.19551	3.07934	0.963644	0
	13131	Os04g0186400|mRNA|AK063990|CDS+3'UTR	Os04g0186400	Phosphate transporter 6.	3.18921	7.17486	2.24973	0
	5753	Os01g0271500|mRNA|AK101384|CDS+3'UTR	Os01g0271500	RUB-activating enzyme (Ubiquitin activating enzyme E1 like protein).	3.16648	3.38337	1.0685	0
	40833	Os10g0453400|COMBINER|CI184534|6	Os10g0453400	(No Hit)	3.16626	4.39215	1.38718	0
	21609	Os01g0552100|mRNA|AK058701|UTR	Os01g0552100	Non-protein coding transcript, unclassifiable transcript.	3.16453	5.65095	1.78571	0
	15412	Os01g0392600|mRNA|AK067469|CDS+3'UTR	Os01g0392600	Hypothetical protein.	3.13785	3.73804	1.19127	0
	29575	Os09g0406900|mRNA|AK063485|CDS+3'UTR	Os09g0406900	Conserved hypothetical protein.	3.10814	6.32273	2.03425	1.11822
	21324	Os06g0592500|mRNA|AK119729|CDS+3'UTR	Os06g0592500	Ethylene-responsive transcriptional coactivator.	3.10705	3.4337	1.10513	1.11822
	36055	Os06g0264300|mRNA|AK073271|CDS+3'UTR	Os06g0264300	UV excision repair protein Rad23 family protein.	3.10622	3.80518	1.22502	1.11822
	17672	Os02g0481900|mRNA|AK066344|CDS+3'UTR	Os02g0481900	Putative 5-3 exonuclease domain containing protein.	3.09999	5.36433	1.73043	1.11822
	13946	Os10g0470200|COMBINER_EST|CI434533|3	Os10g0470200	Hypothetical protein.	3.09867	5.82304	1.87921	1.11822
	29199	Os09g0112100|mRNA|AK120925|CDS+3'UTR	Os09g0112100	Conserved hypothetical protein.	3.08883	6.38986	2.0687	1.11822
	8846	Os09g0482300|mRNA|AY688675|CDS+3'UTR	Os09g0482300	Conserved hypothetical protein.	3.08029	5.29698	1.71964	1.11822
	29488	Os09g0415400|mRNA|AK119737|CDS+3'UTR	Os09g0415400	Conserved hypothetical protein.	3.07936	4.43569	1.44046	1.11822
	15366	Os03g0711800|mRNA|AK106515|CDS+3'UTR	Os03g0711800	IRE homolog 1 (Fragment).	3.07736	3.34937	1.08839	1.11822
	8762	Os01g0954000|mRNA|AK062729|CDS+3'UTR	Os01g0954000	NADPH-dependent FMN reductase family protein.	3.07596	3.63441	1.18155	1.11822
	7829	Os11g0569800|mRNA|AK103869|CDS+3'UTR	Os11g0569800	Receptor kinase-like protein.	3.07382	3.96917	1.29128	1.11822
	23342	Os06g0553100|COMBINER_EST|CI480869|0	Os06g0553100	Heat shock transcription factor 29 (Fragment).	3.06331	3.52995	1.15233	1.11822
	15824	Os10g0111800|mRNA|AK106867|CDS+3'UTR	Os10g0111800	Hypothetical protein.	3.05698	8.15602	2.668	1.11822
	8254	Os02g0755900|mRNA|AK073587|CDS+3'UTR	Os02g0755900	UDP-glucuronosyl/UDP-glucosyltransferase family protein.	3.04869	3.44719	1.13071	1.11822
	11086	Os06g0170500|mRNA|AK111997|CDS+3'UTR	Os06g0170500	RNA-binding protein-like.	3.0288	6.50643	2.14819	1.11822
	33622	Os12g0416900|mRNA|AK067230|5'UTR+CDS	Os12g0416900	Hypothetical protein.	3.0182	3.69639	1.2247	1.11822
	36865	Os07g0434100|mRNA|AK070532|UTR	Os07g0434100	Non-protein coding transcript, unclassifiable transcript.	3.01425	5.62226	1.86523	1.11822
	2086	Os11g0303800|mRNA|AK068654|CDS+3'UTR	Os11g0303800	Homeodomain-like containing protein.	3.00664	5.63143	1.873	1.11822
	19253	Os01g0800500|mRNA|AK066643|CDS+3'UTR	Os01g0800500	Metallophosphoesterase domain containing protein.	2.97004	2.6215	0.882646	1.11822
	39180	Os05g0420000|mRNA|AK062325|CDS+3'UTR	Os05g0420000	Hypothetical protein.	2.96983	5.52679	1.86098	1.11822
	39869	Os01g0554100|mRNA|AK063461|CDS+3'UTR	Os01g0554100	RNA-directed DNA polymerase (Reverse transcriptase) domain containing protein.	2.96862	3.70291	1.24735	1.11822
	40742	Os01g0566500|mRNA|AK058473|CDS+3'UTR	Os01g0566500	Dioxygenase RAMOSUS1.	2.96478	3.53352	1.19183	1.11822
	2487	Os03g0622400|COMBINER_EST|AU108617|7	Os03g0622400	Conserved hypothetical protein.	2.96012	4.89342	1.65311	1.11822
	18440	Os11g0696600|mRNA|AK073119|CDS+3'UTR	Os11g0696600	Hypothetical protein.	2.95901	7.2948	2.46529	1.11822
	7006	Os05g0349800|mRNA|AK119674|CDS+3'UTR	Os05g0349800	Embryonic abundant protein 1.	2.95311	5.07405	1.71821	1.11822
	13110	Os09g0109600|mRNA|AK063582|CDS+3'UTR	Os09g0109600	Conserved hypothetical protein.	2.93059	5.31083	1.81221	1.11822
	30846	Os07g0459000|mRNA|AK066176|CDS+3'UTR	Os07g0459000	Conserved hypothetical protein.	2.92709	3.14316	1.07382	1.11822
	4096	Os01g0978400|mRNA|AK062411|CDS+3'UTR	Os01g0978400	Conserved hypothetical protein.	2.92696	4.31831	1.47536	1.11822
	26974	Os05g0217700|mRNA|AK105947|CDS+3'UTR	Os05g0217700	Conserved hypothetical protein.	2.92614	11.6553	3.98316	1.11822
	34216	Os08g0137400|mRNA|AK066535|CDS+3'UTR	Os08g0137400	Plastocyanin-like domain containing protein.	2.92378	6.60627	2.2595	1.11822
	38488	Os11g0272800|mRNA|AK105058|UTR	Os11g0272800	Non-protein coding transcript, unclassifiable transcript.	2.92029	5.98725	2.05022	1.11822
	39504	Os02g0496300|mRNA|AK105361|CDS+3'UTR	Os02g0496300	Conserved hypothetical protein.	2.91666	4.75224	1.62934	1.11822
	4894	Os07g0468200|mRNA|AK103051|CDS+3'UTR	Os07g0468200	Hypothetical protein.	2.91574	4.60521	1.57943	1.11822
	13982	Os03g0390200|mRNA|AK068899|CDS+3'UTR	Os03g0390200	Protein kinase 3.	2.90474	3.79941	1.308	1.73946
	19689	Os01g0111400|mRNA|AK067704|CDS+3'UTR	Os01g0111400	BED finger domain containing protein.	2.89969	4.51138	1.55581	1.73946
	31816	Os07g0297400|mRNA|AK059367|CDS+3'UTR	Os07g0297400	Conserved hypothetical protein.	2.89887	4.92093	1.69754	1.73946
	22111	Os04g0367400|mRNA|AK061121|CDS+3'UTR	Os04g0367400	Reticulon family protein.	2.89771	5.28384	1.82345	1.73946
	40711	Os08g0167800|COMBINER_EST|CI225244|6	Os08g0167800	Terpene synthase-like domain containing protein.	2.89571	4.72772	1.63266	1.73946
	7040	Os11g0460700|mRNA|AK119432|CDS+3'UTR	Os11g0460700	Protein prenyltransferase domain containing protein.	2.8898	5.91154	2.04565	1.73946
	17877	Os01g0370900|COMBINER_EST|CI437841|0	Os01g0370900	Glutathione-S-transferase 19E50.	2.88811	4.25609	1.47366	1.73946
	730	Os07g0633300|COMBINER|CI005252|6	Os07g0633300	(No Hit)	2.88552	3.84255	1.33167	1.73946
	40048	Os09g0572400|mRNA|AK069041|CDS+3'UTR	Os09g0572400	ATP-binding cassette, sub-family F, member 2 (Iron inhibited ABC transporter 2) (HUSSY-18).	2.87951	3.31295	1.15053	1.73946
	18742	Os01g0933400|mRNA|AK070303|UTR	Os01g0933400	Hypothetical protein.	2.87811	4.85996	1.6886	1.73946
	2608	Os01g0113400|mRNA|AK073168|CDS+3'UTR	Os01g0113400	Serine/threonine protein kinase (Fragment).	2.87809	4.07626	1.41631	1.73946
	26923	Os01g0184100|mRNA|AK071240|CDS+3'UTR	Os01g0184100	17.5 kDa class II heat shock protein.	2.8769	4.97555	1.72948	1.73946
	16194	Os05g0170200|mRNA|AK063611|CDS+3'UTR	Os05g0170200	Conserved hypothetical protein.	2.87136	3.95975	1.37905	1.73946
	17069	Os01g0944200|mRNA|AK067852|CDS+3'UTR	Os01g0944200	Conserved hypothetical protein.	2.85312	9.18713	3.22003	1.73946
	6865	Os12g0425800|mRNA|AK071086|CDS+3'UTR	Os12g0425800	Hypothetical protein.	2.84855	7.26995	2.55216	1.73946
	3394	Os01g0553400|mRNA|AK102543|CDS+3'UTR	Os01g0553400	Cyclin-like F-box domain containing protein.	2.84337	4.77213	1.67834	1.73946
	38892	Os05g0181300|mRNA|AK062607|CDS+3'UTR	Os05g0181300	Hypothetical protein.	2.83123	3.97556	1.40418	1.73946
	7650	Os08g0112200|COMBINER_EST|CI349529|6	Os08g0112200	Transferase family protein.	2.83009	4.05201	1.43176	1.73946
	11031	Os04g0682600|mRNA|AK062587|CDS+3'UTR	Os04g0682600	Integrase, catalytic region domain containing protein.	2.8284	3.54722	1.25415	1.73946
	37661	Os12g0517300|COMBINER_EST|Os12g0517300|8	Os12g0517300	Conserved hypothetical protein.	2.82176	4.29634	1.52258	1.73946
	1591	Os07g0102900|COMBINER_EST|CI524655|5	Os07g0102900	Plant MuDR transposase domain containing protein.	2.82113	4.93632	1.74977	1.73946
	22339	Os11g0260100|COMBINER_EST|Os11g0260100|8	Os11g0260100	SAM dependent carboxyl methyltransferase family protein.	2.81931	5.22275	1.85249	1.73946
	22262	Os11g0590700|mRNA|AK066717|CDS+3'UTR	Os11g0590700	Disease resistance protein family protein.	2.81596	4.96027	1.76149	1.97057
	27210	Os03g0820500|COMBINER_EST|CI417173|1	Os03g0820500	Actin-binding, cofilin/tropomyosin type domain containing protein.	2.81158	4.87971	1.73558	1.97057
	39075	Os08g0263300|mRNA|AK067503|CDS+3'UTR	Os08g0263300	Conserved hypothetical protein.	2.80785	6.36645	2.26738	1.97057
	40275	Os11g0487100|COMBINER|CI544783|0	Os11g0487100	(No Hit)	2.80417	3.39283	1.20992	1.97057
	5501	Os02g0102400|mRNA|AK059054|CDS+3'UTR	Os02g0102400	Ribosomal protein S5, C-terminal domain containing protein.	2.80281	7.02588	2.50672	1.97057
	32695	Os04g0589800|mRNA|AK063682|CDS+3'UTR	Os04g0589800	Late embryogenesis abundant (LEA) group 1 family protein.	2.79996	5.72861	2.04597	1.97057
	28650	Os03g0133100|mRNA|AK063608|CDS+3'UTR	Os03g0133100	Hypothetical protein.	2.79261	5.99301	2.14603	1.97057
	154	Os10g0540300|mRNA|AK061781|CDS+3'UTR	Os10g0540300	Conserved hypothetical protein.	2.79249	3.36791	1.20606	1.97057
	2778	Os10g0170600|COMBINER_EST|CI274787|6	Os10g0170600	BED finger domain containing protein.	2.78995	3.68914	1.3223	1.97057
	2691	Os01g0943000|COMBINER_EST|CI442151|0	Os01g0943000	Conserved hypothetical protein.	2.78888	6.24932	2.2408	1.97057
	31852	Os02g0216300|mRNA|AK060081|CDS+3'UTR	Os02g0216300	Conserved hypothetical protein.	2.78089	7.37742	2.6529	1.97057
	9684	Os08g0307500|COMBINER|AU082350|6	Os08g0307500	(No Hit)	2.77519	5.46605	1.96961	1.97057
	39309	Os09g0436500|mRNA|AK069129|CDS+3'UTR	Os09g0436500	Ketol-acid reductoisomerase, chloroplast precursor (EC 1.1.1.86) (Acetohydroxy-acid reductoisomerase) (Alpha-keto-beta-hydroxylacil reductoisomerase).	2.77166	2.22747	0.803661	1.97057
	8902	Os05g0488000|mRNA|AK062393|CDS+3'UTR	Os05g0488000	Helix-turn-helix, Fis-type domain containing protein.	2.76907	3.73608	1.34922	1.97057
	3602	Os08g0185900|mRNA|AK108323|CDS+3'UTR	Os08g0185900	Ubiquitin domain containing protein.	2.76822	4.43239	1.60117	1.97057
	38542	Os06g0124900|mRNA|AK062901|CDS+3'UTR	Os06g0124900	Conserved hypothetical protein.	2.76538	6.17717	2.23375	1.97057
	7982	Os02g0586900|mRNA|AK063583|CDS+3'UTR	Os02g0586900	Glycine rich family protein.	2.76453	5.21767	1.88736	1.97057
	9275	Os08g0321600|mRNA|AK060871|CDS+3'UTR	Os08g0321600	Conserved hypothetical protein.	2.76345	3.31105	1.19816	1.97057
	10586	Os01g0976300|mRNA|AK111354|CDS+3'UTR	Os01g0976300	Heavy metal transport/detoxification protein domain containing protein.	2.75962	5.2839	1.91472	1.97057
	3934	Os01g0644200|mRNA|AY549310|CDS+3'UTR	Os01g0644200	Conserved hypothetical protein.	2.74721	4.80882	1.75044	1.97057
	24737	Os07g0147400|COMBINER|CI275214|6	Os07g0147400	(No Hit)	2.74654	4.81847	1.75437	1.97057
	11478	Os06g0713400|mRNA|AK100628|CDS+3'UTR	Os06g0713400	Cyclin-like F-box domain containing protein.	2.74305	4.10498	1.4965	1.97057
	40480	Os05g0359700|mRNA|AK063590|CDS+3'UTR	Os05g0359700	Conserved hypothetical protein.	2.7423	5.57503	2.03297	1.97057
	38052	Os02g0213400|mRNA|AK060456|CDS+3'UTR	Os02g0213400	Conserved hypothetical protein.	2.74023	3.73945	1.36465	1.97057
	13904	Os05g0181200|mRNA|AK105519|CDS+3'UTR	Os05g0181200	Phytochrome P450-like protein.	2.73744	4.06075	1.48341	1.97057
	12791	Os06g0586000|mRNA|AK119252|CDS+3'UTR	Os06g0586000	Conserved hypothetical protein.	2.73706	5.54207	2.02482	1.97057
	2091	Os06g0651200|mRNA|AK107748|CDS+3'UTR	Os06g0651200	Hypothetical protein.	2.73576	4.53521	1.65775	1.97057
	34987	Os07g0633200|mRNA|AK061338|CDS+3'UTR	Os07g0633200	Serine/arginine-rich protein (SC35-like splicing factor SCL33, 33 kD).	2.73565	3.63699	1.32948	1.97057
	31026	Os05g0595100|mRNA|D21120|5'UTR+CDS	Os05g0595100	UDP-glucose 4-epimerase.	2.73511	3.77255	1.3793	1.97057
	11666	Os03g0638200|mRNA|AK069267|5'UTR+CDS	Os03g0638200	Transporter-like protein.	2.72819	3.3435	1.22554	1.97057
	10830	Os06g0284500|COMBINER_EST|CI138873|6	Os06g0284500	Zn-finger, Dof type domain containing protein.	2.72802	3.02339	1.10827	1.97057
	6184	Os01g0627400|mRNA|AK074025|CDS+3'UTR	Os01g0627400	Cytochrome P450 monooxygenase CYP72A5 (Fragment).	2.72781	1.97037	0.722328	1.97057
	15514	Os06g0271500|mRNA|AK065764|CDS+3'UTR	Os06g0271500	En/Spm-like transposon proteins family protein.	2.71483	5.79638	2.13508	1.97057
	5943	Os01g0692000|mRNA|AK064650|CDS+3'UTR	Os01g0692000	Glutathione S-transferase GST 26 (EC 2.5.1.18).	2.71467	2.34476	0.863736	1.97057
	36595	Os04g0619000|COMBINER_EST|CI148613|6	Os04g0619000	No apical meristem (NAM) protein domain containing protein.	2.70994	2.29552	0.847073	2.52502
	25013	Os04g0367800|mRNA|AK101462|CDS+3'UTR	Os04g0367800	HAT dimerisation domain containing protein.	2.70921	3.91252	1.44415	2.52502
	23200	Os08g0321500|mRNA|AK063790|CDS+3'UTR	Os08g0321500	Hypothetical protein.	2.70613	4.57695	1.69133	2.52502
	24460	Os04g0640800|mRNA|AK065522|CDS+3'UTR	Os04g0640800	Programmed cell death protein 2, C-terminal domain containing protein.	2.70428	1.83869	0.679919	2.52502
	13286	Os09g0482600|COMBINER_EST|CI255075|6	Os09g0482600	Heat shock protein 82.	2.70125	4.78339	1.77081	2.52502
	36573	Os01g0112500|mRNA|AF005268|CDS+3'UTR	Os01g0112500	ARM repeat fold domain containing protein.	2.70075	1.59501	0.590579	2.52502
	21514	Os03g0723600|mRNA|AK067666|CDS+3'UTR	Os03g0723600	Hypothetical protein.	2.6987	7.44788	2.75981	2.52502
	34175	Os10g0490200|COMBINER|CI120496|6	Os10g0490200	(No Hit)	2.69802	3.5319	1.30907	2.52502
	9254	Os03g0561400|COMBINER_EST|CI077113|6	Os03g0561400	RNA-directed DNA polymerase (Reverse transcriptase) domain containing protein.	2.69402	4.6843	1.73877	2.52502
	34263	Os11g0474500|COMBINER|CI407343|x	Os11g0474500	(No Hit)	2.69386	5.77817	2.14494	2.52502
	2665	Os10g0329400|COMBINER_EST|CI244058|6	Os10g0329400	Hypothetical protein.	2.69154	3.3004	1.22621	2.52502
	39833	Os01g0859300|mRNA|AK070998|CDS+3'UTR	Os01g0859300	ABA response element binding factor.	2.68918	3.38839	1.26001	2.52502
	38690	Os07g0282500|mRNA|AK058321|CDS+3'UTR	Os07g0282500	Aldehyde oxidase and xanthine dehydrogenase, molybdopterin binding domain containing protein.	2.6865	3.50518	1.30474	2.52502
	3551	Os12g0106200|mRNA|AK109211|CDS+3'UTR	Os12g0106200	Protein of unknown function DUF260 domain containing protein.	2.68641	4.79551	1.7851	2.52502
	18728	Os09g0436600|mRNA|AK070202|CDS+3'UTR	Os09g0436600	Conserved hypothetical protein.	2.68547	4.45205	1.65783	2.52502
	34170	Os12g0405400|mRNA|AK066879|CDS+3'UTR	Os12g0405400	Conserved hypothetical protein.	2.68241	4.1066	1.53094	2.52502
	34343	Os09g0340400|mRNA|AK072406|CDS+3'UTR	Os09g0340400	Hypothetical protein.	2.67809	5.00963	1.87059	2.52502
	26352	Os11g0170900|mRNA|AK067523|CDS+3'UTR	Os11g0170900	Conserved hypothetical protein.	2.67611	6.54722	2.44654	2.52502
	20318	Os11g0206000|mRNA|AK071032|CDS+3'UTR	Os11g0206000	Hypothetical protein.	2.67522	7.72046	2.88592	2.52502
	17173	Os09g0512200|mRNA|AK065469|CDS+3'UTR	Os09g0512200	Hypothetical protein.	2.67136	3.3596	1.25763	2.52502
	22346	Os01g0943900|COMBINER|CI442151|0	Os01g0943900	(No Hit)	2.66571	6.30719	2.36604	2.52502
	39861	Os10g0473900|COMBINER_EST|CI194575|6	Os10g0473900	Disease resistance protein family protein.	2.66349	2.44575	0.918251	2.52502
	23097	Os03g0287000|COMBINER|CI032353|6	Os03g0287000	(No Hit)	2.6634	4.60517	1.72906	2.52502
	39225	Os03g0141200|mRNA|AK100092|CDS+3'UTR	Os03g0141200	Glycoside hydrolase, family 14B, plant protein.	2.65922	3.59013	1.35007	2.52502
	12634	Os05g0195500|COMBINER|CI348757|6	Os05g0195500	(No Hit)	2.65779	4.84188	1.82177	2.52502
	36623	Os06g0350200|mRNA|AK099897|UTR	Os06g0350200	Non-protein coding transcript, unclassifiable transcript.	2.65722	4.66246	1.75464	2.52502
	10167	Os04g0369000|mRNA|AK119916|CDS+3'UTR	Os04g0369000	Major sperm protein domain containing protein.	2.65118	3.26264	1.23064	2.52502
	40225	Os05g0193700|COMBINER_EST|AU101952|6	Os05g0193700	IQ calmodulin-binding region domain containing protein.	2.64978	4.02074	1.51739	2.52502
	29089	Os08g0539700|mRNA|AB013451|CDS+3'UTR	Os08g0539700	PibH8 protein.	2.64865	2.61468	0.987174	2.52502
	14130	Os12g0226700|mRNA|AK070393|CDS+3'UTR	Os12g0226700	Allyl alcohol dehydrogenase.	2.6479	4.56925	1.72561	2.52502
	3698	Os04g0541700|mRNA|AY224440|5'UTR+CDS	Os04g0541700	Homeobox domain containing protein.	2.64682	3.81183	1.44015	2.52502
	9414	Os08g0301600|mRNA|AK072190|CDS+3'UTR	Os08g0301600	Conserved hypothetical protein.	2.64634	6.37564	2.40923	2.52502
	40397	Os09g0250500|mRNA|AK062954|CDS+3'UTR	Os09g0250500	Hypothetical protein.	2.63937	4.65139	1.76231	2.52502
	28684	Os12g0547100|mRNA|AK121480|CDS+3'UTR	Os12g0547100	Hypothetical protein.	2.63711	5.6796	2.15372	2.52502
	1377	Os12g0293000|mRNA|AK069712|UTR	Os12g0293000	Hypothetical protein.	2.6368	2.89628	1.0984	2.52502
	6759	Os04g0225700|COMBINER_EST|Os04g0225700|8	Os04g0225700	BURP domain containing protein.	2.6347	4.26151	1.61746	2.52502
	33443	Os12g0123800|COMBINER_EST|Os12g0123800|8	Os12g0123800	CUC2.	2.63228	4.35864	1.65584	2.52502
	8071	Os09g0516800|COMBINER_EST|CI025346|3	Os09g0516800	Conserved hypothetical protein.	2.6297	5.32445	2.02474	2.52502
	26827	Os01g0291500|mRNA|AK070443|CDS+3'UTR	Os01g0291500	Transferase family protein.	2.62786	6.21895	2.36654	2.52502
	28746	Os03g0804700|COMBINER_EST|CI253880|6	Os03g0804700	Germin-like protein subfamily T member 1 precursor.	2.6266	2.89897	1.10369	2.52502
	7962	Os11g0222900|mRNA|AK102237|CDS+3'UTR	Os11g0222900	Disease resistance protein family protein.	2.62357	5.22325	1.99089	2.52502
	8118	Os04g0224000|mRNA|AK105500|CDS+3'UTR	Os04g0224000	Conserved hypothetical protein.	2.62247	4.48339	1.7096	2.52502
	41171	Os05g0575000|COMBINER_EST|CI553613|6	Os05g0575000	Conserved hypothetical protein.	2.62152	3.06677	1.16985	2.52502
	10191	Os02g0542500|mRNA|AK109859|CDS+3'UTR	Os02g0542500	Hypothetical protein.	2.62136	1.83446	0.699812	2.52502
	33838	Os01g0369700|mRNA|AK120046|CDS+3'UTR	Os01g0369700	Glutathione S-transferase GST 8 (EC 2.5.1.18).	2.62123	5.60769	2.13934	2.52502
	22266	Os11g0309000|mRNA|AK100761|CDS+3'UTR	Os11g0309000	Synaptojanin, N-terminal domain containing protein.	2.62024	3.56519	1.36063	2.52502
	14780	Os01g0348900|mRNA|AK062520|CDS+3'UTR	Os01g0348900	Jacalin-related lectin domain containing protein.	2.6201	7.21171	2.75246	2.52502
	22617	Os02g0741700|mRNA|AK069210|CDS+3'UTR	Os02g0741700	Conserved hypothetical protein.	2.61613	1.46535	0.560122	2.52502
	16733	Os03g0708800|mRNA|AK063654|CDS+3'UTR	Os03g0708800	Hypothetical protein.	2.61522	2.1503	0.822223	2.52502
	27286	Os02g0283800|mRNA|AK102120|CDS+3'UTR	Os02g0283800	Receptor-like protein kinase.	2.61301	5.77117	2.20863	2.52502
	30555	Os07g0642100|mRNA|AK100505|CDS+3'UTR	Os07g0642100	Nucleic acid-binding OB-fold domain containing protein.	2.61297	5.92859	2.26891	2.52502
	5410	Os03g0792800|COMBINER_EST|CI533188|0	Os03g0792800	Beta-1,3-glucanase-like protein.	2.61227	2.26398	0.866671	2.52502
	3424	Os02g0522100|mRNA|AK100876|CDS+3'UTR	Os02g0522100	Conserved hypothetical protein.	2.61181	5.78215	2.21385	2.52502
	6961	Os06g0280900|mRNA|AK061934|UTR	Os06g0280900	Conserved hypothetical protein.	2.60594	4.3502	1.66934	2.52502
	11232	Os11g0465200|mRNA|AK066010|CDS+3'UTR	Os11g0465200	Cytochrome P450 family protein.	2.60499	4.77456	1.83285	2.52502
	18983	Os12g0516400|COMBINER|CI556085|6	Os12g0516400	(No Hit)	2.60323	5.70873	2.19294	2.52502
	14420	Os07g0468900|mRNA|AK109042|UTR	Os07g0468900	Non-protein coding transcript, uncharacterized transcript.	2.59921	2.74015	1.05422	3.13102
	22766	Os03g0136600|mRNA|AK062705|CDS+3'UTR	Os03g0136600	Complex 1 LYR protein family protein.	2.59538	4.34769	1.67516	3.13102
	8213	Os07g0189800|mRNA|AK071758|CDS+3'UTR	Os07g0189800	Conserved hypothetical protein.	2.59382	2.40658	0.927812	3.13102
	22958	Os01g0576000|mRNA|AK109219|UTR	Os01g0576000	Non-protein coding transcript, uncharacterized transcript.	2.59151	4.99695	1.9282	3.13102
	26738	Os04g0364800|COMBINER_EST|CI423611|1	Os04g0364800	Barwin-related endoglucanase domain containing protein.	2.59137	4.63434	1.78837	3.13102
	36918	Os04g0400800|mRNA|AK110580|CDS+3'UTR	Os04g0400800	Heavy metal transport/detoxification protein domain containing protein.	2.59017	5.17683	1.99864	3.13102
	14475	Os11g0660500|mRNA|AK105453|CDS+3'UTR	Os11g0660500	Translationally controlled tumor protein family protein.	2.58885	7.63379	2.94872	3.13102
	38348	Os10g0529800|mRNA|AF309380|CDS+3'UTR	Os10g0529800	Tau class GST protein 4.	2.58788	6.18196	2.38882	3.13102
	982	Os11g0307600|mRNA|AK121926|CDS+3'UTR	Os11g0307600	Conserved hypothetical protein.	2.5875	5.28283	2.04168	3.13102
	6871	Os06g0723900|COMBINER|CI089853|6	Os06g0723900	(No Hit)	2.57572	2.671	1.03699	3.13102
	14133	Os06g0614400|mRNA|AK120383|CDS+3'UTR	Os06g0614400	Conserved hypothetical protein.	2.57474	6.19406	2.4057	3.13102
	25658	Os12g0428000|mRNA|AK100244|CDS+3'UTR	Os12g0428000	Rhodanese-like domain containing protein.	2.57369	6.27254	2.43717	3.13102
	7537	Os05g0439200|mRNA|AK069208|CDS+3'UTR	Os05g0439200	Hypothetical protein.	2.57227	5.63576	2.19096	3.13102
	38413	Os04g0607400|mRNA|AK066668|CDS+3'UTR	Os04g0607400	Conserved hypothetical protein.	2.57227	3.93171	1.5285	3.13102
	11833	Os11g0490900|mRNA|AK108860|CDS+3'UTR	Os11g0490900	WRKY transcription factor 72.	2.57171	4.52696	1.76029	3.13102
	33054	Os07g0468100|mRNA|AK105890|CDS+3'UTR	Os07g0468100	Glutathione S-transferase GST 19 (EC 2.5.1.18).	2.57029	6.82186	2.65413	3.13102
	19921	Os05g0492500|mRNA|AK065279|CDS+3'UTR	Os05g0492500	Hypothetical protein.	2.56989	5.51222	2.14492	3.13102
	36735	Os07g0190900|mRNA|AK067037|CDS+3'UTR	Os07g0190900	SMAD/FHA domain containing protein.	2.56897	2.35652	0.9173	3.13102
	2923	Os11g0591800|COMBINER_EST|CI442904|0	Os11g0591800	Wound-induced protein WIN2 precursor.	2.56737	2.97481	1.1587	3.13102
	1736	Os10g0491100|COMBINER|CI468859|3	Os10g0491100	(No Hit)	2.56184	3.73384	1.45748	3.13102
	38932	Os09g0127700|mRNA|AK107885|CDS+3'UTR	Os09g0127700	Conserved hypothetical protein.	2.56131	5.15186	2.01142	3.13102
	32472	Os02g0807000|mRNA|AK101080|CDS+3'UTR	Os02g0807000	Phosphoenolpyruvate carboxylase kinase.	2.56128	3.81704	1.49028	3.13102
	8933	Os11g0660400|mRNA|AK068481|CDS+3'UTR	Os11g0660400	Plasma membrane H+-ATPase (EC 3.6.1.3).	2.56089	5.44409	2.12586	3.13102
	19074	Os09g0290900|mRNA|AK100657|CDS+3'UTR	Os09g0290900	Conserved hypothetical protein.	2.55991	4.08896	1.59731	3.13102
	26779	Os05g0562000|mRNA|AK073575|CDS+3'UTR	Os05g0562000	Hypothetical protein.	2.5527	5.21939	2.04466	3.13102
	34503	Os03g0126600|COMBINER_EST|CI560888|0	Os03g0126600	Conserved hypothetical protein.	2.55175	4.63936	1.81811	3.13102
	16573	osa-miR168a|Os02|Mature	osa-miR168a	miRNA	2.54972	3.33184	1.30675	3.13102
	5694	Os11g0619700|COMBINER|CI462742|6	Os11g0619700	(No Hit)	2.54845	4.52768	1.77664	3.13102
	21215	Os03g0575500|mRNA|AK120300|CDS+3'UTR	Os03g0575500	Conserved hypothetical protein.	2.54845	5.08149	1.99396	3.13102
	1548	Os03g0324200|mRNA|AB074971|CDS+3'UTR	Os03g0324200	EIL3.	2.54681	5.27072	2.06954	3.13102
	14998	Os09g0564200|COMBINER_EST|CI548924|6	Os09g0564200	Peptidase C1A, papain family protein.	2.54645	5.13699	2.01731	3.13102
	11087	Os12g0118400|mRNA|AK062407|CDS+3'UTR	Os12g0118400	Epoxide hydrolase family protein.	2.54634	4.14885	1.62934	3.13102
	11724	Os07g0296000|mRNA|AK073416|CDS+3'UTR	Os07g0296000	Conserved hypothetical protein.	2.53919	4.33527	1.70735	3.13102
	41259	Os03g0785100|mRNA|AK063237|CDS+3'UTR	Os03g0785100	Conserved hypothetical protein.	2.53666	7.69584	3.03384	3.13102
	17991	Os10g0489600|COMBINER_EST|CB684013|7	Os10g0489600	Conserved hypothetical protein.	2.53616	3.40117	1.34107	3.13102
	33976	Os11g0588600|mRNA|AK066312|CDS+3'UTR	Os11g0588600	Disease resistance protein family protein.	2.53577	4.9922	1.96871	3.13102
	25356	Os06g0521600|COMBINER_EST|CI435774|6	Os06g0521600	Nucleotide sequence for mutator transposable element MuA2.	2.53573	5.22211	2.05941	3.13102
	9105	Os04g0616900|mRNA|AK066343|CDS+3'UTR	Os04g0616900	Conserved hypothetical protein.	2.53568	4.84685	1.91146	3.13102
	27092	Os08g0393900|mRNA|AK066660|UTR	Os08g0393900	Non-protein coding transcript, unclassifiable transcript.	2.53507	5.12107	2.02009	3.13102
	8140	Os06g0558900|COMBINER|CI254751|6	Os06g0558900	(No Hit)	2.52576	4.45451	1.76364	3.13102
	37389	Os05g0572700|mRNA|AK108969|CDS+3'UTR	Os05g0572700	Protein phosphatase 2C.	2.52385	3.74724	1.48473	3.13102
	22432	Os11g0672300|mRNA|AK066296|CDS+3'UTR	Os11g0672300	Hypothetical protein.	2.52358	3.06297	1.21374	3.13102
	11970	Os10g0513900|mRNA|AK105773|CDS+3'UTR	Os10g0513900	E-class P450, group I family protein.	2.5233	4.23945	1.68012	3.13102
	37624	Os09g0378700|COMBINER_EST|CI191366|6	Os09g0378700	U box domain containing protein.	2.52141	3.37541	1.3387	3.13102
	4361	Os03g0855700|mRNA|AK070400|CDS+3'UTR	Os03g0855700	Nucleic acid-binding OB-fold domain containing protein.	2.51811	4.59522	1.82487	3.13102
	572	Os04g0616400|mRNA|AK099657|CDS+3'UTR	Os04g0616400	Receptor-like serine/threonine kinase.	2.51785	3.5649	1.41585	3.13102
	1349	Os11g0146800|mRNA|AB079874|CDS+3'UTR	Os11g0146800	RecA bacterial DNA recombination protein family protein.	2.51674	2.52566	1.00354	3.13102
	39686	Os05g0547700|mRNA|AK120320|CDS+3'UTR	Os05g0547700	Conserved hypothetical protein.	2.51646	4.70752	1.87069	3.13102
	31999	Os09g0300400|COMBINER|CI390597|6	Os09g0300400	(No Hit)	2.51245	4.1339	1.64536	3.13102
	20352	Os11g0251400|mRNA|AK099053|CDS+3'UTR	Os11g0251400	Ankyrin repeat containing protein.	2.51241	5.05057	2.01025	3.13102
	22494	Os05g0441500|mRNA|AK065927|UTR	Os05g0441500	Non-protein coding transcript, uncharacterized transcript.	2.5087	5.11521	2.03899	3.13102
	2110	Os07g0255300|COMBINER_EST|CI207133|6	Os07g0255300	Conserved hypothetical protein.	2.49746	5.14185	2.05884	3.13102
	29419	Os09g0123200|mRNA|AK058419|CDS+3'UTR	Os09g0123200	Paraneoplastic encephalomyelitis antigen family protein.	2.49659	1.73804	0.696165	3.13102
	6897	Os09g0496100|COMBINER_EST|CI266534|6	Os09g0496100	Hypothetical protein.	2.49644	5.15935	2.06668	3.13102
	31730	Os01g0247600|mRNA|AK109701|CDS+3'UTR	Os01g0247600	Conserved hypothetical protein.	2.49513	4.94181	1.98058	3.13102
	19800	Os04g0206700|mRNA|AK103242|CDS+3'UTR	Os04g0206700	UDP-glucuronosyl/UDP-glucosyltransferase family protein.	2.49365	4.77228	1.91378	3.13102
	5737	Os12g0118200|mRNA|AK066991|CDS+3'UTR	Os12g0118200	Hypothetical protein.	2.49179	3.9802	1.59732	3.13102
	40143	Os11g0694400|COMBINER|CI489777|6	Os11g0694400	(No Hit)	2.49097	3.08963	1.24033	3.13102
	2076	Os01g0702500|mRNA|AY333185|CDS+3'UTR	Os01g0702500	Dehydrin RAB25.	2.48948	3.95338	1.58803	3.13102
	22995	Os03g0275700|mRNA|AK111329|CDS+3'UTR	Os03g0275700	Hypothetical protein.	2.48915	2.46822	0.991589	3.13102
	33644	Os01g0967600|mRNA|AK119357|CDS+3'UTR	Os01g0967600	Hypothetical protein.	2.48848	4.07191	1.6363	3.13102
	4712	Os05g0581000|mRNA|AK062968|UTR	Os05g0581000	Non-protein coding transcript, unclassifiable transcript.	2.4858	4.37158	1.75862	3.13102
	11867	Os08g0189100|mRNA|AK062862|CDS+3'UTR	Os08g0189100	Germin-like protein precursor.	2.48564	3.79213	1.52561	3.13102
	340	Os10g0468500|mRNA|AK120876|CDS+3'UTR	Os10g0468500	Protein kinase domain containing protein.	2.48438	3.5544	1.4307	3.13102
	25926	Os04g0286400|mRNA|AK062974|CDS+3'UTR	Os04g0286400	Hypothetical protein.	2.48273	4.38358	1.76563	3.13102
	5680	Os10g0322300|mRNA|AK109422|CDS+3'UTR	Os10g0322300	Hypothetical protein.	2.47838	4.09244	1.65126	3.13102
	39639	Os02g0168100|mRNA|AK058890|CDS+3'UTR	Os02g0168100	4-hydroxyphenylpyruvate dioxygenase (EC 1.13.11.27) (4HPPD) (HPD) (HPPDase).	2.47838	2.57186	1.03772	3.13102
	11161	Os08g0419800|COMBINER_EST|CI069197|6	Os08g0419800	RmlC-like cupin family protein.	2.4783	3.44719	1.39095	3.13102
	41562	Os03g0277300|COMBINER_EST|CI066180|3	Os03g0277300	Heat shock protein 70.	2.47739	3.89018	1.57027	3.13102
	23288	Os04g0480700|mRNA|AK121175|CDS+3'UTR	Os04g0480700	Cytochrome P450 71A1 (EC 1.14.-.-) (CYPLXXIA1) (ARP-2).	2.47621	3.03341	1.22502	3.13102
	31344	Os01g0373400|mRNA|AK110973|CDS+3'UTR	Os01g0373400	Homeodomain-like containing protein.	2.47615	3.75535	1.51661	3.13102
	8459	Os06g0531900|mRNA|AK067909|CDS+3'UTR	Os06g0531900	Lipolytic enzyme, G-D-S-L family protein.	2.47605	3.36235	1.35795	3.13102
	22033	Os03g0820200|COMBINER|CI206634|6	Os03g0820200	(No Hit)	2.47552	4.24773	1.71589	3.13102
	27805	Os09g0309900|mRNA|AK121830|UTR	Os09g0309900	Non-protein coding transcript, putative npRNA.	2.47411	4.70922	1.9034	3.13102
	37191	Os11g0689800|mRNA|AK119600|CDS+3'UTR	Os11g0689800	Conserved hypothetical protein.	2.47291	3.79086	1.53296	3.13102
	2857	Os04g0372400|mRNA|AK107450|CDS+3'UTR	Os04g0372400	Conserved hypothetical protein.	2.47275	3.83359	1.55033	3.13102
	27524	Os08g0164800|mRNA|AK062058|CDS+3'UTR	Os08g0164800	RNA-directed DNA polymerase (Reverse transcriptase) domain containing protein.	2.47273	3.73768	1.51156	3.13102
	6326	Os06g0581000|mRNA|AK071803|CDS+3'UTR	Os06g0581000	TGF-beta receptor, type I/II extracellular region family protein.	2.47188	5.34657	2.16295	3.13102
	10150	Os03g0820300|mRNA|AY286474|CDS+3'UTR	Os03g0820300	ZPT2-14.	2.46984	4.03058	1.63192	3.13102
	10125	Os04g0415800|COMBINER_EST|CI197444|6	Os04g0415800	Plant lipid transfer/seed storage/trypsin-alpha amylase inhibitor domain containing protein.	2.4696	4.58442	1.85634	3.13102
	4226	Os02g0522300|mRNA|AK068634|CDS+3'UTR	Os02g0522300	Hypothetical protein.	2.46941	4.31827	1.7487	3.13102
	24240	Os10g0113000|mRNA|AK102609|CDS+3'UTR	Os10g0113000	NADPH-dependent codeinone reductase (EC 1.1.1.247).	2.46879	4.6113	1.86784	3.13102
	6960	Os11g0454200|mRNA|AK063517|CDS+3'UTR	Os11g0454200	Dehydrin RAB 16B.	2.46879	5.97775	2.42133	3.13102
	35274	Os06g0722700|COMBINER|CI089853|6	Os06g0722700	(No Hit)	2.46871	2.58914	1.04878	3.13102
	3560	Os11g0256300|mRNA|AK066271|CDS+3'UTR	Os11g0256300	Conserved hypothetical protein.	2.46587	5.20857	2.11226	3.13102
	12194	Os11g0708000|mRNA|AK061756|UTR	Os11g0708000	Non-protein coding transcript, uncharacterized transcript.	2.46525	1.60537	0.651199	3.13102
	18378	Os11g0434800|mRNA|AK062908|CDS+3'UTR	Os11g0434800	Hypothetical protein.	2.46515	4.87312	1.9768	3.13102
	22784	Os09g0436000|COMBINER_EST|CI399152|6	Os09g0436000	Conserved hypothetical protein.	2.46515	4.34165	1.76121	3.13102
	35216	Os06g0112200|mRNA|AK104797|CDS+3'UTR	Os06g0112200	Purine and other phosphorylases, family 1 protein.	2.46302	4.36146	1.77078	3.13102
	19908	Os02g0669100|mRNA|AK070197|CDS+3'UTR	Os02g0669100	Dehydrin COR410 (Cold-induced COR410 protein).	2.4613	2.31544	0.940738	3.13102
	24506	Os10g0165400|COMBINER_EST|CI184355|6	Os10g0165400	Conserved hypothetical protein.	2.46046	4.0251	1.63591	3.13102
	39361	Os05g0571800|mRNA|AK063033|CDS+3'UTR	Os05g0571800	Conserved hypothetical protein.	2.45872	3.29901	1.34176	3.13102
	32634	Os04g0121800|mRNA|AK058841|UTR	Os04g0121800	Non-protein coding transcript, uncharacterized transcript.	2.45802	4.65136	1.89232	3.13102
	39982	Os01g0579900|mRNA|AK065133|CDS+3'UTR	Os01g0579900	Esterase/lipase/thioesterase domain containing protein.	2.4571	4.37351	1.77995	3.13102
	26488	Os02g0508500|mRNA|AK066496|CDS+3'UTR	Os02g0508500	Plant MuDR transposase domain containing protein.	2.45693	4.36107	1.77501	3.13102
	12224	Os08g0288000|mRNA|AK099655|CDS+3'UTR	Os08g0288000	Hypothetical protein.	2.45625	3.36777	1.3711	3.13102
	15869	Os08g0535000|mRNA|AK066324|CDS+3'UTR	Os08g0535000	Conserved hypothetical protein.	2.45366	3.92538	1.59981	3.13102
	34113	Os11g0115600|COMBINER_EST|CI469674|2	Os11g0115600	Conserved hypothetical protein.	2.45119	3.27507	1.33611	3.79944
	39634	Os03g0820400|mRNA|AY305864|CDS+3'UTR	Os03g0820400	ZPT2-13.	2.45036	3.27177	1.33522	3.79944
	32960	Os06g0580100|mRNA|AK059529|CDS+3'UTR	Os06g0580100	Conserved hypothetical protein.	2.45029	6.46938	2.64025	3.79944
	22854	Os10g0132700|mRNA|AK072959|5'UTR+CDS	Os10g0132700	Disease resistance protein family protein.	2.44795	3.96255	1.61872	3.79944
	4681	Os03g0217900|mRNA|AK119980|CDS+3'UTR	Os03g0217900	Hypothetical protein.	2.44732	4.06115	1.65943	3.79944
	24441	Os09g0479300|mRNA|AK102408|CDS+3'UTR	Os09g0479300	Conserved hypothetical protein.	2.44258	2.78503	1.1402	3.79944
	20994	Os02g0528500|mRNA|AK063979|CDS+3'UTR	Os02g0528500	Hypothetical protein.	2.44223	3.83189	1.56901	3.79944
	39795	Os02g0738300|mRNA|AK108113|CDS+3'UTR	Os02g0738300	Conserved hypothetical protein.	2.44218	2.04025	0.835422	3.79944
	11485	Os01g0862400|mRNA|AK108182|CDS+3'UTR	Os01g0862400	Conserved hypothetical protein.	2.43928	2.80822	1.15125	3.79944
	35932	Os04g0613300|mRNA|AK065653|CDS+3'UTR	Os04g0613300	Conserved hypothetical protein.	2.43862	4.21861	1.72992	3.79944
	38450	Os07g0272800|mRNA|AK107279|CDS+3'UTR	Os07g0272800	Hypothetical protein.	2.43809	2.84736	1.16787	3.79944
	5870	Os07g0643400|mRNA|AK061012|CDS+3'UTR	Os07g0643400	Esterase/lipase/thioesterase domain containing protein.	2.43626	5.34743	2.19493	3.79944
	2369	Os09g0496400|COMBINER_EST|CI172301|6	Os09g0496400	Hypothetical protein.	2.43581	4.19248	1.72119	3.79944
	7902	Os07g0228600|mRNA|AK101346|CDS+3'UTR	Os07g0228600	Conserved hypothetical protein.	2.43531	4.76481	1.95655	3.79944
	17458	Os01g0714600|mRNA|AK059855|5'UTR+CDS	Os01g0714600	Conserved hypothetical protein.	2.43371	4.98026	2.04636	3.79944
	603	Os04g0588800|COMBINER|CI155889|6	Os04g0588800	(No Hit)	2.43331	2.03106	0.834691	3.79944
	14989	Os02g0808600|COMBINER|CI284989|6	Os02g0808600	(No Hit)	2.4332	3.46988	1.42605	3.79944
	25454	Os05g0529700|mRNA|AK062298|CDS+3'UTR	Os05g0529700	Heat shock protein DnaJ family protein.	2.43143	2.52469	1.03836	3.79944
	36260	Os01g0563000|mRNA|AK062187|CDS+3'UTR	Os01g0563000	Peptidylprolyl isomerase, FKBP-type domain containing protein.	2.42995	3.9628	1.63082	3.79944
	24742	Os05g0173800|mRNA|AK106805|CDS+3'UTR	Os05g0173800	Hypothetical protein.	2.42907	4.29892	1.76978	3.79944
	39327	Os10g0437500|mRNA|AK107152|CDS+3'UTR	Os10g0437500	Universal stress protein (Usp) family protein.	2.42722	3.17529	1.3082	3.79944
	5968	Os06g0188800|mRNA|AK120124|CDS+3'UTR	Os06g0188800	Ionotropic glutamate receptor family protein.	2.4252	1.85976	0.766846	3.79944
	4904	Os11g0481500|mRNA|AK069452|CDS+3'UTR	Os11g0481500	Hypothetical protein.	2.42494	4.56379	1.88202	3.79944
	11341	Os11g0184900|mRNA|AK102475|CDS+3'UTR	Os11g0184900	OsNAC5 protein.	2.42313	2.45548	1.01335	3.79944
	36765	Os09g0129400|mRNA|AK069183|UTR	Os09g0129400	Hypothetical protein.	2.42186	4.07344	1.68195	3.79944
	3514	Os10g0124500|mRNA|AK101708|CDS+3'UTR	Os10g0124500	Cyclin-like F-box domain containing protein.	2.4197	4.26371	1.76208	3.79944
	21105	Os11g0162700|mRNA|AK119419|UTR	Os11g0162700	Non-protein coding transcript, uncharacterized transcript.	2.41932	4.64442	1.91972	3.79944
	29567	Os09g0428500|mRNA|AK060993|CDS+3'UTR	Os09g0428500	Conserved hypothetical protein.	2.41784	4.60353	1.90399	3.79944
	9470	Os03g0270900|COMBINER|CI092332|6	Os03g0270900	(No Hit)	2.4175	2.63317	1.08921	3.79944
	25550	Os03g0439800|mRNA|AK066154|CDS+3'UTR	Os03g0439800	Conserved hypothetical protein.	2.41725	3.64104	1.50627	3.79944
	37133	Os09g0436700|mRNA|AK070597|CDS+3'UTR	Os09g0436700	Hypothetical protein.	2.41679	4.20258	1.73891	3.79944
	17806	Os10g0569400|mRNA|Y14825|CDS+3'UTR	Os10g0569400	RIR1a protein precursor.	2.41635	4.04629	1.67455	3.79944
	32224	Os10g0432200|mRNA|AK106572|CDS+3'UTR	Os10g0432200	ATP-binding cassette sub-family E member 1 (RNase L inhibitor) (Ribonuclease 4 inhibitor) (RNS4I).	2.41607	4.00487	1.65759	3.79944
	2790	Os05g0262000|COMBINER|CI402974|6	Os05g0262000	(No Hit)	2.41558	3.36247	1.39199	3.79944
	20891	Os12g0450500|mRNA|AK068778|UTR	Os12g0450500	Non-protein coding transcript, putative npRNA.	2.41537	5.23257	2.16637	3.79944
	29626	Os04g0419400|COMBINER|CI170971|6	Os04g0419400	(No Hit)	2.41407	3.38508	1.40223	3.79944
	951	Os02g0615800|mRNA|AK065018|CDS+3'UTR	Os02g0615800	Protein kinase domain containing protein.	2.41229	4.42595	1.83475	3.79944
	23660	Os09g0572900|mRNA|AK069270|CDS+3'UTR	Os09g0572900	Dynamin-like protein 4 (ADL4) (Dynamin-like protein E).	2.41218	2.50636	1.03904	3.79944
	29543	Os05g0546800|mRNA|AK067522|CDS+3'UTR	Os05g0546800	Conserved hypothetical protein.	2.41185	5.36327	2.22371	3.79944
	33294	Os11g0701300|COMBINER_EST|CI079140|6	Os11g0701300	Chitinase (EC 3.2.1.14).	2.41078	4.1538	1.72301	3.79944
	21862	Os07g0485400|COMBINER_EST|Os07g0485400|8	Os07g0485400	Asparaginyl-tRNA synthetase, chloroplast/mitochondrial precursor (EC 6.1.1.22) (Asparagine--tRNA ligase) (AsnRS).	2.40842	2.15193	0.893503	3.79944
	28524	Os04g0247500|mRNA|AK100644|CDS+3'UTR	Os04g0247500	Hypothetical protein.	2.4081	3.47507	1.44307	3.79944
	36888	Os01g0803200|mRNA|AK061770|CDS+3'UTR	Os01g0803200	Cysteine proteinase inhibitor-I (Oryzacystatin-I).	2.40803	3.97782	1.6519	3.79944
	23386	Os06g0287700|mRNA|AK067966|CDS+3'UTR	Os06g0287700	NBS-LRR disease resistance protein homologue.	2.40719	4.14804	1.72318	3.79944
	20562	Os05g0542500|mRNA|AK063984|CDS+3'UTR	Os05g0542500	Group 3 LEA (Type I) protein.	2.40615	5.03753	2.0936	3.79944
	30078	Os07g0561400|COMBINER|CI007698|6	Os07g0561400	(No Hit)	2.4057	2.94797	1.22541	3.79944
	28787	Os07g0164800|mRNA|AK070973|CDS+3'UTR	Os07g0164800	Hypothetical protein.	2.40314	1.83546	0.763777	3.79944
	6719	Os05g0215300|COMBINER|CI234132|6	Os05g0215300	(No Hit)	2.4029	4.81683	2.00459	3.79944
	36826	Os04g0293300|mRNA|AK111082|CDS+3'UTR	Os04g0293300	Tropinone reductase-I (EC 1.1.1.206) (TR-I) (Tropine dehydrogenase).	2.40248	3.04612	1.26791	3.79944
	21551	Os11g0618700|COMBINER_EST|CI418458|3	Os11g0618700	Protein of unknown function DUF594 family protein.	2.40239	3.87769	1.6141	3.79944
	22193	Os03g0168100|mRNA|AK121575|CDS+3'UTR	Os03g0168100	Late embryogenesis abundant protein repeat containing protein.	2.40201	5.68682	2.36753	3.79944
	38487	Os03g0200200|mRNA|AK066091|CDS+3'UTR	Os03g0200200	Hypothetical protein.	2.40096	2.19374	0.913695	3.79944
	13049	Os08g0378100|mRNA|AK107932|CDS+3'UTR	Os08g0378100	Conserved hypothetical protein.	2.40046	3.17303	1.32184	3.79944
	21748	Os09g0372100|mRNA|AK112049|CDS+3'UTR	Os09g0372100	Conserved hypothetical protein.	2.39783	5.36177	2.2361	3.79944
	37047	Os01g0268300|mRNA|AK102391|CDS+3'UTR	Os01g0268300	DNA gyrase subunit B.	2.3973	4.2372	1.76749	3.79944
	12776	Os02g0466400|mRNA|AK071209|CDS+3'UTR	Os02g0466400	Inositol phosphate kinase.	2.39683	3.48225	1.45285	3.79944
	6607	Os06g0698300|mRNA|AK071637|CDS+3'UTR	Os06g0698300	Protein phosphatase 2C family protein.	2.39616	5.07288	2.11709	3.79944
	9756	Os03g0316400|COMBINER|CI560717|0	Os03g0316400	(No Hit)	2.39604	3.16424	1.32061	3.79944
	41565	Os12g0532600|mRNA|AK066369|CDS+3'UTR	Os12g0532600	Hypothetical protein.	2.39601	3.0759	1.28376	3.79944
	19841	Os03g0227800|mRNA|AK063571|CDS+3'UTR	Os03g0227800	Hypothetical protein.	2.39533	2.47448	1.03305	3.79944
	36202	Os05g0399300|mRNA|AK108949|CDS+3'UTR	Os05g0399300	Glycoside hydrolase, family 19 protein.	2.39392	3.58236	1.49644	3.79944
	19434	Os11g0227300|mRNA|AK064544|CDS+3'UTR	Os11g0227300	Conserved hypothetical protein.	2.39381	2.73865	1.14405	3.79944
	39695	Os05g0151200|COMBINER|CI409979|5	Os05g0151200	(No Hit)	2.39085	5.83868	2.44209	3.79944
	4197	Os07g0103000|mRNA|AK063123|CDS+3'UTR	Os07g0103000	Hypothetical protein.	2.38959	4.70941	1.9708	3.79944
	38792	Os04g0359900|COMBINER|CI027593|3	Os04g0359900	(No Hit)	2.386	3.93339	1.64853	3.79944
	41370	Os12g0254400|mRNA|AK073343|CDS+3'UTR	Os12g0254400	Hypothetical protein.	2.3853	4.83771	2.02813	3.79944
	17174	Os04g0203900|COMBINER|CI363731|0	Os04g0203900	(No Hit)	2.38436	4.93823	2.07109	3.79944
	29951	Os05g0507400|mRNA|AK107717|CDS+3'UTR	Os05g0507400	Conserved hypothetical protein.	2.38382	3.25017	1.36343	3.79944
	17397	Os12g0141900|mRNA|AK121490|CDS+3'UTR	Os12g0141900	Conserved hypothetical protein.	2.38369	2.9444	1.23523	3.79944
	10989	Os01g0518800|COMBINER|CI431854|x	Os01g0518800	(No Hit)	2.38265	3.3749	1.41645	3.79944
	39073	Os11g0223400|mRNA|AK112108|CDS+3'UTR	Os11g0223400	Hypothetical protein.	2.38242	3.75409	1.57575	3.79944
	17828	Os03g0793100|mRNA|AK067897|CDS+3'UTR	Os03g0793100	Conserved hypothetical protein.	2.38231	3.19626	1.34166	3.79944
	1706	Os06g0582300|COMBINER_EST|AU161121|7	Os06g0582300	Hypothetical protein.	2.38126	4.17907	1.75498	3.79944
	30875	Os04g0511200|mRNA|X89891|CDS+3'UTR	Os04g0511200	EFA27 for EF hand, abscisic acid, 27kD.	2.38089	4.07267	1.71057	3.79944
	41428	Os03g0266900|mRNA|AK119717|CDS+3'UTR	Os03g0266900	Low molecular mass heat shock protein Oshsp17.3.	2.37934	3.33792	1.40287	3.79944
	10696	Os08g0465800|mRNA|AK061977|CDS+3'UTR	Os08g0465800	Glutamate decarboxylase (EC 4.1.1.15).	2.37924	1.9676	0.826988	3.79944
	24334	Os10g0370100|mRNA|AK100740|CDS+3'UTR	Os10g0370100	Disease resistance protein family protein.	2.37858	5.79725	2.43728	3.79944
	40072	Os08g0406700|mRNA|AK068370|CDS+3'UTR	Os08g0406700	Conserved hypothetical protein.	2.37829	3.83988	1.61456	3.79944
	30315	Os01g0944100|mRNA|AK103482|CDS+3'UTR	Os01g0944100	Conserved hypothetical protein.	2.37701	5.35648	2.25345	3.79944
	15156	Os08g0229700|COMBINER_EST|CI061202|3	Os08g0229700	Conserved hypothetical protein.	2.37648	3.31842	1.39636	3.79944
	37323	Os01g0658900|mRNA|AY333184|CDS+3'UTR	Os01g0658900	G-box binding factor 1.	2.37414	2.14065	0.901655	3.79944
	13857	Os07g0418700|mRNA|AK105945|CDS+3'UTR	Os07g0418700	Conserved hypothetical protein.	2.37376	3.06113	1.28957	3.79944
	23638	Os11g0170400|mRNA|AK066519|CDS+3'UTR	Os11g0170400	Hypothetical protein.	2.37288	3.28027	1.3824	3.79944
	6431	Os02g0102600|mRNA|AK060523|CDS+3'UTR	Os02g0102600	Ankyrin repeat containing protein.	2.37249	2.18868	0.922526	3.79944
	37809	Os08g0451600|mRNA|AK068265|CDS+3'UTR	Os08g0451600	Peptidase aspartic family protein.	2.37176	3.88577	1.63835	3.79944
	22383	Os05g0515200|mRNA|AK062293|CDS+3'UTR	Os05g0515200	Cytochrome P450 family protein.	2.36956	4.63015	1.95401	3.79944
	20053	Os12g0218800|mRNA|AK107720|CDS+3'UTR	Os12g0218800	Hypothetical protein.	2.36763	3.27614	1.38372	3.79944
	1782	Os03g0213600|mRNA|AK100407|CDS+3'UTR	Os03g0213600	Hypothetical protein.	2.36634	2.30599	0.974495	3.79944
	37153	Os03g0689300|mRNA|AK100996|5'UTR+CDS	Os03g0689300	Plasma membrane H+ ATPase (EC 3.6.3.6) (H-ATPase).	2.36602	3.422	1.44631	3.79944
	4438	Os09g0467700|mRNA|AK061600|CDS+3'UTR	Os09g0467700	Conserved hypothetical protein.	2.36393	7.28314	3.08094	3.79944
	16841	Os07g0258100|mRNA|AK064037|CDS+3'UTR	Os07g0258100	Hypothetical protein.	2.36314	3.01961	1.2778	3.79944
	29482	Os02g0140800|COMBINER_EST|CI226187|6	Os02g0140800	Conserved hypothetical protein.	2.35951	4.59322	1.94668	3.79944
	9087	Os05g0486100|mRNA|AK105683|CDS+3'UTR	Os05g0486100	Protein kinase domain containing protein.	2.35951	4.13138	1.75095	3.79944
	36429	Os10g0131200|mRNA|AK102683|CDS+3'UTR	Os10g0131200	Conserved hypothetical protein.	2.35914	3.64634	1.54562	3.79944
	22566	Os02g0438700|mRNA|AK105276|CDS+3'UTR	Os02g0438700	Conserved hypothetical protein.	2.35751	3.82165	1.62105	3.79944
	18457	Os06g0255400|mRNA|AK064894|CDS+3'UTR	Os06g0255400	NUDIX hydrolase domain containing protein.	2.35717	3.14934	1.33607	3.79944
	26212	Os07g0613000|COMBINER_EST|AU094952|6	Os07g0613000	RelA homolog.	2.35372	1.4455	0.614132	3.79944
	18815	Os03g0168800|COMBINER_EST|CI435916|1	Os03g0168800	Conserved hypothetical protein.	2.35309	6.334	2.69178	3.79944
	29288	Os01g0158700|COMBINER|AU075566|6	Os01g0158700	(No Hit)	2.35285	3.01342	1.28075	3.79944
	7301	Os09g0419100|mRNA|AK073292|UTR	Os09g0419100	Hypothetical protein.	2.35249	3.40239	1.44629	3.79944
	28117	Os08g0273600|COMBINER|CI451276|3	Os08g0273600	(No Hit)	2.35122	2.58653	1.10008	3.79944
	27106	Os03g0178600|mRNA|AK058677|UTR	Os03g0178600	Non-protein coding transcript, uncharacterized transcript.	2.35019	2.44613	1.04083	3.79944
	38646	Os08g0272800|mRNA|AK062340|UTR	Os08g0272800	Non-protein coding transcript, unclassifiable transcript.	2.3501	4.2805	1.82141	3.79944
	4525	Os10g0192500|COMBINER|CI332949|6	Os10g0192500	(No Hit)	2.34895	4.33818	1.84686	3.79944
	41157	Os11g0141400|mRNA|AK070778|CDS+3'UTR	Os11g0141400	Calcium-binding EF-hand domain containing protein.	2.34701	2.05085	0.873814	3.79944
	36610	Os11g0160100|mRNA|AK065597|CDS+3'UTR	Os11g0160100	Zn-finger-like, PHD finger domain containing protein.	2.3457	1.94671	0.829906	3.79944
	30832	Os11g0260000|COMBINER_EST|Os11g0260000|8	Os11g0260000	Hypothetical protein.	2.34438	4.11123	1.75365	3.79944
	20034	Os11g0545300|mRNA|AK099478|UTR	Os11g0545300	Peptidase C19, ubiquitin carboxyl-terminal hydrolase 2 family protein.	2.34233	5.26141	2.24623	3.79944
	29375	Os11g0438400|COMBINER|CI441845|x	Os11g0438400	(No Hit)	2.34139	3.02329	1.29123	3.79944
	7752	Os12g0203200|mRNA|AK063151|CDS+3'UTR	Os12g0203200	Hypothetical protein.	2.34027	4.06608	1.73744	3.79944
	15729	Os02g0707900|mRNA|AK102318|CDS+3'UTR	Os02g0707900	Universal stress protein (Usp) family protein.	2.34	2.21227	0.945414	3.79944
	7881	Os11g0474100|mRNA|AK065906|CDS+3'UTR	Os11g0474100	Hypothetical protein.	2.33861	5.24573	2.2431	3.79944
	34520	Os10g0198300|COMBINER_EST|Os10g0198300|8	Os10g0198300	Conserved hypothetical protein.	2.33772	3.97792	1.70162	3.79944
	16511	Os08g0352400|COMBINER|CI433262|6	Os08g0352400	(No Hit)	2.33677	2.8001	1.19828	3.79944
	5528	Os09g0293600|COMBINER|CI172118|6	Os09g0293600	(No Hit)	2.3362	4.13445	1.76973	3.79944
	26368	Os11g0195600|mRNA|AK104370|CDS+3'UTR	Os11g0195600	Amino acid carrier (Fragment).	2.33481	5.3218	2.27933	3.79944
	34999	Os06g0616400|mRNA|AK072464|CDS+3'UTR	Os06g0616400	Conserved hypothetical protein.	2.33463	3.82472	1.63826	3.79944
	26453	Os08g0411900|COMBINER_EST|CI016738|6	Os08g0411900	Disease resistance protein family protein.	2.33379	3.86038	1.65412	3.79944
	13832	Os08g0434100|mRNA|AB052842|CDS+3'UTR	Os08g0434100	S-like ribonuclease (RNase PD2) (Fragment).	2.33236	5.08291	2.1793	3.79944
	13195	Os04g0175900|mRNA|AK061551|CDS+3'UTR	Os04g0175900	0-methyltransferase (EC 2.1.1.6) (Fragment).	2.33173	3.41572	1.46489	3.79944
	33511	Os01g0796400|mRNA|AK060287|CDS+3'UTR	Os01g0796400	3-hydroxyacyl-CoA dehydrogenase, NAD-binding domain containing protein.	2.32961	1.37427	0.589916	3.79944
	20650	Os05g0381400|mRNA|AK102039|CDS+3'UTR	Os05g0381400	ABA induced plasma membrane protein PM 19.	2.32907	6.12056	2.6279	3.79944
	39990	Os10g0147300|mRNA|AK120380|CDS+3'UTR	Os10g0147300	HD-Zip protein (Homeodomain-leucine zipper protein).	2.32754	1.866	0.801706	3.79944
	31040	Os03g0190100|mRNA|AK066332|CDS+3'UTR	Os03g0190100	UbiA prenyltransferase family protein.	2.32537	4.40895	1.89602	4.39492
	7364	Os01g0281100|mRNA|AK109672|CDS+3'UTR	Os01g0281100	Conserved hypothetical protein.	2.32514	4.00431	1.72218	4.39492
	16930	Os05g0373900|mRNA|AK064587|CDS+3'UTR	Os05g0373900	Eukaryotic peptide chain release factor subunit 1 (eRF1) (Eukaryotic release factor 1).	2.3248	4.88361	2.10066	4.39492
	13240	Os05g0569500|mRNA|AF049892|CDS+3'UTR	Os05g0569500	Protein of unknown function DUF1264 family protein.	2.3245	3.3031	1.42099	4.39492
	1537	Os02g0791900|COMBINER|CI265181|6	Os02g0791900	(No Hit)	2.32263	2.92412	1.25897	4.39492
	7288	Os11g0554200|mRNA|AK106479|CDS+3'UTR	Os11g0554200	Hypothetical protein.	2.32249	3.50997	1.5113	4.39492
	14688	Os12g0285100|mRNA|AK072022|CDS+3'UTR	Os12g0285100	ARM repeat fold domain containing protein.	2.32165	2.97093	1.27967	4.39492
	8144	Os10g0506900|mRNA|AK100756|CDS+3'UTR	Os10g0506900	Hypothetical protein.	2.3205	3.74611	1.61435	4.39492
	590	Os01g0115300|mRNA|AK107581|UTR	Os01g0115300	Non-protein coding transcript, uncharacterized transcript.	2.31957	3.91959	1.68979	4.39492
	15180	Os10g0505700|mRNA|AK063196|CDS+3'UTR	Os10g0505700	Nonspecific lipid-transfer protein 2 (nsLTP2) (7 kDa lipid transfer protein).	2.3184	4.47241	1.9291	4.39492
	34951	Os06g0688800|COMBINER|CI431610|4	Os06g0688800	(No Hit)	2.31747	2.10368	0.907748	4.39492
	40874	Os12g0177800|mRNA|AK105397|CDS+3'UTR	Os12g0177800	Curculin-like (mannose-binding) lectin domain containing protein.	2.31723	1.58931	0.685868	4.39492
	40436	Os03g0230300|mRNA|AK058934|UTR	Os03g0230300	Conserved hypothetical protein.	2.31597	3.00412	1.29713	4.39492
	13340	Os06g0668200|mRNA|D10408|CDS	Os06g0668200	Phosphoglycerate kinase, cytosolic (EC 2.7.2.3).	2.31582	2.8099	1.21335	4.39492
	5243	Os06g0218200|mRNA|AK120566|CDS+3'UTR	Os06g0218200	SWIM Zn-finger domain containing protein.	2.31242	4.13123	1.78654	4.39492
	22409	Os12g0102100|COMBINER_EST|CI333498|0	Os12g0102100	Zinc-containing alcohol dehydrogenase superfamily protein.	2.31116	2.02661	0.876882	4.39492
	25072	Os06g0119600|mRNA|AK104685|CDS+3'UTR	Os06g0119600	Peptidase aspartic family protein.	2.30658	6.8664	2.97688	4.39492
	33946	Os11g0233400|mRNA|AK105893|UTR	Os11g0233400	Non-protein coding transcript, uncharacterized transcript.	2.30571	6.27925	2.72334	4.39492
	22904	Os12g0250900|mRNA|AK119963|CDS+3'UTR	Os12g0250900	BRCT domain containing protein.	2.30245	4.37541	1.90033	4.39492
	38742	Os02g0232000|mRNA|AK106488|CDS+3'UTR	Os02g0232000	Heat shock transcription factor 29 (Fragment).	2.30232	3.02158	1.31241	4.39492
	39104	Os03g0252100|COMBINER_EST|CI429568|0	Os03g0252100	Esterase/lipase/thioesterase domain containing protein.	2.30186	3.39468	1.47475	4.39492
	13061	Os01g0250300|mRNA|AK106665|CDS+3'UTR	Os01g0250300	Hypothetical protein.	2.30178	2.80364	1.21803	4.39492
	17919	Os08g0374000|mRNA|AK062939|UTR	Os08g0374000	Bet v I allergen family protein.	2.30176	4.16282	1.80854	4.39492
	31388	Os04g0399300|mRNA|AK105282|CDS+3'UTR	Os04g0399300	NUDIX hydrolase domain containing protein.	2.30143	2.12541	0.923518	4.39492
	33409	Os04g0259200|mRNA|AK119366|CDS+3'UTR	Os04g0259200	Hypothetical protein.	2.30005	4.30782	1.87292	4.39492
	39939	Os11g0200000|mRNA|AK064282|CDS+3'UTR	Os11g0200000	Histone deacetylase family protein.	2.29913	3.15513	1.37231	4.39492
	10568	Os04g0170500|mRNA|AK103323|CDS+3'UTR	Os04g0170500	Zn-finger, CCHC type domain containing protein.	2.2979	4.34739	1.8919	4.39492
	17403	Os05g0582500|mRNA|AK070825|CDS+3'UTR	Os05g0582500	Peptidase S10, serine carboxypeptidase family protein.	2.29695	2.49874	1.08785	4.39492
	25178	Os01g0592400|COMBINER|CI270094|6	Os01g0592400	(No Hit)	2.2956	2.85852	1.24522	4.39492
	26082	Os11g0287000|mRNA|AK105144|CDS+3'UTR	Os11g0287000	Hypothetical protein.	2.29338	3.88037	1.69199	4.39492
	11820	Os01g0943800|mRNA|AK059510|CDS+3'UTR	Os01g0943800	Ankyrin repeat containing protein.	2.29287	6.76292	2.94954	4.39492
	20107	Os02g0513100|mRNA|AK103266|CDS+3'UTR	Os02g0513100	NEC1.	2.2894	4.42977	1.93491	4.39492
	5328	Os08g0234400|COMBINER|CI441328|x	Os08g0234400	(No Hit)	2.28902	3.00591	1.31318	4.39492
	1367	Os10g0357700|mRNA|AK106693|CDS+3'UTR	Os10g0357700	Conserved hypothetical protein.	2.28875	2.22851	0.973679	4.39492
	9755	Os05g0580900|mRNA|AK120030|CDS+3'UTR	Os05g0580900	Conserved hypothetical protein.	2.28859	3.16689	1.38377	4.39492
	23196	Os01g0710800|mRNA|AK069973|CDS+3'UTR	Os01g0710800	Hypothetical protein.	2.28851	3.13247	1.36878	4.39492
	32721	Os05g0468800|COMBINER_EST|CI459446|3	Os05g0468800	Cold-regulated protein.	2.28805	5.03587	2.20095	4.39492
	20188	Os12g0132000|mRNA|AK066886|CDS+3'UTR	Os12g0132000	Hypothetical protein.	2.28804	2.82199	1.23337	4.39492
	26607	Os09g0482500|COMBINER|CI354845|0	Os09g0482500	(No Hit)	2.28782	2.22939	0.97446	4.39492
	17238	Os10g0527800|mRNA|AK063773|CDS+3'UTR	Os10g0527800	Tau class GST protein 3.	2.28641	2.5205	1.10239	4.39492
	36797	Os09g0388400|mRNA|AK069644|CDS+3'UTR	Os09g0388400	Cof protein family protein.	2.28581	3.73828	1.63543	4.39492
	20250	Os08g0454600|mRNA|AK060308|CDS+3'UTR	Os08g0454600	Hypothetical protein.	2.28537	2.63577	1.15332	4.39492
	2672	Os01g0976200|mRNA|AK061022|CDS+3'UTR	Os01g0976200	Legumin-like protein.	2.28524	3.36899	1.47424	4.39492
	14506	Os11g0593700|mRNA|AK106617|CDS+3'UTR	Os11g0593700	Cyclin-like F-box domain containing protein.	2.28415	2.46145	1.07762	4.39492
	40380	Os04g0423400|mRNA|AK100788|CDS+3'UTR	Os04g0423400	ABA/WDS induced protein family protein.	2.28301	5.01454	2.19646	4.39492
	32114	Os08g0378800|mRNA|AK073371|CDS+3'UTR	Os08g0378800	Sterile alpha motif homology 2 domain containing protein.	2.28281	3.26348	1.42959	4.39492
	38322	Os03g0286900|mRNA|AK070872|CDS+3'UTR	Os03g0286900	Low-temperature induced protein lt101.2.	2.27993	4.13569	1.81395	4.39492
	14012	Os05g0421600|mRNA|AK107746|CDS+3'UTR	Os05g0421600	Conserved hypothetical protein.	2.277	2.40193	1.05487	4.39492
	20754	Os07g0596200|mRNA|AK107527|CDS+3'UTR	Os07g0596200	Conserved hypothetical protein.	2.27336	2.84874	1.2531	4.39492
	14364	Os03g0849100|COMBINER_EST|CI313712|6	Os03g0849100	TDRGA-1 (Fragment).	2.27162	2.57468	1.13341	4.39492
	38019	Os01g0609300|mRNA|AK058981|CDS+3'UTR	Os01g0609300	PDR-like ABC transporter (PDR3 ABC transporter).	2.27095	2.7473	1.20976	4.39492
	16691	Os10g0368200|mRNA|AK061084|CDS+3'UTR	Os10g0368200	Conserved hypothetical protein.	2.27013	2.59743	1.14418	4.39492
	41081	Os11g0582300|mRNA|AK100485|CDS+3'UTR	Os11g0582300	Root hair defective 3 GTP-binding family protein.	2.26899	1.8916	0.833674	4.39492
	7924	Os07g0249900|mRNA|AK110676|CDS+3'UTR	Os07g0249900	Hypothetical protein.	2.26834	2.76573	1.21928	4.39492
	7737	Os12g0441700|mRNA|AK069461|CDS+3'UTR	Os12g0441700	Hypothetical protein.	2.26701	3.5504	1.56611	4.39492
	36986	Os04g0607500|mRNA|AK119992|CDS+3'UTR	Os04g0607500	Hypothetical protein.	2.26599	2.86197	1.26301	4.39492
	37472	Os07g0693500|mRNA|AK102007|CDS+3'UTR	Os07g0693500	Adenosine/AMP deaminase family protein.	2.26516	1.86221	0.822108	4.39492
	14844	Os08g0254900|mRNA|AK120666|CDS+3'UTR	Os08g0254900	Hypothetical protein.	2.26494	2.57439	1.13663	4.39492
	26619	Os06g0127600|mRNA|AK073855|CDS+3'UTR	Os06g0127600	Conserved hypothetical protein.	2.26422	1.83157	0.808918	4.39492
	308	Os01g0136200|mRNA|AK121025|CDS+3'UTR	Os01g0136200	17.7 kDa heat shock protein.	2.26405	3.61282	1.59573	4.39492
	4447	Os02g0616800|mRNA|AK070878|CDS+3'UTR	Os02g0616800	Ribosome-inactivating protein family protein.	2.26058	3.42859	1.51669	4.39492
	26476	Os03g0218500|mRNA|AK102685|CDS+3'UTR	Os03g0218500	70kD heat shock protein.	2.25564	2.50112	1.10883	4.39492
Negative genes (18)
	Row	ProbeName (Agilent)		Annotation (Agilent Description)	Score(d)	Numerator(r)	Denominator(s+s0)	q-value(%)
	6288	Os11g0219400|mRNA|AK099123|CDS+3'UTR	Os11g0219400	Ankyrin repeat containing protein.	-4.2371	-6.4297	1.51748	0
	13374	Os02g0615300|COMBINER_EST|Os02g0615300|8	Os02g0615300	Protein kinase domain containing protein.	-4.03788	-4.78067	1.18395	0
	3628	Os06g0551800|mRNA|AK065388|CDS+3'UTR	Os06g0551800	Protein kinase domain containing protein.	-3.76523	-3.5023	0.930171	1.21988
	39707	Os11g0649300|COMBINER_EST|CI519979|0	Os11g0649300	Hypothetical protein.	-3.71319	-5.29633	1.42636	1.21988
	13026	Os11g0235700|COMBINER_EST|AU075622|7	Os11g0235700	Hypothetical protein.	-3.53982	-3.5479	1.00228	1.97057
	33964	Os01g0255500|COMBINER|C98748|6	Os01g0255500	(No Hit)	-3.50403	-3.1159	0.889233	1.97057
	33545	Os05g0124000|mRNA|AK105314|CDS+3'UTR	Os05g0124000	Ankyrin repeat containing protein.	-3.48337	-7.127	2.04601	1.97057
	32215	Os07g0621400|mRNA|AK059724|CDS+3'UTR	Os07g0621400	Hypothetical protein.	-3.32322	-2.65665	0.799421	2.52502
	32270	Os09g0551200|COMBINER_EST|C98748|6	Os09g0551200	Zn-finger, CCHC type domain containing protein.	-3.28956	-2.63274	0.800331	3.79944
	19613	Os01g0313600|COMBINER|CI434821|x	Os01g0313600	(No Hit)	-3.27127	-8.30739	2.5395	3.79944
	23646	Os12g0221600|mRNA|AK062469|CDS+3'UTR	Os12g0221600	Hypothetical protein.	-3.24775	-3.62581	1.11641	3.79944
	37366	Os11g0117600|COMBINER_EST|Os11g0117600|8	Os11g0117600	WRKY transcription factor 50 (Fragment).	-3.24531	-3.90992	1.20479	3.79944
	26706	Os08g0434500|COMBINER_EST|CI247484|6	Os08g0434500	Cellulose synthase-like A3.	-3.20371	-3.28877	1.02655	3.79944
	37155	Os01g0153800|COMBINER_EST|Os01g0153800|8	Os01g0153800	Esterase/lipase/thioesterase domain containing protein.	-3.18543	-4.94253	1.5516	3.79944
	20465	Os01g0306100|mRNA|AK111041|CDS+3'UTR	Os01g0306100	Conserved hypothetical protein.	-3.16605	-5.58145	1.76291	4.39492
	40001	Os04g0366000|COMBINER_EST|Os04g0366000|8	Os04g0366000	EGF-like calcium-binding domain containing protein.	-3.13605	-3.5297	1.12552	4.39492
	13370	Os12g0583300|COMBINER_EST|CI479531|6	Os12g0583300	Peptidase A1, pepsin family protein.	-3.09677	-5.62093	1.81509	4.39492
	19225	Os04g0134900|COMBINER_EST|Os04g0134900|8	Os04g0134900	Hypothetical protein.	-3.09072	-3.60477	1.16632	4.39492
Current settings
Input parameters
Data type?									Quantitative
Array or Seq data?									array
Arrays centered?									FALSE
Delta									0.686013
Minimum fold change									0
Test statistic									standard
Regression method									standard
Are data are log scale?									FALSE
Number of permutations									100
Input percentile for exchangeability factor s0									Automatic choice
Number of neighbors for KNN									10
Seed for Random number generator									57267397
Computed values
Estimate of pi0 (proportion of null genes)									0.939
s0 percentile									5.003
False Discovery Rate (%)									5.68129
List of Significant Genes for Delta = 0.686
	Estimated Miss rates for Delta=0.686012673359734
		Quantiles		Cutpoints	Miss Rate(%)
		0 -> 0.05		-2.996 -> -1.477	50.67
		0.05 -> 0.1		-1.477 -> -1.159	32.29
		0.1 -> 0.15		-1.159 -> -0.943	21.38
		0.15 -> 0.2		-0.943 -> -0.772	12.04
		0.2 -> 0.25		-0.772 -> -0.626	2.94
		0.25 -> 0.75		-0.626 -> 0.434	0.48
		0.75 -> 0.8		0.434 -> 0.59	0
		0.8 -> 0.85		0.59 -> 0.79	0
		0.85 -> 0.9		0.79 -> 1.047	0
		0.9 -> 0.95		1.047 -> 1.412	3.79
		0.95 -> 1		1.412 -> 2.223	45.53

## Sheet: 4.1h. Leaf Area
Supplementary Table 4.1h. Significant probes for ‘Leaf Area’ in wide natural variation of rice genotypes under unstressed condition determined by SAM.
Positive genes (119)
	Row	ProbeName (Agilent)	Locus ID	Annotation (Agilent Description)	Score(d)	Numerator(r)	Denominator(s+s0)	q-value(%)
	1392	Os04g0188400|COMBINER_EST|AU166251|6	Os04g0188400	Hypothetical protein.	7.43513	10.6163	1.42786	0
	19361	Os04g0188500|COMBINER_EST|AU166251|7	Os04g0188500	Hypothetical protein.	6.79497	11.1425	1.63981	0
	7829	Os11g0569800|mRNA|AK103869|CDS+3'UTR	Os11g0569800	Receptor kinase-like protein.	5.66771	4.52634	0.798618	0
	2778	Os10g0170600|COMBINER_EST|CI274787|6	Os10g0170600	BED finger domain containing protein.	5.27537	4.35032	0.824648	0
	15593	Os02g0816700|mRNA|AK059572|CDS+3'UTR	Os02g0816700	Conserved hypothetical protein.	5.24977	7.87413	1.4999	0
	14475	Os11g0660500|mRNA|AK105453|CDS+3'UTR	Os11g0660500	Translationally controlled tumor protein family protein.	5.01556	10.0623	2.00622	0
	1591	Os07g0102900|COMBINER_EST|CI524655|5	Os07g0102900	Plant MuDR transposase domain containing protein.	5.00351	5.85248	1.16967	0
	3424	Os02g0522100|mRNA|AK100876|CDS+3'UTR	Os02g0522100	Conserved hypothetical protein.	4.99915	7.39497	1.47925	0
	9448	Os08g0112700|mRNA|AY115556|CDS+3'UTR	Os08g0112700	TAGL12 transcription factor.	4.99723	2.03955	0.408136	0
	24747	Os12g0162800|mRNA|AK108059|CDS+3'UTR	Os12g0162800	Hypothetical protein.	4.80089	2.37694	0.495104	0
	34175	Os10g0490200|COMBINER|CI120496|6	Os10g0490200	(No Hit)	4.74759	4.05077	0.853226	0
	22534	Os07g0167300|mRNA|AK108281|CDS+3'UTR	Os07g0167300	Conserved hypothetical protein.	4.74243	2.35674	0.496947	0
	4197	Os07g0103000|mRNA|AK063123|CDS+3'UTR	Os07g0103000	Hypothetical protein.	4.71287	6.17569	1.31039	0
	17069	Os01g0944200|mRNA|AK067852|CDS+3'UTR	Os01g0944200	Conserved hypothetical protein.	4.70576	11.0339	2.34477	0
	41486	Os10g0428200|mRNA|AK065193|CDS+3'UTR	Os10g0428200	Conserved hypothetical protein.	4.70527	7.38358	1.56921	0
	35858	Os10g0570100|COMBINER|CI434131|6	Os10g0570100	(No Hit)	4.65053	2.75568	0.592552	0
	40143	Os11g0694400|COMBINER|CI489777|6	Os11g0694400	(No Hit)	4.60799	3.65124	0.792371	0
	22262	Os11g0590700|mRNA|AK066717|CDS+3'UTR	Os11g0590700	Disease resistance protein family protein.	4.58838	5.65408	1.23226	0
	33823	Os07g0508000|mRNA|AK073417|CDS+3'UTR	Os07g0508000	Pre-mRNA splicing factor ATP-dependent RNA helicase PRP16 (EC 3.6.1.-) (ATP-dependent RNA helicase DHX38) (DEAH-box protein 38).	4.5697	1.86098	0.407244	0
	29419	Os09g0123200|mRNA|AK058419|CDS+3'UTR	Os09g0123200	Paraneoplastic encephalomyelitis antigen family protein.	4.53958	1.77253	0.390462	0
	33054	Os07g0468100|mRNA|AK105890|CDS+3'UTR	Os07g0468100	Glutathione S-transferase GST 19 (EC 2.5.1.18).	4.53418	8.54806	1.88525	0
	14420	Os07g0468900|mRNA|AK109042|UTR	Os07g0468900	Non-protein coding transcript, uncharacterized transcript.	4.53073	3.02897	0.668539	0
	22958	Os01g0576000|mRNA|AK109219|UTR	Os01g0576000	Non-protein coding transcript, uncharacterized transcript.	4.51414	6.03659	1.33726	0
	4438	Os09g0467700|mRNA|AK061600|CDS+3'UTR	Os09g0467700	Conserved hypothetical protein.	4.50736	9.7845	2.17078	0
	10771	Os11g0605100|mRNA|AK065824|CDS+3'UTR	Os11g0605100	Disease resistance protein family protein.	4.43331	6.72908	1.51785	0
	5680	Os10g0322300|mRNA|AK109422|CDS+3'UTR	Os10g0322300	Hypothetical protein.	4.43091	4.96446	1.12041	0
	12469	Os11g0606400|mRNA|AK120451|CDS+3'UTR	Os11g0606400	Disease resistance protein family protein.	4.41075	5.60994	1.27188	1.03132
	2042	Os01g0265800|mRNA|AK099896|CDS+3'UTR	Os01g0265800	RNA-binding region RNP-1 (RNA recognition motif) domain containing protein.	4.37339	1.84605	0.42211	1.03132
	4853	Os11g0191000|COMBINER|CI434131|6	Os11g0191000	(No Hit)	4.37018	2.71959	0.622305	1.03132
	23386	Os06g0287700|mRNA|AK067966|CDS+3'UTR	Os06g0287700	NBS-LRR disease resistance protein homologue.	4.36285	5.12435	1.17454	1.03132
	1137	Os02g0816500|mRNA|AK120302|CDS+3'UTR	Os02g0816500	Tubulin binding cofactor A family protein.	4.36058	3.14267	0.720699	1.03132
	28314	Os08g0392700|mRNA|AK119997|CDS+3'UTR	Os08g0392700	Conserved hypothetical protein.	4.35373	4.15153	0.953557	1.03132
	40833	Os10g0453400|COMBINER|CI184534|6	Os10g0453400	(No Hit)	4.28891	4.36947	1.01879	1.03132
	11820	Os01g0943800|mRNA|AK059510|CDS+3'UTR	Os01g0943800	Ankyrin repeat containing protein.	4.28157	9.02747	2.10845	1.03132
	39616	Os11g0161000|mRNA|AK065519|CDS+3'UTR	Os11g0161000	NB-ARC domain containing protein.	4.2609	3.13769	0.736391	1.03132
	38485	Os01g0965900|mRNA|AK108889|CDS+3'UTR	Os01g0965900	Conserved hypothetical protein.	4.25424	4.75074	1.11671	1.03132
	8933	Os11g0660400|mRNA|AK068481|CDS+3'UTR	Os11g0660400	Plasma membrane H+-ATPase (EC 3.6.1.3).	4.22849	6.47221	1.53062	1.03132
	6837	Os08g0535100|mRNA|AK065449|CDS+3'UTR	Os08g0535100	Conserved hypothetical protein.	4.20408	6.94694	1.65243	1.03132
	37906	Os03g0417700|COMBINER_EST|CI560567|6	Os03g0417700	E-class P450, group I family protein.	4.18702	5.73603	1.36996	1.03132
	1377	Os12g0293000|mRNA|AK069712|UTR	Os12g0293000	Hypothetical protein.	4.17626	3.06394	0.733657	1.03132
	21105	Os11g0162700|mRNA|AK119419|UTR	Os11g0162700	Non-protein coding transcript, uncharacterized transcript.	4.11959	5.61288	1.36248	1.48253
	8327	Os08g0300000|COMBINER_EST|CI024801|6	Os08g0300000	Conserved hypothetical protein.	4.10497	6.46412	1.57471	1.48253
	18742	Os01g0933400|mRNA|AK070303|UTR	Os01g0933400	Hypothetical protein.	4.09394	5.119	1.25039	1.48253
	40275	Os11g0487100|COMBINER|CI544783|0	Os11g0487100	(No Hit)	4.08753	3.46972	0.848853	1.84237
	36419	Os07g0273000|mRNA|AK064606|CDS+3'UTR	Os07g0273000	Conserved hypothetical protein.	4.06133	4.89674	1.2057	1.84237
	14170	Os02g0731400|COMBINER_EST|CI043585|0	Os02g0731400	Plastocyanin-like domain containing protein.	4.02965	3.3791	0.838558	1.84237
	3090	Os11g0587600|mRNA|AK121517|CDS+3'UTR	Os11g0587600	PDR11 ABC transporter.	4.02077	2.32604	0.578508	1.84237
	6865	Os12g0425800|mRNA|AK071086|CDS+3'UTR	Os12g0425800	Hypothetical protein.	4.01527	7.92026	1.97254	1.84237
	37433	Os02g0714600|mRNA|AK104867|CDS+3'UTR	Os02g0714600	Phosphoribosyl pyrophosphate synthase isozyme 4 (EC 2.7.6.1).	4.00454	0.787283	0.196598	1.84237
	36379	Os07g0466200|mRNA|AK100328|CDS+3'UTR	Os07g0466200	Conserved hypothetical protein.	3.9991	2.69402	0.673656	1.84237
	4882	Os01g0942900|COMBINER_EST|CI343980|0	Os01g0942900	Ankyrin repeat containing protein.	3.99017	9.50246	2.38147	2.02739
	36649	Os06g0573700|mRNA|AK106254|CDS+3'UTR	Os06g0573700	Hypothetical protein.	3.98928	4.89761	1.22769	2.02739
	39795	Os02g0738300|mRNA|AK108113|CDS+3'UTR	Os02g0738300	Conserved hypothetical protein.	3.98675	2.07629	0.520798	2.02739
	2691	Os01g0943000|COMBINER_EST|CI442151|0	Os01g0943000	Conserved hypothetical protein.	3.97997	6.80195	1.70905	2.02739
	25733	Os06g0271500|mRNA|AK066385|CDS+3'UTR	Os06g0271500	En/Spm-like transposon proteins family protein.	3.95626	4.51412	1.14101	2.02739
	7611	Os03g0385900|mRNA|AK072987|CDS+3'UTR	Os03g0385900	Mitochondrial ribosomal protein S11 (Nuclear encoded).	3.94411	2.21648	0.561972	2.02739
	8109	Os02g0522000|mRNA|AK101294|5'UTR+CDS	Os02g0522000	Retrotransposon gag protein family protein.	3.93137	3.42069	0.870101	2.02739
	29078	Os02g0309600|COMBINER_EST|Os02g0309600|8	Os02g0309600	Integrase, catalytic region domain containing protein.	3.91599	2.68381	0.685348	2.02739
	18791	Os01g0195000|mRNA|AK105663|CDS+3'UTR	Os01g0195000	Zn-finger, C2H2 type domain containing protein.	3.91544	1.06186	0.271199	2.02739
	39833	Os01g0859300|mRNA|AK070998|CDS+3'UTR	Os01g0859300	ABA response element binding factor.	3.91152	3.49423	0.893317	2.02739
	34951	Os06g0688800|COMBINER|CI431610|4	Os06g0688800	(No Hit)	3.88872	2.2318	0.573917	2.25909
	22261	Os11g0608300|COMBINER_EST|CI392781|3	Os11g0608300	Barley stem rust resistance protein.	3.88698	4.10589	1.05632	2.25909
	42282	Os07g0671800|mRNA|AK104182|CDS+3'UTR	Os07g0671800	Stress-related protein-like protein (Fragment).	3.86821	0.717799	0.185564	2.25909
	3929	Os06g0193000|mRNA|AK065085|CDS+3'UTR	Os06g0193000	Ubiquitin conjugating enzyme 2.	3.84819	0.625449	0.162531	2.25909
	17054	Os06g0624900|mRNA|AK067251|CDS+3'UTR	Os06g0624900	Protein of unknown function DUF597 family protein.	3.83927	0.947899	0.246896	2.25909
	26195	Os01g0264500|mRNA|AK062518|CDS+3'UTR	Os01g0264500	Conserved hypothetical protein.	3.83619	0.816301	0.212789	2.25909
	39996	Os12g0483700|mRNA|AK064453|UTR	Os12g0483700	Non-protein coding transcript, uncharacterized transcript.	3.83414	4.27795	1.11575	2.25909
	16733	Os03g0708800|mRNA|AK063654|CDS+3'UTR	Os03g0708800	Hypothetical protein.	3.81693	2.03759	0.53383	2.58182
	26827	Os01g0291500|mRNA|AK070443|CDS+3'UTR	Os01g0291500	Transferase family protein.	3.79555	6.89418	1.81638	2.58182
	18187	Os03g0662000|mRNA|AK102561|CDS+3'UTR	Os03g0662000	Hypothetical protein.	3.7947	2.68976	0.708819	2.58182
	5059	Os01g0960500|mRNA|AK065423|CDS+3'UTR	Os01g0960500	Copine domain containing protein.	3.78891	8.58495	2.26581	2.58182
	19098	Os05g0114600|mRNA|AK120824|CDS+3'UTR	Os05g0114600	Conserved hypothetical protein.	3.77536	1.5368	0.40706	2.58182
	22432	Os11g0672300|mRNA|AK066296|CDS+3'UTR	Os11g0672300	Hypothetical protein.	3.77305	3.20547	0.849569	2.58182
	10167	Os04g0369000|mRNA|AK119916|CDS+3'UTR	Os04g0369000	Major sperm protein domain containing protein.	3.7644	3.30768	0.878675	2.58182
	38311	Os01g0951000|mRNA|AK111493|CDS+3'UTR	Os01g0951000	WD40-like domain containing protein.	3.74457	2.11436	0.564648	2.92845
	7302	Os02g0216500|mRNA|AK108561|CDS+3'UTR	Os02g0216500	Hypothetical protein.	3.7334	3.83097	1.02614	2.92845
	34216	Os08g0137400|mRNA|AK066535|CDS+3'UTR	Os08g0137400	Plastocyanin-like domain containing protein.	3.7332	6.7152	1.79878	2.92845
	38450	Os07g0272800|mRNA|AK107279|CDS+3'UTR	Os07g0272800	Hypothetical protein.	3.72157	3.00457	0.80734	2.92845
	30086	Os03g0113900|mRNA|AK119700|CDS+3'UTR	Os03g0113900	Protein of unknown function DUF584 family protein.	3.71181	1.5507	0.417776	2.92845
	15366	Os03g0711800|mRNA|AK106515|CDS+3'UTR	Os03g0711800	IRE homolog 1 (Fragment).	3.71141	3.01117	0.811328	2.92845
	36191	Os02g0146500|mRNA|AK067901|CDS+3'UTR	Os02g0146500	Phosphatidate cytidylyltransferase family protein.	3.68747	1.04536	0.283488	2.92845
	14637	Os06g0599200|COMBINER_EST|CI544445|0	Os06g0599200	Cytochrome P450 family protein.	3.67928	4.4632	1.21306	3.36859
	41259	Os03g0785100|mRNA|AK063237|CDS+3'UTR	Os03g0785100	Conserved hypothetical protein.	3.67042	8.73667	2.38029	3.36859
	25157	Os03g0699200|mRNA|AK066652|CDS+3'UTR	Os03g0699200	Pescadillo, N-terminal domain containing protein.	3.66447	1.61305	0.440186	3.36859
	13340	Os06g0668200|mRNA|D10408|CDS	Os06g0668200	Phosphoglycerate kinase, cytosolic (EC 2.7.2.3).	3.65387	3.06101	0.837745	3.36859
	22945	Os04g0374000|COMBINER_EST|Os04g0374000|8	Os04g0374000	NBS-LRR protein (Fragment).	3.63405	1.63828	0.450814	3.36859
	6545	Os08g0178400|mRNA|AK062979|UTR	Os08g0178400	Non-protein coding transcript, unclassifiable transcript.	3.62561	3.31337	0.913881	4.40173
	23756	Os11g0693900|COMBINER_EST|CI430321|0	Os11g0693900	Importin-beta, N-terminal domain containing protein.	3.61611	1.62957	0.450641	4.40173
	62	Os04g0309400|mRNA|AK120707|CDS+3'UTR	Os04g0309400	Hypothetical protein.	3.61421	2.12818	0.588836	4.40173
	38038	Os01g0845900|COMBINER_EST|AU166889|6	Os01g0845900	Calcium-binding EF-hand domain containing protein.	3.60355	5.02225	1.3937	4.40173
	7747	Os12g0629700|mRNA|AK099946|CDS+3'UTR	Os12g0629700	Thaumatin-like protein precursor.	3.59901	4.95276	1.37615	4.40173
	19921	Os05g0492500|mRNA|AK065279|CDS+3'UTR	Os05g0492500	Hypothetical protein.	3.58916	5.94958	1.65765	4.40173
	24742	Os05g0173800|mRNA|AK106805|CDS+3'UTR	Os05g0173800	Hypothetical protein.	3.58804	4.7335	1.31924	4.40173
	40608	Os02g0216700|mRNA|AK069059|UTR	Os02g0216700	Non-protein coding transcript, unclassifiable transcript.	3.57698	2.69454	0.753301	4.40173
	29861	Os12g0278800|mRNA|AK121774|CDS+3'UTR	Os12g0278800	U2 auxiliary factor small subunit family protein.	3.56955	1.55001	0.43423	4.40173
	37661	Os12g0517300|COMBINER_EST|Os12g0517300|8	Os12g0517300	Conserved hypothetical protein.	3.56543	4.17365	1.17059	4.40173
	9684	Os08g0307500|COMBINER|AU082350|6	Os08g0307500	(No Hit)	3.56436	5.52415	1.54983	4.40173
	25293	Os05g0492600|mRNA|AF456247|CDS+3'UTR	Os05g0492600	NBS-LRR type resistance protein (Fragment).	3.56219	2.7013	0.758328	4.40173
	6831	Os01g0960800|mRNA|AK073977|CDS+3'UTR	Os01g0960800	Conserved hypothetical protein.	3.55273	1.10507	0.311049	4.40173
	21522	Os02g0791800|mRNA|AY445625|CDS+3'UTR	Os02g0791800	WD40-like domain containing protein.	3.55263	7.8118	2.19888	4.40173
	11534	Os11g0180300|mRNA|AK072438|UTR	Os11g0180300	Non-protein coding transcript, uncharacterized transcript.	3.54938	4.74201	1.33601	4.40173
	3276	Os06g0700000|mRNA|AK102835|CDS+3'UTR	Os06g0700000	Proteinase inhibitor I9, subtilisin propeptide domain containing protein.	3.54179	0.948681	0.267854	4.70135
	1922	Os04g0367400|mRNA|AK100139|CDS+3'UTR	Os04g0367400	Reticulon family protein.	3.54026	3.8296	1.08173	4.70135
	22340	Os01g0574400|mRNA|AK072509|CDS+3'UTR	Os01g0574400	Peptidase S16, lon protease family protein.	3.52299	1.74367	0.49494	4.70135
	9335	Os08g0391300|mRNA|AK072951|UTR	Os08g0391300	Non-protein coding transcript, putative npRNA.	3.51861	3.15286	0.896052	4.70135
	4218	Os04g0401300|mRNA|AK121122|CDS+3'UTR	Os04g0401300	CBS domain containing protein.	3.51616	3.21662	0.91481	4.70135
	7487	Os05g0472200|mRNA|AK066628|CDS+3'UTR	Os05g0472200	Putative methyltransferase DUF248 family protein.	3.51199	1.68137	0.478752	4.70135
	16336	Os08g0534900|mRNA|AK108659|CDS+3'UTR	Os08g0534900	ARM repeat fold domain containing protein.	3.50997	4.92126	1.40208	4.70135
	3674	Os07g0470400|mRNA|AK108677|CDS+3'UTR	Os07g0470400	Hypothetical protein.	3.50518	1.4956	0.426685	4.70135
	18471	Os02g0147200|COMBINER_EST|CI482858|0	Os02g0147200	Hypothetical protein.	3.50349	2.43367	0.694641	4.70135
	24153	Os12g0118700|mRNA|AK073862|CDS+3'UTR	Os12g0118700	Zn-finger, RING domain containing protein.	3.50106	1.79677	0.513207	4.70135
	40991	Os02g0461600|mRNA|AK109833|CDS+3'UTR	Os02g0461600	Conserved hypothetical protein.	3.4951	0.817523	0.233906	4.70135
	15507	Os05g0456900|mRNA|AK073249|CDS+3'UTR	Os05g0456900	Hypothetical protein.	3.49273	1.23618	0.353928	4.70135
	13131	Os04g0186400|mRNA|AK063990|CDS+3'UTR	Os04g0186400	Phosphate transporter 6.	3.49129	6.61752	1.89544	4.70135
	1971	Os12g0211000|mRNA|AK101792|CDS+3'UTR	Os12g0211000	Hypothetical protein.	3.47517	2.71028	0.779898	4.70135
	28161	Os08g0153600|COMBINER_EST|CI197125|6	Os08g0153600	Protein prenyltransferase domain containing protein.	3.47054	1.55273	0.447404	4.70135
	355	Os12g0170600|mRNA|AK067033|CDS+3'UTR	Os12g0170600	Alpha-1,4-fucosyltransferase.	3.46763	2.21854	0.639787	4.70135
	17175	Os03g0716400|COMBINER|CI537269|6	Os03g0716400	(No Hit)	3.46754	1.94021	0.559535	4.70135
	34600	Os11g0605300|mRNA|AK069391|CDS+3'UTR	Os11g0605300	Conserved hypothetical protein.	3.46212	2.75764	0.796518	4.70135
Negative genes (92)
	Row	ProbeName (Agilent)		Annotation (Agilent Description)	Score(d)	Numerator(r)	Denominator(s+s0)	q-value(%)
	11539	Os10g0507900|COMBINER|CI139190|6	Os10g0507900	(No Hit)	-5.27657	-2.38372	0.451757	1.33636
	31841	Os07g0521200|COMBINER|CI139190|6	Os07g0521200	(No Hit)	-4.97055	-2.4055	0.483952	1.33636
	1751	Os10g0116100|COMBINER|CI139190|6	Os10g0116100	(No Hit)	-4.89615	-2.23498	0.456477	1.33636
	1770	Os01g0142900|COMBINER|CI124749|6	Os01g0142900	(No Hit)	-4.88771	-2.77928	0.568627	1.33636
	4807	Os03g0828800|mRNA|AK107160|CDS+3'UTR	Os03g0828800	Curculin-like (mannose-binding) lectin domain containing protein.	-4.82486	-3.31114	0.686267	1.33636
	2029	Os10g0180800|mRNA|AK099018|CDS+3'UTR	Os10g0180800	EGF-like calcium-binding domain containing protein.	-4.81318	-4.69203	0.974829	1.33636
	18163	Os07g0490700|mRNA|AK108737|CDS+3'UTR	Os07g0490700	Conserved hypothetical protein.	-4.76536	-2.06626	0.4336	1.33636
	3466	Os01g0311600|mRNA|AJ698082|CDS+3'UTR	Os01g0311600	Sulfotransferase family protein.	-4.76254	-3.01356	0.632762	1.33636
	13374	Os02g0615300|COMBINER_EST|Os02g0615300|8	Os02g0615300	Protein kinase domain containing protein.	-4.74146	-4.33002	0.913224	1.33636
	25689	Os11g0442000|COMBINER|CI139190|6	Os11g0442000	(No Hit)	-4.71521	-2.13301	0.452368	1.33636
	9234	Os01g0376200|mRNA|AK111320|UTR	Os01g0376200	Non-protein coding transcript, uncharacterized transcript.	-4.70702	-2.54725	0.54116	1.33636
	13712	Os07g0464900|COMBINER|CI139190|6	Os07g0464900	(No Hit)	-4.70032	-2.18468	0.464793	1.33636
	19613	Os01g0313600|COMBINER|CI434821|x	Os01g0313600	(No Hit)	-4.68546	-8.97408	1.91531	1.33636
	33308	Os06g0695100|COMBINER|CI139190|6	Os06g0695100	(No Hit)	-4.67125	-2.24094	0.479731	1.33636
	1080	Os02g0140500|mRNA|AK067920|CDS+3'UTR	Os02g0140500	mutator-like transposase [Oryza sativa (japonica cultivar-group)].	-4.66779	-2.85199	0.610993	1.33636
	36152	Os04g0453200|mRNA|AK121306|CDS+3'UTR	Os04g0453200	Monosaccharide transporter 1.	-4.66451	-3.13167	0.671383	1.33636
	5537	Os07g0535000|COMBINER|CI139190|6	Os07g0535000	(No Hit)	-4.65007	-2.16708	0.466031	1.33636
	299	Os04g0194500|mRNA|AK121164|CDS+3'UTR	Os04g0194500	ABC transporter-like protein.	-4.63318	-3.94214	0.85085	1.33636
	34867	Os07g0456400|mRNA|AK059613|CDS+3'UTR	Os07g0456400	Protein of unknown function DUF259 domain containing protein.	-4.61608	-2.19176	0.474809	1.33636
	14144	Os12g0416800|mRNA|AK101226|CDS+3'UTR	Os12g0416800	Hypothetical protein.	-4.59221	-3.92886	0.855548	1.33636
	15634	Os03g0742700|COMBINER|CI139190|6	Os03g0742700	(No Hit)	-4.58012	-2.11237	0.461203	1.33636
	32684	Os10g0328800|COMBINER|CI139190|6	Os10g0328800	(No Hit)	-4.57274	-2.20032	0.481182	1.33636
	12613	Os11g0665900|COMBINER|CI139190|6	Os11g0665900	(No Hit)	-4.53079	-2.13721	0.471707	1.33636
	10948	Os02g0208000|COMBINER|CI139190|6	Os02g0208000	(No Hit)	-4.5226	-2.1116	0.466899	1.33636
	34011	Os11g0655000|mRNA|AK103150|CDS+3'UTR	Os11g0655000	Conserved hypothetical protein.	-4.49933	-5.12545	1.13916	1.33636
	31056	Os03g0839600|mRNA|AK099413|UTR	Os03g0839600	Non-protein coding transcript, uncharacterized transcript.	-4.49144	-3.16705	0.705131	1.33636
	29936	Os12g0514000|mRNA|AK099395|CDS+3'UTR	Os12g0514000	Sugar transporter family protein.	-4.47657	-6.46568	1.44434	1.33636
	15334	Os04g0226600|mRNA|AK119282|CDS+3'UTR	Os04g0226600	Receptor-like protein kinase 4.	-4.4705	-2.85666	0.639003	1.33636
	25954	Os02g0629300|COMBINER|CI139190|6	Os02g0629300	(No Hit)	-4.46181	-2.12555	0.476387	1.33636
	22558	Os04g0690200|COMBINER|CI139190|6	Os04g0690200	(No Hit)	-4.45773	-2.10015	0.471127	1.33636
	12169	Os10g0422400|COMBINER|CI139190|6	Os10g0422400	(No Hit)	-4.44227	-2.07	0.465977	1.33636
	6245	Os08g0329600|COMBINER|CI127674|6	Os08g0329600	(No Hit)	-4.43908	-2.1459	0.483411	1.33636
	13653	Os09g0292900|mRNA|AK070984|CDS+3'UTR	Os09g0292900	Cyclin-like F-box domain containing protein.	-4.4138	-4.01493	0.909631	1.33636
	19834	Os06g0539200|COMBINER|CI139190|6	Os06g0539200	(No Hit)	-4.40609	-2.11679	0.480423	1.33636
	7063	Os11g0648400|mRNA|AK073033|CDS+3'UTR	Os11g0648400	Hypothetical protein.	-4.38975	-4.0414	0.920644	1.33636
	22613	Os04g0565700|COMBINER|CI139190|6	Os04g0565700	(No Hit)	-4.36125	-2.08779	0.478715	1.33636
	9061	Os02g0106500|COMBINER|CI139190|6	Os02g0106500	(No Hit)	-4.35647	-2.07772	0.476927	1.33636
	31764	Os12g0410300|COMBINER|CI139190|6	Os12g0410300	(No Hit)	-4.34588	-2.09593	0.482279	1.33636
	36732	Os02g0183800|COMBINER|CI139190|6	Os02g0183800	(No Hit)	-4.33542	-2.08911	0.48187	1.33636
	38662	Os06g0566600|COMBINER|CI139190|6	Os06g0566600	(No Hit)	-4.32564	-2.07617	0.479969	1.33636
	31115	Os03g0687900|mRNA|AK062783|CDS+3'UTR	Os03g0687900	Hypothetical protein.	-4.25064	-2.11725	0.498102	1.33636
	24267	Os02g0125900|COMBINER|CI139190|6	Os02g0125900	(No Hit)	-4.24619	-2.06511	0.486344	1.33636
	8388	Os07g0552800|mRNA|AK100523|CDS+3'UTR	Os07g0552800	Cellulose synthase family protein.	-4.23245	-3.83262	0.905532	1.33636
	4814	Os01g0843500|COMBINER|CI528551|x	Os01g0843500	(No Hit)	-4.22826	-1.39647	0.330272	1.33636
	15333	Os10g0534600|mRNA|AK103845|CDS+3'UTR	Os10g0534600	Conserved hypothetical protein.	-4.21244	-1.96289	0.465975	1.33636
	8433	Os10g0444300|COMBINER|CI124737|6	Os10g0444300	(No Hit)	-4.19122	-3.09609	0.738709	1.33636
	16633	Os12g0139400|COMBINER_EST|CI018033|6	Os12g0139400	Two-component response regulator ARR17.	-4.18921	-2.49549	0.595695	1.33636
	18994	Os11g0143300|mRNA|AK058585|CDS+3'UTR	Os11g0143300	Type-A response regulator.	-4.14662	-2.40114	0.57906	1.48253
	27694	Os01g0259900|COMBINER_EST|CI079126|6	Os01g0259900	Conserved hypothetical protein.	-4.13115	-6.28059	1.5203	1.48253
	41147	Os04g0386100|COMBINER|CI124737|6	Os04g0386100	(No Hit)	-4.12419	-2.81241	0.68193	1.48253
	13026	Os11g0235700|COMBINER_EST|AU075622|7	Os11g0235700	Hypothetical protein.	-4.11129	-3.1013	0.754338	1.84237
	11850	Os01g0536500|COMBINER_EST|CI205565|6	Os01g0536500	Conserved hypothetical protein.	-4.09839	-1.36647	0.333416	1.84237
	23664	Os06g0522600|COMBINER|CI262947|6	Os06g0522600	(No Hit)	-4.04379	-3.9094	0.966768	2.02739
	32386	Os12g0183300|mRNA|AK058937|CDS+3'UTR	Os12g0183300	3'(2'),5'-bisphosphate nucleotidase (EC 3.1.3.7) (3'(2'),5- bisphosphonucleoside 3'(2')-phosphohydrolase) (DPNPase).	-4.01887	-7.10779	1.76861	2.02739
	14461	Os01g0908500|mRNA|AK072213|CDS+3'UTR	Os01g0908500	Mg2+ transporter protein, CorA-like family protein.	-3.99305	-0.577359	0.144591	2.25909
	33866	Os11g0655600|COMBINER|CI177176|6	Os11g0655600	(No Hit)	-3.96277	-3.47907	0.87794	2.25909
	42167	Os10g0463000|COMBINER|CI139190|6	Os10g0463000	(No Hit)	-3.95578	-1.90743	0.482189	2.25909
	35554	Os10g0561800|mRNA|AK065404|CDS+3'UTR	Os10g0561800	Homeobox-leucine zipper protein HAT4 (HD-ZIP protein 4) (HD-ZIP protein ATHB-2).	-3.9256	-1.69966	0.432967	2.58182
	34976	Os08g0203300|mRNA|AK065548|CDS+3'UTR	Os08g0203300	Protein kinase domain containing protein.	-3.92276	-3.22391	0.821849	2.58182
	6288	Os11g0219400|mRNA|AK099123|CDS+3'UTR	Os11g0219400	Ankyrin repeat containing protein.	-3.91155	-5.27962	1.34975	2.58182
	13511	Os01g0261400|COMBINER|AU166981|6	Os01g0261400	(No Hit)	-3.91051	-5.38867	1.378	2.58182
	2138	Os07g0124100|mRNA|AJ276693|CDS+3'UTR	Os07g0124100	Phytosulfokines 4 precursor [Contains: Phytosulfokine-alpha (PSK- alpha) (Phytosulfokine-a); Phytosulfokine-beta (PSK-beta) (Phytosulfokine-b)].	-3.9082	-1.35783	0.347431	2.58182
	31107	Os02g0775600|mRNA|AK058592|CDS+3'UTR	Os02g0775600	Zn-finger, C2H2 type domain containing protein.	-3.89674	-1.42942	0.366825	2.58182
	34065	Os06g0643600|mRNA|AK058461|UTR	Os06g0643600	Formamidopyrimidine-DNA glycolase family protein.	-3.89285	-2.15023	0.552354	2.58182
	12677	Os01g0253500|COMBINER|CI562553|0	Os01g0253500	(No Hit)	-3.88963	-3.20676	0.824437	2.58182
	5469	Os06g0700500|mRNA|AK104088|CDS+3'UTR	Os06g0700500	Arabidopsis protein of unknown function DUF266 family protein.	-3.87574	-1.36644	0.352563	2.58182
	19189	Os07g0277600|mRNA|AK101048|CDS+3'UTR	Os07g0277600	Protein translation factor SUI1 homolog (GOS2 protein).	-3.84836	-3.97578	1.03311	2.92845
	41223	Os01g0925300|mRNA|AK103046|CDS+3'UTR	Os01g0925300	Zn-finger, DHHC type domain containing protein.	-3.83521	-1.1371	0.296489	2.92845
	40050	Os11g0655900|mRNA|AK108017|CDS+3'UTR	Os11g0655900	Glutaredoxin domain containing protein.	-3.81843	-3.23636	0.847563	2.92845
	23886	Os10g0447400|mRNA|AK066983|CDS+3'UTR	Os10g0447400	Conserved hypothetical protein.	-3.80345	-1.90818	0.501697	3.36859
	39862	Os07g0656800|mRNA|AK099536|CDS+3'UTR	Os07g0656800	Conserved hypothetical protein.	-3.76707	-1.1878	0.315311	3.36859
	11288	Os04g0340800|mRNA|AK121548|CDS+3'UTR	Os04g0340800	Hypothetical protein.	-3.75464	-8.0364	2.14039	3.36859
	18934	Os12g0533700|mRNA|AK059125|CDS+3'UTR	Os12g0533700	Phenylalanyl-tRNA synthetase, class IIc family protein.	-3.75309	-1.81112	0.482568	3.36859
	13884	Os09g0486500|mRNA|AK061067|CDS+3'UTR	Os09g0486500	Multiple stress-responsive zinc-finger protein (Multiple stress- associated zinc-finger protein).	-3.74626	-1.56241	0.417058	3.36859
	39707	Os11g0649300|COMBINER_EST|CI519979|0	Os11g0649300	Hypothetical protein.	-3.7388	-4.48382	1.19927	4.40173
	5190	Os08g0229600|mRNA|AK064286|CDS+3'UTR	Os08g0229600	Hypothetical protein.	-3.73857	-1.65995	0.444008	4.40173
	2224	Os06g0129700|COMBINER_EST|AU029348|6	Os06g0129700	NUDIX hydrolase domain containing protein.	-3.73733	-2.94531	0.78808	4.40173
	12886	Os01g0942200|mRNA|AK063265|CDS+3'UTR	Os01g0942200	Cyclin-like F-box domain containing protein.	-3.71943	-3.19132	0.858014	4.40173
	24802	Os02g0316900|mRNA|AK065679|CDS+3'UTR	Os02g0316900	Winged helix DNA-binding domain containing protein.	-3.71601	-6.36461	1.71275	4.40173
	13003	Os04g0115800|mRNA|AK107115|CDS+3'UTR	Os04g0115800	Hypothetical protein.	-3.71483	-3.935	1.05927	4.40173
	24444	Os08g0133600|mRNA|AK073987|CDS+3'UTR	Os08g0133600	Conserved hypothetical protein.	-3.70197	-6.6131	1.78638	4.40173
	29521	Os06g0264800|mRNA|AK060455|CDS+3'UTR	Os06g0264800	Conserved hypothetical protein.	-3.70148	-3.18614	0.860775	4.40173
	24566	Os01g0891700|mRNA|AK105471|CDS+3'UTR	Os01g0891700	Receptor-like protein CLAVATA2.	-3.69681	-3.20707	0.867523	4.40173
	36625	Os03g0847700|COMBINER|CI124737|6	Os03g0847700	(No Hit)	-3.69526	-3.0501	0.825408	4.40173
	6290	Os10g0498200|mRNA|AK120570|CDS+3'UTR	Os10g0498200	Epoxide hydrolase family protein.	-3.69513	-3.59371	0.972554	4.40173
	15617	Os12g0278700|mRNA|AK071421|CDS+3'UTR	Os12g0278700	Cystinosin homolog.	-3.6907	-4.80264	1.30128	4.40173
	1149	Os10g0351500|mRNA|AK102659|CDS+3'UTR	Os10g0351500	Protein kinase domain containing protein.	-3.6773	-3.41393	0.928379	4.40173
	12997	Os02g0682700|COMBINER_EST|CI515063|6	Os02g0682700	Conserved hypothetical protein.	-3.66248	-2.14463	0.585566	4.40173
	42113	Os01g0615000|mRNA|AK107945|CDS+3'UTR	Os01g0615000	Conserved hypothetical protein.	-3.66193	-3.88638	1.06129	4.40173
	1664	Os01g0773700|mRNA|AK060438|CDS+3'UTR	Os01g0773700	Photosystem II reaction center W protein (PSII 6.1 kDa protein) (Fragment).	-3.65751	-1.07003	0.292558	4.70135
	33534	Os04g0489400|COMBINER_EST|CI122480|6	Os04g0489400	Hypothetical protein.	-3.64631	-5.89408	1.61645	4.70135
	42190	Os04g0480900|mRNA|AK109889|CDS+3'UTR	Os04g0480900	Glycoside hydrolase, family 5 protein.	-3.61869	-2.17907	0.60217	4.70135
Current settings
Input parameters
Data type?									Quantitative
Array or Seq data?									array
Arrays centered?									FALSE
Delta									0.847493
Minimum fold change									0
Test statistic									standard
Regression method									standard
Are data are log scale?									FALSE
Number of permutations									100
Input percentile for exchangeability factor s0									Automatic choice
Number of neighbors for KNN									10
Seed for Random number generator									48444330
Computed values
Estimate of pi0 (proportion of null genes)									0.949
s0 percentile									0.002
False Discovery Rate (%)									5.3371
List of Significant Genes for Delta = 0.847
	Estimated Miss rates for Delta=0.847493247689456
		Quantiles		Cutpoints	Miss Rate(%)
		0 -> 0.05		-3.558 -> -1.68	0.06
		0.05 -> 0.1		-1.68 -> -1.291	0
		0.1 -> 0.15		-1.291 -> -1.039	0
		0.15 -> 0.2		-1.039 -> -0.847	4.58
		0.2 -> 0.25		-0.847 -> -0.688	8.48
		0.25 -> 0.75		-0.688 -> 0.776	0.13
		0.75 -> 0.8		0.776 -> 0.95	9.56
		0.8 -> 0.85		0.95 -> 1.169	6.37
		0.85 -> 0.9		1.169 -> 1.442	14.25
		0.9 -> 0.95		1.442 -> 1.814	25.79
		0.95 -> 1		1.814 -> 3.423	29.96

## Sheet: 4.1i. Shoot Cl
Supplementary Table 4.1i. Significant probes for ‘Shoot Cl-’ in wide natural variation of rice genotypes under unstressed condition determined by SAM.
Positive genes (0)
	Row	ProbeName (Agilent)	Locus ID	Annotation (Agilent Description)	Score(d)	Numerator(r)	Denominator(s+s0)	q-value(%)
		N/A
Negative genes (63)
	Row	ProbeName (Agilent)		Annotation (Agilent Description)	Score(d)	Numerator(r)	Denominator(s+s0)	q-value(%)
	40975	Os05g0380700|mRNA|AK106900|CDS+3'UTR	Os05g0380700	Conserved hypothetical protein.	-4.88059	-2.79784	0.573259	0
	38924	Os12g0163800|COMBINER_EST|Os12g0163800|8	Os12g0163800	Amino acid-binding ACT domain containing protein.	-4.70715	-1.97542	0.419663	0
	25645	Os05g0129900|mRNA|AK060436|CDS+3'UTR	Os05g0129900	TPR-like domain containing protein.	-4.45078	-0.914707	0.205516	0
	6853	Os12g0406100|mRNA|AK070373|CDS+3'UTR	Os12g0406100	Glycoside hydrolase, family 43 protein.	-4.23648	-1.51731	0.358153	0
	41486	Os10g0428200|mRNA|AK065193|CDS+3'UTR	Os10g0428200	Conserved hypothetical protein.	-4.0896	-5.99445	1.46578	0
	40352	Os07g0240700|COMBINER_EST|Os07g0240700|8	Os07g0240700	UDP-glucuronosyl/UDP-glucosyltransferase family protein.	-4.00923	-2.35682	0.587849	0
	13527	Os03g0746700|mRNA|AK068199|CDS+3'UTR	Os03g0746700	Conserved hypothetical protein.	-3.93919	-0.684304	0.173717	0
	37647	Os04g0557200|mRNA|AK111704|CDS+3'UTR	Os04g0557200	Anthocyanin regulatory R-S protein.	-3.93527	-2.08725	0.530396	0
	6837	Os08g0535100|mRNA|AK065449|CDS+3'UTR	Os08g0535100	Conserved hypothetical protein.	-3.88281	-5.80241	1.49438	0
	24287	Os07g0213400|mRNA|AK062273|CDS+3'UTR	Os07g0213400	Conserved hypothetical protein.	-3.87819	-0.821162	0.211739	0
	23343	Os08g0439200|mRNA|AK059480|UTR	Os08g0439200	Non-protein coding transcript, uncharacterized transcript.	-3.86423	-0.524395	0.135705	0
	1137	Os02g0816500|mRNA|AK120302|CDS+3'UTR	Os02g0816500	Tubulin binding cofactor A family protein.	-3.85649	-2.56534	0.665202	0
	28108	Os09g0546000|COMBINER_EST|Os09g0546000|8	Os09g0546000	Auxin responsive SAUR protein family protein.	-3.82662	-1.52647	0.398908	0
	14662	Os10g0437600|mRNA|AF383878|CDS+3'UTR	Os10g0437600	Granule-bound starch synthase II, chloroplast precursor (EC 2.4.1.21) (GBSSII).	-3.82226	-1.08155	0.282961	0
	26147	Os02g0721600|mRNA|AK111669|CDS+3'UTR	Os02g0721600	WD-repeat protein-like.	-3.80083	-0.56027	0.147407	0
	27841	Os08g0224100|mRNA|AK121704|CDS+3'UTR	Os08g0224100	Serine/threonine/tyrosine kinase.	-3.7893	-0.707088	0.186601	0
	8603	Os07g0614100|mRNA|AB032062|CDS+3'UTR	Os07g0614100	Alpha 1-2 subunit of 20S proteasome.	-3.75288	-1.65248	0.440324	0
	3525	Os12g0631100|mRNA|AK066784|CDS+3'UTR	Os12g0631100	Ras GTPase family protein.	-3.73985	-1.11516	0.298183	0
	40275	Os11g0487100|COMBINER|CI544783|0	Os11g0487100	(No Hit)	-3.72016	-2.87062	0.771638	0
	28659	Os06g0233400|mRNA|AK099013|CDS+3'UTR	Os06g0233400	Protein of unknown function DUF298 family protein.	-3.68111	-0.523101	0.142104	0
	41565	Os12g0532600|mRNA|AK066369|CDS+3'UTR	Os12g0532600	Hypothetical protein.	-3.64978	-2.88442	0.790298	0
	41630	Os02g0591900|mRNA|AK100504|CDS+3'UTR	Os02g0591900	Conserved hypothetical protein.	-3.64507	-1.29753	0.355968	0
	40596	Os05g0314700|mRNA|AK111406|CDS+3'UTR	Os05g0314700	Hypothetical protein.	-3.63565	-2.40091	0.660379	0
	32968	Os10g0542100|mRNA|AY572960|CDS+3'UTR	Os10g0542100	EC protein I/II (Zinc-metallothionein class II).	-3.62825	-2.77578	0.765047	0
	28360	Os08g0474600|mRNA|AK101574|CDS+3'UTR	Os08g0474600	Heat shock protein DnaJ, N-terminal domain containing protein.	-3.62011	-0.724268	0.200068	0
	41778	Os03g0147100|mRNA|AK120920|5'UTR+CDS	Os03g0147100	Hypothetical protein.	-3.61942	-2.40106	0.663384	0
	42255	Os05g0569500|mRNA|AK073481|CDS+3'UTR	Os05g0569500	Protein of unknown function DUF1264 family protein.	-3.61899	-3.73572	1.03225	0
	41492	Os06g0698400|mRNA|AK108486|CDS+3'UTR	Os06g0698400	Polyadenylation protein CSTF64 (Mus musculus 2 days neonate thymus thymic cells cDNA, RIKEN full-length enriched library, clone:E430008L21 product:CLEAVAGE STIMULATION FACTOR (CF-1, POLYADENYLATION FACTOR) 64 KD SUBUNIT homolog).	-3.60554	-3.08984	0.856972	0
	35094	Os01g0574800|mRNA|AK067593|CDS+3'UTR	Os01g0574800	Harpin-induced 1 domain containing protein.	-3.60423	-0.879692	0.244072	0
	28571	Os05g0578600|mRNA|AK108477|CDS+3'UTR	Os05g0578600	Polygalacturonase PG2.	-3.58667	-1.95966	0.546372	0
	16271	Os09g0526600|mRNA|AK106525|CDS+3'UTR	Os09g0526600	Heat shock factor protein 3 (HSF 3) (Heat shock transcription factor 3) (HSTF 3).	-3.58665	-2.04111	0.569084	0
	36379	Os07g0466200|mRNA|AK100328|CDS+3'UTR	Os07g0466200	Conserved hypothetical protein.	-3.57997	-2.20455	0.6158	0
	652	Os08g0187900|COMBINER_EST|Os08g0187900|8	Os08g0187900	Conserved hypothetical protein.	-3.55552	-3.1796	0.894271	0
	7177	Os09g0401200|mRNA|AK106846|CDS+3'UTR	Os09g0401200	Tetratricoredoxin.	-3.55251	-1.13883	0.320569	0
	31621	Os12g0513900|COMBINER|CI174409|6	Os12g0513900	(No Hit)	-3.55131	-2.06686	0.582	0
	24375	Os02g0635200|mRNA|AK104033|CDS+3'UTR	Os02g0635200	Nitrilase 2.	-3.53852	-0.838913	0.23708	0
	37845	Os01g0268000|mRNA|AK107975|CDS+3'UTR	Os01g0268000	Hypothetical protein.	-3.52587	-1.81425	0.514554	0
	24351	Os09g0569100|mRNA|AK071860|CDS+3'UTR	Os09g0569100	Haloacid dehalogenase-like hydrolase domain containing protein.	-3.50918	-1.20189	0.3425	0
	4220	Os04g0419100|mRNA|AK107777|CDS+3'UTR	Os04g0419100	Hypothetical protein.	-3.50687	-1.82069	0.519176	0
	41715	Os07g0225100|mRNA|AK064193|CDS+3'UTR	Os07g0225100	Aromatic amino acid permease family protein.	-3.50339	-2.67619	0.763887	0
	36531	Os12g0292900|mRNA|AK067612|CDS+3'UTR	Os12g0292900	ATP-binding region, ATPase-like domain containing protein.	-3.49237	-6.01449	1.72218	0
	1922	Os04g0367400|mRNA|AK100139|CDS+3'UTR	Os04g0367400	Reticulon family protein.	-3.48604	-3.31311	0.950393	0
	2056	Os03g0712700|mRNA|AK121196|CDS+3'UTR	Os03g0712700	Phosphoglucomutase, cytoplasmic 2 (EC 5.4.2.2) (Glucose phosphomutase 2) (PGM 2).	-3.47395	-1.80092	0.518407	0
	25658	Os12g0428000|mRNA|AK100244|CDS+3'UTR	Os12g0428000	Rhodanese-like domain containing protein.	-3.46732	-5.84528	1.68582	0
	5074	Os03g0374400|mRNA|AK069719|CDS+3'UTR	Os03g0374400	Conserved hypothetical protein.	-3.4636	-2.28376	0.659361	0
	31576	Os10g0155300|mRNA|AK070930|CDS+3'UTR	Os10g0155300	Cyclin-like F-box domain containing protein.	-3.46352	-1.00786	0.290992	0
	8824	Os02g0693200|mRNA|AK105032|CDS+3'UTR	Os02g0693200	DnaJ homolog subfamily B member 5 (Heat shock protein Hsp40-3) (Heat shock protein cognate 40) (Hsc40) (Hsp40-2).	-3.46139	-0.813446	0.235006	0
	32472	Os02g0807000|mRNA|AK101080|CDS+3'UTR	Os02g0807000	Phosphoenolpyruvate carboxylase kinase.	-3.45038	-3.37549	0.978295	0
	39093	Os01g0293300|COMBINER_EST|Os01g0293300|8	Os01g0293300	Conserved hypothetical protein.	-3.44905	-2.48306	0.719925	0
	8545	Os06g0248300|mRNA|AK110713|CDS+3'UTR	Os06g0248300	Conserved hypothetical protein.	-3.4371	-3.86794	1.12535	0
	4145	Os07g0565500|mRNA|AK107834|CDS+3'UTR	Os07g0565500	Conserved hypothetical protein.	-3.43511	-1.08122	0.314755	0
	37413	Os05g0302600|mRNA|AK061205|CDS+3'UTR	Os05g0302600	TRAM, LAG1 and CLN8 homology domain containing protein.	-3.41983	-0.791971	0.231582	0
	33054	Os07g0468100|mRNA|AK105890|CDS+3'UTR	Os07g0468100	Glutathione S-transferase GST 19 (EC 2.5.1.18).	-3.4052	-6.33215	1.85955	0
	19117	Os02g0760400|mRNA|AK069088|CDS+3'UTR	Os02g0760400	Conserved hypothetical protein.	-3.40363	-0.939308	0.275972	0
	27910	Os05g0529400|mRNA|AK063846|CDS+3'UTR	Os05g0529400	Conserved hypothetical protein.	-3.38471	-1.17095	0.345953	0
	31179	Os03g0690600|mRNA|AK101402|CDS+3'UTR	Os03g0690600	SCARECROW-like protein.	-3.38218	-0.824668	0.243827	0
	27462	Os11g0246900|mRNA|AK061179|CDS+3'UTR	Os11g0246900	Ankyrin repeat containing protein.	-3.38016	-0.700161	0.207138	0
	31337	Os07g0456700|mRNA|AK100891|CDS+3'UTR	Os07g0456700	(1,4)-beta-xylan endohydrolase (EC 3.2.1.8).	-3.37951	-1.34376	0.39762	0
	9579	Os02g0667500|mRNA|AK072754|CDS+3'UTR	Os02g0667500	Hypothetical protein.	-3.37234	-1.86522	0.553093	0
	42292	Os02g0556600|mRNA|AK066206|CDS+3'UTR	Os02g0556600	Sulfated surface glycoprotein 185 precursor (SSG 185).	-3.35329	-1.7558	0.523605	0
	8062	Os06g0101300|mRNA|AK121897|CDS+3'UTR	Os06g0101300	Zn-finger, RING domain containing protein.	-3.35197	-1.54036	0.459538	0
	25515	Os08g0444400|COMBINER|CI428563|x	Os08g0444400	(No Hit)	-3.3463	-3.37357	1.00815	0
	24835	Os04g0443700|mRNA|AK073841|CDS+3'UTR	Os04g0443700	Conserved hypothetical protein.	-3.34289	-1.32997	0.39785	0
Current settings
Input parameters
Data type?									Quantitative
Array or Seq data?									array
Arrays centered?									FALSE
Delta									0.619277
Minimum fold change									0
Test statistic									standard
Regression method									standard
Are data are log scale?									FALSE
Number of permutations									100
Input percentile for exchangeability factor s0									Automatic choice
Number of neighbors for KNN									10
Seed for Random number generator									83733110
Computed values
Estimate of pi0 (proportion of null genes)									0.612
s0 percentile									0.002
False Discovery Rate (%)									9.67513
List of Significant Genes for Delta = 0.619
	Estimated Miss rates for Delta=0.619277358111524
		Quantiles		Cutpoints	Miss Rate(%)
		0 -> 0.05		-2.232 -> -1.86	77.71
		0.05 -> 0.1		-1.86 -> -1.596	71.58
		0.1 -> 0.15		-1.596 -> -1.399	69.27
		0.15 -> 0.2		-1.399 -> -1.23	65.37
		0.2 -> 0.25		-1.23 -> -1.06	55.74
		0.25 -> 0.75		-1.06 -> 0.96	10.97
		0.75 -> 0.8		0.96 -> 1.153	44.82
		0.8 -> 0.85		1.153 -> 1.348	56.67
		0.85 -> 0.9		1.348 -> 1.578	62.44
		0.9 -> 0.95		1.578 -> 1.917	64.37
		0.95 -> 1		1.917 -> 4.824	64.14

## Sheet: 4.1j. Root Cl
Supplementary Table 4.1j. Significant probes for ‘Root Cl-’ in wide natural variation of rice genotypes under unstressed condition determined by SAM.
Positive genes (12749)
	Row	ProbeName (Agilent)	Locus ID	Annotation (Agilent Description)	Score(d)	Numerator(r)	Denominator(s+s0)	q-value(%)
1	25780	Os03g0156300|COMBINER_EST|Os03g0156300|8	Os03g0156300	Alpha-expansin OsEXPA20.	5.45311	3.97492	0.728928	0.645617
2	37789	Os09g0438000|mRNA|AK109935|CDS+3'UTR	Os09g0438000	Respiratory burst oxidase protein E.	5.34802	2.36898	0.442965	0.645617
3	36022	Os01g0636500|mRNA|AK073853|CDS+3'UTR	Os01g0636500	Glycoside hydrolase, family 28 protein.	5.24182	2.57581	0.491396	0.645617
4	37947	Os01g0637500|COMBINER|CI147859|6	Os01g0637500	(No Hit)	5.23724	2.57116	0.490938	0.645617
5	38451	Os09g0517200|COMBINER_EST|Os09g0517200|8	Os09g0517200	Disease resistance protein family protein.	5.10126	3.70731	0.726744	0.645617
6	5412	Os11g0655300|mRNA|AK074002|CDS+3'UTR	Os11g0655300	Disease resistance protein family protein.	5.0528	4.58153	0.90673	0.645617
7	34680	Os01g0498300|mRNA|AK069247|CDS+3'UTR	Os01g0498300	Protein of unknown function DUF563 family protein.	5.03931	2.50798	0.497684	0.645617
8	2905	osa-miR445d|Os05|Mature	osa-miR445d	miRNA	4.98481	1.65672	0.332353	0.645617
9	33077	Os07g0130500|mRNA|AK068045|CDS+3'UTR	Os07g0130500	Hypothetical protein.	4.97518	2.63731	0.530094	0.645617
10	12514	Os08g0263000|COMBINER_EST|Os08g0263000|8	Os08g0263000	Phytochrome P450-like protein.	4.89018	4.39955	0.89967	0.645617
11	20140	Os02g0275900|COMBINER_EST|CI173534|6	Os02g0275900	Hypothetical protein.	4.76423	2.96536	0.622421	0.645617
12	35297	Os10g0530800|mRNA|AK111429|CDS+3'UTR	Os10g0530800	Conserved hypothetical protein.	4.75079	3.36291	0.707862	0.645617
13	41108	Os10g0363300|mRNA|AK058817|CDS+3'UTR	Os10g0363300	Cytosolic acetyl-CoA carboxylase.	4.72875	1.82925	0.386835	0.645617
14	36727	Os11g0151100|COMBINER_EST|Os11g0151100|8	Os11g0151100	Root cap family protein.	4.66534	3.12594	0.670034	0.645617
15	39205	Os04g0562300|COMBINER_EST|Os04g0562300|8	Os04g0562300	Hypothetical protein.	4.60796	3.47055	0.753164	0.645617
16	24961	Os12g0222800|COMBINER|CI314337|1	Os12g0222800	(No Hit)	4.59142	4.56648	0.99457	0.645617
17	23774	Os06g0321900|COMBINER_EST|CI275291|6	Os06g0321900	Conserved hypothetical protein.	4.56186	4.16323	0.912617	0.645617
18	29805	Os05g0564400|mRNA|AK109344|CDS+3'UTR	Os05g0564400	GTP-binding protein.	4.48011	1.16054	0.259043	0.645617
19	23927	Os04g0330300|COMBINER_EST|CB669752|7	Os04g0330300	Hypothetical protein.	4.46754	4.23221	0.947325	0.645617
20	25394	Os02g0656600|mRNA|AY345232|CDS+3'UTR	Os02g0656600	Pathogenesis-related transcriptional factor and ERF domain containing protein.	4.46536	2.08986	0.468017	0.645617
21	11619	Os03g0702400|mRNA|AK108055|CDS+3'UTR	Os03g0702400	Conserved hypothetical protein.	4.46042	1.46205	0.327783	0.645617
22	27571	Os07g0609100|COMBINER|CI104488|6	Os07g0609100	(No Hit)	4.43531	2.70865	0.610702	0.645617
23	22252	Os01g0198100|mRNA|AK119908|5'UTR+CDS	Os01g0198100	Hypothetical protein.	4.43358	3.52633	0.795368	0.645617
24	20231	Os05g0190500|mRNA|AK104519|CDS+3'UTR	Os05g0190500	Acid phosphatase (Class B) family protein.	4.42759	2.64157	0.596616	0.645617
25	26929	Os08g0179100|mRNA|AK100172|CDS+3'UTR	Os08g0179100	Hypothetical protein.	4.42522	2.81136	0.635303	0.645617
26	22051	Os01g0132400|mRNA|AK106795|CDS+3'UTR	Os01g0132400	Conserved hypothetical protein.	4.42132	4.19719	0.949306	0.645617
27	9121	Os02g0721700|mRNA|AK104061|CDS+3'UTR	Os02g0721700	Conserved hypothetical protein.	4.42127	1.66072	0.37562	0.645617
28	27772	Os07g0132300|COMBINER_EST|CI429505|0	Os07g0132300	Conserved hypothetical protein.	4.40801	2.95364	0.670062	0.645617
29	27238	Os02g0771300|COMBINER_EST|Os02g0771300|8	Os02g0771300	Hypothetical protein.	4.3995	3.21543	0.730863	0.645617
30	29064	Os01g0657000|mRNA|AK108727|CDS+3'UTR	Os01g0657000	Protein of unknown function DUF1070 family protein.	4.39625	2.9592	0.673118	0.645617
31	27769	Os01g0588600|COMBINER_EST|Os01g0588600|8	Os01g0588600	Protein of unknown function DUF572 family protein.	4.39113	3.73747	0.851141	0.645617
32	10706	Os07g0419100|COMBINER_EST|CI277013|6	Os07g0419100	Cytochrome P450 family protein.	4.38983	3.28899	0.74923	0.645617
33	38307	Os11g0691500|COMBINER_EST|Os11g0691500|8	Os11g0691500	Protein kinase domain containing protein.	4.38754	3.28692	0.749151	0.645617
34	33151	Os03g0275900|mRNA|AK109303|CDS+3'UTR	Os03g0275900	U box domain containing protein.	4.38585	1.5465	0.352611	0.645617
35	32929	Os12g0203000|mRNA|AK100360|CDS+3'UTR	Os12g0203000	Cyclin dependent kinase C.	4.38014	2.86112	0.653202	0.645617
36	36837	Os01g0743200|mRNA|AK073604|CDS+3'UTR	Os01g0743200	Pectinesterase family protein.	4.36316	2.95999	0.678406	0.645617
37	36834	Os08g0293400|mRNA|AK108463|CDS+3'UTR	Os08g0293400	Conserved hypothetical protein.	4.35808	3.25405	0.74667	0.645617
38	24372	Os03g0155300|mRNA|AY046929|CDS+3'UTR	Os03g0155300	Expansin/Lol pI family protein.	4.35744	2.72242	0.624775	0.645617
39	29295	Os02g0102800|mRNA|AK070993|CDS+3'UTR	Os02g0102800	Pleckstrin-like domain containing protein.	4.35697	3.68106	0.844866	0.645617
40	35404	Os06g0696900|COMBINER_EST|Os06g0696900|8	Os06g0696900	Hypothetical protein.	4.33287	3.89249	0.898362	0.645617
41	25046	Os12g0633200|mRNA|AK100870|5'UTR+CDS	Os12g0633200	Protein of unknown function UPF0143 family protein.	4.33173	3.07665	0.710259	0.645617
42	1264	Os05g0485700|COMBINER_EST|AU101215|7	Os05g0485700	Hypothetical protein.	4.3257	2.98736	0.690607	0.645617
43	17745	Os06g0317400|COMBINER_EST|CI064218|3	Os06g0317400	Glycine rich family protein.	4.30824	5.37818	1.24835	0.645617
44	35660	Os02g0510600|mRNA|AK120359|CDS+3'UTR	Os02g0510600	Heavy metal transport/detoxification protein domain containing protein.	4.29393	2.49116	0.580159	0.645617
45	9849	Os08g0532500|mRNA|AK105272|CDS+3'UTR	Os08g0532500	Conserved hypothetical protein.	4.29343	1.27446	0.29684	0.645617
46	32168	Os02g0695200|mRNA|AK111933|CDS+3'UTR	Os02g0695200	P-type R2R3 Myb protein (Fragment).	4.29001	2.63783	0.614878	0.645617
47	8191	Os04g0641400|mRNA|AK109401|CDS+3'UTR	Os04g0641400	RNA-binding region RNP-1 (RNA recognition motif) domain containing protein.	4.28334	1.35222	0.315692	0.645617
48	31793	Os10g0427100|mRNA|AK120192|CDS+3'UTR	Os10g0427100	Conserved hypothetical protein.	4.27804	3.29104	0.769287	0.645617
49	33613	Os01g0694100|mRNA|AK072480|CDS+3'UTR	Os01g0694100	Protein kinase domain containing protein.	4.27403	3.25846	0.762387	0.645617
50	13544	Os03g0703000|mRNA|AK059920|CDS+3'UTR	Os03g0703000	Beta-glucosidase.	4.27354	1.70934	0.399982	0.645617
51	2522	osa-miR395o|Os04|5'seq	osa-miR395o	miRNA	4.273	2.26476	0.530017	0.645617
52	19886	Os02g0294000|COMBINER_EST|CB635066|7	Os02g0294000	Micro-fibrillar-associated 1, C-terminal domain containing protein.	4.26228	3.83365	0.899438	0.645617
53	19649	Os03g0263000|mRNA|AK068934|CDS+3'UTR	Os03g0263000	TINY-like protein.	4.25787	2.37434	0.557635	0.645617
54	21681	Os04g0354400|COMBINER_EST|Os04g0354400|8	Os04g0354400	Conserved hypothetical protein.	4.25588	4.69052	1.10213	0.645617
55	15845	Os09g0387700|COMBINER_EST|Os09g0387700|8	Os09g0387700	Hypothetical protein.	4.24603	3.31542	0.780828	0.645617
56	26216	Os09g0528000|mRNA|AK060588|CDS+3'UTR	Os09g0528000	Kinesin, motor region domain containing protein.	4.23871	4.27503	1.00857	0.645617
57	23982	osa-miR156i|Os02|3'seq	osa-miR156i	miRNA	4.22985	4.08822	0.966515	0.645617
58	32806	Os02g0587300|COMBINER_EST|Os02g0587300|8	Os02g0587300	Hypothetical protein.	4.22291	3.53275	0.836566	0.645617
59	12905	Os01g0911800|mRNA|AK065451|CDS+3'UTR	Os01g0911800	Heavy meromyosin-like protein (Fragment).	4.21689	0.683892	0.162179	0.645617
60	35813	Os08g0160700|mRNA|AK063152|UTR	Os08g0160700	Non-protein coding transcript, unclassifiable transcript.	4.19914	3.00343	0.715249	0.645617
61	23184	Os12g0443000|COMBINER_EST|Os12g0443000|8	Os12g0443000	Cytochrome P450-like protein.	4.19899	3.1051	0.739487	0.645617
62	33354	Os02g0520500|mRNA|AK107896|CDS+3'UTR	Os02g0520500	Conserved hypothetical protein.	4.18784	1.89768	0.45314	0.645617
63	39252	Os05g0361700|mRNA|AJ575218|5'UTR+CDS	Os05g0361700	Ethylene responsive element binding factor3 (OsERF3).	4.17472	2.88579	0.691253	0.645617
64	35376	Os02g0298600|mRNA|AK064486|CDS+3'UTR	Os02g0298600	Reverse transcriptase (Fragment).	4.1728	3.61694	0.866789	0.645617
65	20037	osa-miR395i|Os08|Mature	osa-miR395i	miRNA	4.1705	3.63275	0.871057	0.645617
66	17126	Os01g0377700|mRNA|AK059266|CDS+3'UTR	Os01g0377700	NPL4 domain containing protein.	4.16053	1.21245	0.291418	0.645617
67	22705	Os01g0174700|mRNA|AK101660|CDS+3'UTR	Os01g0174700	Protein kinase (Fragment).	4.15374	4.10384	0.987986	0.645617
68	23890	Os07g0690500|mRNA|AK108661|CDS+3'UTR	Os07g0690500	Hypothetical protein.	4.15278	3.63465	0.875235	0.645617
69	25296	Os10g0191900|COMBINER_EST|CI473177|0	Os10g0191900	Histone-fold domain containing protein.	4.15197	4.03011	0.97065	0.645617
70	20379	Os12g0467500|COMBINER_EST|Os12g0467500|8	Os12g0467500	SWIM Zn-finger domain containing protein.	4.14766	5.09602	1.22865	0.645617
71	7605	Os10g0516600|COMBINER_EST|Os10g0516600|8	Os10g0516600	Protein of unknown function DUF604 family protein.	4.14472	2.56313	0.618409	0.645617
72	31382	Os04g0506900|mRNA|AK070863|CDS+3'UTR	Os04g0506900	Conserved hypothetical protein.	4.14467	1.5014	0.362248	0.645617
73	11317	osa-miR166g|Os12|5'seq	osa-miR166g	miRNA	4.14275	4.24084	1.02368	0.645617
74	22061	Os11g0573100|COMBINER_EST|Os11g0573100|8	Os11g0573100	Hypothetical protein.	4.1353	4.07686	0.985868	0.645617
75	26291	Os01g0968200|COMBINER_EST|CI042521|6	Os01g0968200	Root cap family protein.	4.1239	3.55346	0.861673	0.645617
76	34927	Os01g0703000|mRNA|AK109837|CDS+3'UTR	Os01g0703000	Conserved hypothetical protein.	4.11939	3.19513	0.775631	0.645617
77	29166	Os05g0422400|COMBINER_EST|Os05g0422400|8	Os05g0422400	Conserved hypothetical protein.	4.11932	2.50084	0.607101	0.645617
78	3502	Os01g0707500|mRNA|AK106119|CDS+3'UTR	Os01g0707500	Transcription factor.	4.11547	1.16704	0.283574	0.645617
79	26364	osa-miR164e|Os03|5'seq	osa-miR164e	miRNA	4.11528	3.22675	0.78409	0.645617
80	8169	Os11g0597400|Prediction|Os11g0597400|CDS	Os11g0597400	(No Hit)	4.11423	2.56156	0.622608	0.645617
81	23099	Os09g0368500|mRNA|AK069392|CDS+3'UTR	Os09g0368500	Polyamine oxidase precursor (EC 1.5.3.11).	4.11121	4.40713	1.07198	0.645617
82	26036	Os01g0754300|mRNA|AK108081|CDS+3'UTR	Os01g0754300	Hypothetical protein.	4.1072	3.8773	0.944023	0.645617
83	37177	Os09g0462800|COMBINER_EST|Os09g0462800|8	Os09g0462800	Serin carboxypeptidase-like protein.	4.10603	2.94923	0.718266	0.645617
84	20	Os10g0469200|mRNA|AK108708|CDS+3'UTR	Os10g0469200	Hypothetical protein.	4.10543	4.14036	1.00851	0.645617
85	22459	Os09g0463600|mRNA|AK121134|CDS+3'UTR	Os09g0463600	Plant-specific domain of unknown function 3588 containing protein.	4.10301	3.58623	0.874047	0.645617
86	3332	Os04g0556400|mRNA|AK101107|CDS+3'UTR	Os04g0556400	Cis-zeatin O-glucosyltransferase.	4.09574	2.7774	0.678118	0.645617
87	1901	Os01g0848700|mRNA|AK071303|CDS+3'UTR	Os01g0848700	Ras-related protein Rab11C.	4.09515	1.88669	0.460712	0.645617
88	11521	Os02g0665600|mRNA|AK066338|CDS+3'UTR	Os02g0665600	Conserved hypothetical protein.	4.09083	2.1075	0.515176	0.645617
89	16898	Os05g0298300|mRNA|AK060760|CDS+3'UTR	Os05g0298300	Hypothetical protein.	4.08775	3.70814	0.907135	0.645617
90	27083	Os03g0760400|COMBINER_EST|CB650254|7	Os03g0760400	Hypothetical protein.	4.07278	4.23144	1.03895	0.645617
91	13663	Os04g0607600|mRNA|AK120889|CDS+3'UTR	Os04g0607600	Cation transporter family protein.	4.07143	3.39012	0.832661	0.645617
92	16971	Os02g0480900|mRNA|AK063200|CDS+3'UTR	Os02g0480900	Ataxin-2, N-terminal domain containing protein.	4.06594	3.76712	0.926506	0.645617
93	6478	Os04g0583700|COMBINER_EST|Os04g0583700|8	Os04g0583700	Zn-finger, FYVE type domain containing protein.	4.06346	1.52044	0.374173	0.645617
94	28512	Os02g0491300|COMBINER_EST|CI445702|1	Os02g0491300	Conserved hypothetical protein.	4.05582	4.39246	1.083	0.645617
95	11544	Os02g0719900|COMBINER_EST|Os02g0719900|8	Os02g0719900	Hypothetical protein.	4.05355	2.97556	0.734064	0.645617
96	9909	Os04g0475900|mRNA|AK110706|CDS+3'UTR	Os04g0475900	Hypothetical protein.	4.05323	2.64864	0.653464	0.645617
97	31817	Os12g0217300|mRNA|AK073101|CDS+3'UTR	Os12g0217300	Conserved hypothetical protein.	4.04913	3.01271	0.744038	0.645617
98	40070	Os10g0528300|mRNA|AY271619|CDS+3'UTR	Os10g0528300	Tau class GST protein 4.	4.04768	2.19732	0.542859	0.645617
99	2494	Os02g0804100|mRNA|AK062523|CDS+3'UTR	Os02g0804100	Hypothetical protein.	4.04623	2.65975	0.657341	0.645617
100	28140	Os04g0203600|COMBINER_EST|Os04g0203600|8	Os04g0203600	Conserved hypothetical protein.	4.03548	3.87694	0.960714	0.645617
101	1224	Os02g0261600|COMBINER_EST|Os02g0261600|8	Os02g0261600	RNA-directed DNA polymerase (Reverse transcriptase) domain containing protein.	4.02743	2.35407	0.58451	0.645617
102	21230	Os09g0542600|mRNA|AK060109|CDS+3'UTR	Os09g0542600	RNF6 protein.	4.02377	5.28933	1.31452	0.645617
103	18917	Os07g0275100|COMBINER_EST|CI424406|0	Os07g0275100	Photosystem II reaction center protein PsbP family protein.	4.01709	3.59585	0.895136	0.645617
104	29812	Os06g0277600|mRNA|AK070092|CDS+3'UTR	Os06g0277600	Hypothetical protein.	4.01509	2.78442	0.69349	0.645617
105	36933	Os04g0268300|COMBINER|CI431375|0	Os04g0268300	(No Hit)	4.00947	3.27681	0.817267	0.645617
106	1067	Os07g0512000|mRNA|AK108133|CDS+3'UTR	Os07g0512000	Prephenate dehydratase domain containing protein.	4.00427	2.17119	0.542218	0.645617
107	15521	Os12g0584700|mRNA|AK073678|CDS+3'UTR	Os12g0584700	Hypothetical protein.	4.00369	3.79382	0.947581	0.645617
108	38543	Os04g0563300|mRNA|AK060281|UTR	Os04g0563300	Cyclin-like F-box domain containing protein.	3.99774	2.3931	0.598611	0.645617
109	14904	Os09g0437400|COMBINER_EST|Os09g0437400|8	Os09g0437400	Auxin responsive SAUR protein family protein.	3.99659	2.22294	0.556209	0.645617
110	33539	Os12g0618000|COMBINER|CI476394|x	Os12g0618000	(No Hit)	3.99594	3.00491	0.751992	0.645617
111	26495	Os04g0638800|mRNA|AK070319|CDS+3'UTR	Os04g0638800	Plant-specific domain of unknown function 3588 containing protein.	3.99173	3.79225	0.950025	0.645617
112	38512	Os07g0170000|COMBINER_EST|Os07g0170000|8	Os07g0170000	Short-chain type dehydrogenase/reductase (EC 1.-.-.-).	3.99154	2.62354	0.657275	0.645617
113	34130	Os02g0207800|mRNA|AK111370|CDS+3'UTR	Os02g0207800	Conserved hypothetical protein.	3.98871	2.80637	0.703579	0.645617
114	30602	Os01g0244000|COMBINER_EST|Os01g0244000|8	Os01g0244000	Conserved hypothetical protein.	3.98819	2.84633	0.713688	0.645617
115	19488	Os05g0505900|mRNA|AK106936|CDS+3'UTR	Os05g0505900	Hypothetical protein.	3.98693	0.604544	0.151631	0.645617
116	31038	Os10g0196400|COMBINER_EST|Os10g0196400|8	Os10g0196400	Conserved hypothetical protein.	3.98086	3.67563	0.923326	0.645617
117	40328	Os10g0322800|COMBINER|CI454026|6	Os10g0322800	(No Hit)	3.97859	3.24368	0.815284	0.645617
118	35162	Os02g0225500|COMBINER_EST|Os02g0225500|8	Os02g0225500	Conserved hypothetical protein.	3.97856	3.09706	0.778438	0.645617
119	6361	Os02g0743700|mRNA|AK070302|CDS+3'UTR	Os02g0743700	Zn-finger, RING domain containing protein.	3.97675	1.90661	0.479439	0.645617
120	1628	Os01g0893500|COMBINER|CI240833|6	Os01g0893500	(No Hit)	3.97487	2.87111	0.722316	0.645617
121	24813	Os01g0538200|COMBINER_EST|Os01g0538200|8	Os01g0538200	Conserved hypothetical protein.	3.97281	3.63147	0.914082	0.645617
122	19785	Os08g0562200|mRNA|AK120773|CDS+3'UTR	Os08g0562200	No apical meristem (NAM) protein domain containing protein.	3.97241	2.28177	0.574405	0.645617
123	20419	Os01g0820000|COMBINER_EST|Os01g0820000|8	Os01g0820000	Trans-cinnamate 4-monooxygenase (EC 1.14.13.11) (Cinnamic acid 4- hydroxylase) (CA4H) (C4H) (P450C4H) (Cytochrome P450 73).	3.96612	4.3204	1.08933	0.645617
124	10055	Os08g0542800|mRNA|AK121466|CDS+3'UTR	Os08g0542800	Conserved hypothetical protein.	3.96482	2.46448	0.621587	0.645617
125	32987	Os08g0250200|COMBINER_EST|Os08g0250200|8	Os08g0250200	ATP synthase epsilon chain, mitochondrial (EC 3.6.3.14).	3.9597	3.13067	0.790633	0.645617
126	20623	Os03g0361100|COMBINER_EST|Os03g0361100|8	Os03g0361100	Terpene synthase-like domain containing protein.	3.95881	3.30792	0.835586	0.645617
127	12337	Os03g0126300|mRNA|AK061256|CDS+3'UTR	Os03g0126300	SAM (and some other nucleotide) binding motif domain containing protein.	3.95667	3.5752	0.903588	0.645617
128	32916	Os02g0830200|COMBINER_EST|Os02g0830200|8	Os02g0830200	ZmRR2 protein (Response regulator 2).	3.95623	2.66336	0.673206	0.645617
129	10765	Os03g0259300|mRNA|AK109167|UTR	Os03g0259300	Sel1-like repeat containing protein.	3.95568	2.68609	0.679047	0.645617
130	9024	Os03g0141800|COMBINER_EST|Os03g0141800|8	Os03g0141800	Protein of unknown function DUF594 family protein.	3.95377	3.13959	0.794074	0.645617
131	40337	Os04g0420100|mRNA|AK121609|5'UTR+CDS	Os04g0420100	Conserved hypothetical protein.	3.95314	3.71036	0.938585	0.645617
132	40096	Os01g0651400|mRNA|AK059784|CDS+3'UTR	Os01g0651400	Conserved hypothetical protein.	3.95048	3.37633	0.854662	0.645617
133	38771	Os02g0498000|COMBINER_EST|Os02g0498000|8	Os02g0498000	Hypothetical protein.	3.94943	3.01446	0.763265	0.645617
134	37800	Os01g0742400|mRNA|AK109885|5'UTR+CDS	Os01g0742400	Protein kinase domain containing protein.	3.94863	2.93636	0.74364	0.645617
135	18394	Os07g0515200|mRNA|AK110337|CDS+3'UTR	Os07g0515200	Conserved hypothetical protein.	3.94815	3.91187	0.990813	0.645617
136	34661	Os11g0423300|mRNA|AK064368|CDS+3'UTR	Os11g0423300	Hypothetical protein.	3.94259	2.86452	0.726559	0.645617
137	10301	Os10g0108700|mRNA|AK060361|CDS+3'UTR	Os10g0108700	Transferase family protein.	3.94208	2.70636	0.686529	0.645617
138	38753	Os11g0624500|mRNA|AK070535|CDS+3'UTR	Os11g0624500	Hypothetical protein.	3.9389	3.49566	0.887473	0.645617
139	19889	Os11g0704300|mRNA|AK101431|CDS+3'UTR	Os11g0704300	GTP1/OBG subdomain containing protein.	3.93618	2.06582	0.524829	0.645617
140	1231	Os01g0372400|mRNA|AK108314|CDS+3'UTR	Os01g0372400	Glutathione S-transferase, C-terminal domain containing protein.	3.93485	2.91194	0.740037	0.645617
141	31676	Os01g0666000|mRNA|AK070670|CDS+3'UTR	Os01g0666000	Lipid phosphate phosphatase 2 (EC 3.1.3.-) (AtLPP2) (Phosphatidic acid phosphatase 2) (AtPAP2) (Prenyl diphosphate phosphatase).	3.93377	2.25274	0.572666	0.645617
142	4745	Os05g0104600|COMBINER_EST|Os05g0104600|8	Os05g0104600	Leucine-rich repeat, plant specific containing protein.	3.9289	4.36069	1.1099	0.645617
143	6346	Os09g0473800|mRNA|AK108803|UTR	Os09g0473800	Non-protein coding transcript, putative npRNA.	3.92836	1.8202	0.463348	0.645617
144	35605	Os03g0640000|COMBINER_EST|Os03g0640000|8	Os03g0640000	Patatin family protein.	3.92588	2.76821	0.705119	0.645617
145	37671	Os01g0973300|mRNA|AK102519|CDS+3'UTR	Os01g0973300	Adaptin, N-terminal domain containing protein.	3.92114	1.55422	0.39637	0.645617
146	23187	Os02g0749100|mRNA|AK108296|5'UTR+CDS	Os02g0749100	Hypothetical protein.	3.91983	3.46652	0.884354	0.645617
147	42220	Os03g0157900|mRNA|AK109385|CDS+3'UTR	Os03g0157900	Phosphoserine aminotransferase, chloroplast precursor (EC 2.6.1.52) (PSAT).	3.91964	1.18117	0.301346	0.645617
148	21826	osa-miR166m|Os08|5'seq	osa-miR166m	miRNA	3.91832	3.40261	0.868384	0.645617
149	32	Os12g0124300|mRNA|AK121957|UTR	Os12g0124300	Non-protein coding transcript, putative npRNA.	3.91675	2.17284	0.554757	0.645617
150	31889	Os07g0618400|mRNA|AK111826|CDS+3'UTR	Os07g0618400	Protein kinase domain containing protein.	3.91368	2.66265	0.680344	0.645617
151	8494	Os10g0318200|mRNA|AK105548|CDS+3'UTR	Os10g0318200	Hypothetical protein.	3.91354	3.90326	0.997373	0.645617
152	20853	Os10g0365200|mRNA|AK106938|5'UTR+CDS	Os10g0365200	Tau class GST protein 4.	3.91189	2.57936	0.659364	0.645617
153	21810	Os03g0186500|mRNA|AK111695|UTR	Os03g0186500	Hypothetical protein.	3.91016	2.61408	0.668536	0.645617
154	1472	Os01g0825900|mRNA|AK101175|CDS+3'UTR	Os01g0825900	Uncharacterized Cys-rich domain containing protein.	3.90851	2.55292	0.653169	0.645617
155	328	Os04g0210700|COMBINER_EST|Os04g0210700|8	Os04g0210700	Conserved hypothetical protein.	3.90755	2.76037	0.706419	0.645617
156	32342	Os07g0193200|COMBINER_EST|Os07g0193200|8	Os07g0193200	Ankyrin repeat containing protein.	3.90646	3.01584	0.772012	0.645617
157	24647	Os01g0976900|COMBINER_EST|Os01g0976900|8	Os01g0976900	Protein kinase domain containing protein.	3.90146	2.05619	0.527032	0.645617
158	18678	Os02g0655800|mRNA|AK060657|CDS+3'UTR	Os02g0655800	Protein kinase domain containing protein.	3.90007	1.74975	0.448645	0.645617
159	8198	Os01g0580200|mRNA|AK103045|CDS+3'UTR	Os01g0580200	Beta-galactosidase precursor (EC 3.2.1.23) (Lactase) (Acid beta- galactosidase) (Exo-(1-->4)-beta-D-galactanase).	3.8966	1.84442	0.473342	0.645617
160	2462	POsControl0014|genome	POsControl0014	NONE	3.89553	1.37381	0.352662	0.645617
161	37244	Os09g0279900|COMBINER_EST|Os09g0279900|8	Os09g0279900	Hypothetical protein.	3.89446	2.15244	0.552693	0.645617
162	37160	Os01g0157500|COMBINER|CI273428|6	Os01g0157500	(No Hit)	3.89408	3.65016	0.937361	0.645617
163	28552	Os07g0174700|COMBINER_EST|CI366871|6	Os07g0174700	Conserved hypothetical protein.	3.89177	2.55465	0.656423	0.645617
164	5801	Os09g0355400|mRNA|AK105685|CDS+3'UTR	Os09g0355400	Protein kinase domain containing protein.	3.89094	2.18716	0.562116	0.645617
165	1128	Os04g0578800|mRNA|AK072395|CDS+3'UTR	Os04g0578800	Protein of unknown function DUF604 family protein.	3.88685	2.96664	0.763251	0.645617
166	32831	Os07g0530200|COMBINER_EST|CB632715|7	Os07g0530200	Hypothetical protein.	3.88447	2.61331	0.672759	0.645617
167	38501	Os02g0464400|COMBINER_EST|CI521403|6	Os02g0464400	Tyrosine-specific protein phosphatase-like.	3.88334	1.70168	0.438201	0.645617
168	17179	Os10g0524400|mRNA|AK108768|CDS+3'UTR	Os10g0524400	Phospholipase D (EC 3.1.4.4).	3.87964	2.87418	0.740836	0.645617
169	18284	Os07g0527900|COMBINER_EST|Os07g0527900|8	Os07g0527900	Conserved hypothetical protein.	3.87828	4.06025	1.04692	0.645617
170	30817	Os09g0469400|mRNA|AK101554|CDS+3'UTR	Os09g0469400	Isoamylase-type starch debranching enzyme ISO3.	3.87795	1.04072	0.268369	0.645617
171	18960	Os06g0208100|mRNA|AB101651|CDS	Os06g0208100	Homeobox domain containing protein.	3.87543	3.66747	0.946341	0.645617
172	25529	Os01g0524400|mRNA|AK111464|CDS+3'UTR	Os01g0524400	Hypothetical protein.	3.87343	3.17588	0.819915	0.645617
173	9671	Os12g0626300|COMBINER_EST|CI390301|5	Os12g0626300	TPR-like domain containing protein.	3.87049	4.51123	1.16554	0.645617
174	25175	Os09g0323900|COMBINER_EST|Os09g0323900|8	Os09g0323900	Haem peroxidase, plant/fungal/bacterial family protein.	3.86928	3.70494	0.957527	0.645617
175	16769	Os05g0131000|mRNA|AK109681|CDS+3'UTR	Os05g0131000	Plant protein of unknown function family protein.	3.86809	0.410649	0.106163	0.645617
176	6214	Os03g0100800|mRNA|AK068699|CDS+3'UTR	Os03g0100800	Plasma membrane H+-ATPase.	3.86794	3.50682	0.906638	0.645617
177	1793	Os09g0332300|COMBINER_EST|Os09g0332300|8	Os09g0332300	ABC transporter domain containing protein.	3.86791	3.08139	0.796655	0.645617
178	39440	Os09g0420200|mRNA|AK068903|CDS+3'UTR	Os09g0420200	Conserved hypothetical protein.	3.86757	3.69186	0.954567	0.645617
179	21929	Os04g0628000|mRNA|AK064525|CDS+3'UTR	Os04g0628000	Arabidopsis thaliana protein of unknown function DUF794 family protein.	3.86575	2.31888	0.599854	0.645617
180	4609	Os03g0785900|mRNA|AF050102|CDS+3'UTR	Os03g0785900	Glutathione S-transferase GST 19 (EC 2.5.1.18).	3.86573	2.3885	0.617865	0.645617
181	5602	Os10g0139300|mRNA|AK107379|CDS+3'UTR	Os10g0139300	Cyclin-like F-box domain containing protein.	3.86536	1.55997	0.403576	0.645617
182	31441	Os03g0692700|mRNA|AK060462|CDS+3'UTR	Os03g0692700	Protein of unknown function DUF538 family protein.	3.86423	3.25101	0.841309	0.645617
183	22809	Os08g0564300|mRNA|AK106260|5'UTR+CDS	Os08g0564300	P-glycoprotein 1.	3.86326	3.34642	0.866216	0.645617
184	39939	Os11g0200000|mRNA|AK064282|CDS+3'UTR	Os11g0200000	Histone deacetylase family protein.	3.86196	3.51134	0.909213	0.645617
185	26182	Os08g0514000|COMBINER_EST|Os08g0514000|8	Os08g0514000	Legume lectin, beta domain containing protein.	3.86006	2.3267	0.602763	0.645617
186	18383	Os10g0545200|mRNA|AK098884|CDS+3'UTR	Os10g0545200	Sterol desaturase family protein.	3.85998	1.00188	0.259557	0.645617
187	25863	Os07g0584500|mRNA|AK121109|CDS+3'UTR	Os07g0584500	RNA-binding region RNP-1 (RNA recognition motif) domain containing protein.	3.85981	1.02465	0.265466	0.645617
188	9879	osa-miR159e|Os01|5'seq	osa-miR159e	miRNA	3.85684	2.86501	0.742839	0.645617
189	35933	Os12g0204100|COMBINER_EST|CI544121|0	Os12g0204100	Major intrinsic protein family protein.	3.8563	1.83743	0.476475	0.645617
190	30520	Os08g0123600|COMBINER|CI401989|x	Os08g0123600	(No Hit)	3.85497	2.84041	0.736817	0.645617
191	6746	Os02g0732600|mRNA|AK108709|CDS+3'UTR	Os02g0732600	Typical P-type R2R3 Myb protein (Fragment).	3.85414	2.14471	0.556469	0.645617
192	36648	Os06g0182300|mRNA|AK100271|CDS	Os06g0182300	Callose synthase 1 catalytic subunit.	3.85386	3.14823	0.816904	0.645617
193	18387	Os10g0345600|mRNA|AK120994|CDS+3'UTR	Os10g0345600	Conserved hypothetical protein.	3.85177	2.60181	0.675484	0.645617
194	16884	Os05g0107600|mRNA|AK120821|CDS+3'UTR	Os05g0107600	Peroxisomal ABC transporter.	3.85064	0.678758	0.176271	0.645617
195	18275	Os02g0286200|mRNA|AK058880|CDS+3'UTR	Os02g0286200	Lipase, class 3 family protein.	3.84438	1.04822	0.272664	0.645617
196	13696	Os01g0267200|mRNA|AB037152|CDS+3'UTR	Os01g0267200	26S proteasome non-ATPase regulatory subunit 14 (26S proteasome regulatory subunit rpn11).	3.84425	0.590943	0.153721	0.645617
197	28257	Os05g0529600|COMBINER_EST|Os05g0529600|8	Os05g0529600	Replication factor C conserved region domain containing protein.	3.84149	4.10493	1.06858	0.645617
198	2960	Os09g0333500|mRNA|AK072827|CDS+3'UTR	Os09g0333500	PDR-like ABC transporter (PDR3 ABC transporter).	3.84078	1.771	0.461104	0.645617
199	26515	Os09g0353400|COMBINER_EST|Os09g0353400|8	Os09g0353400	2OG-Fe(II) oxygenase domain containing protein.	3.83959	3.18028	0.828288	0.645617
200	9008	Os01g0634600|COMBINER_EST|CI452330|0	Os01g0634600	Pectinesterase family protein.	3.83902	3.16659	0.824845	0.645617
201	19248	Os01g0670800|mRNA|AB071291|CDS+3'UTR	Os01g0670800	Transcriptional factor B3 family protein.	3.83736	2.6404	0.688076	0.645617
202	22235	Os03g0445000|COMBINER_EST|Os03g0445000|8	Os03g0445000	Conserved hypothetical protein.	3.83632	3.40265	0.886956	0.645617
203	8868	Os05g0551500|mRNA|AK109642|CDS+3'UTR	Os05g0551500	Conserved hypothetical protein.	3.83594	1.02656	0.267616	0.645617
204	24775	Os01g0853600|mRNA|AK120975|CDS+3'UTR	Os01g0853600	Conserved hypothetical protein.	3.83502	3.60389	0.939731	0.645617
205	13836	Os06g0580000|COMBINER|CI440984|6	Os06g0580000	(No Hit)	3.8337	0.450428	0.117492	0.645617
206	26327	Os04g0413200|mRNA|AY342320|CDS	Os04g0413200	Cell wall invertase 2.	3.83321	3.47933	0.907681	0.645617
207	18418	Os02g0822200|mRNA|AK069150|CDS+3'UTR	Os02g0822200	Peptidase C12, ubiquitin carboxyl-terminal hydrolase 1 family protein.	3.8326	0.863534	0.225313	0.645617
208	17333	Os04g0205800|COMBINER_EST|Os04g0205800|8	Os04g0205800	Conserved hypothetical protein.	3.8295	3.27264	0.854586	0.645617
209	12574	Os01g0795300|mRNA|AK101716|UTR	Os01g0795300	Hypothetical protein.	3.82851	3.88859	1.01569	0.645617
210	1084	Os11g0537900|COMBINER|CI105468|6	Os11g0537900	(No Hit)	3.82806	2.42471	0.633405	0.645617
211	34452	Os12g0169200|COMBINER_EST|Os12g0169200|8	Os12g0169200	Protein of unknown function DUF635 family protein.	3.82747	3.38779	0.885125	0.645617
212	38683	Os03g0626500|COMBINER_EST|CI274015|6	Os03g0626500	Endonuclease/exonuclease/phosphatase family protein.	3.82741	1.65456	0.432292	0.645617
213	6275	Os03g0666600|mRNA|AK064709|CDS+3'UTR	Os03g0666600	Conserved hypothetical protein.	3.82651	1.73599	0.453675	0.645617
214	37063	Os01g0874800|mRNA|AK119315|CDS+3'UTR	Os01g0874800	5'-3' exonuclease domain containing protein.	3.82552	2.56285	0.669934	0.645617
215	35286	Os07g0663300|mRNA|AK100642|CDS+3'UTR	Os07g0663300	RNA-binding protein BRUNOL5 (Fragment).	3.82319	4.77066	1.24782	0.645617
216	20866	Os07g0136800|mRNA|AK101929|CDS+3'UTR	Os07g0136800	Hypothetical protein.	3.82268	2.63973	0.690544	0.645617
217	20600	Os08g0469000|COMBINER_EST|Os08g0469000|8	Os08g0469000	Peptidase A1, pepsin family protein.	3.81953	3.96086	1.037	0.645617
218	38556	Os09g0436800|mRNA|AK058729|CDS+3'UTR	Os09g0436800	Abortive infection protein family protein.	3.81849	2.08839	0.546917	0.645617
219	27743	Os07g0211000|COMBINER_EST|Os07g0211000|8	Os07g0211000	Conserved hypothetical protein.	3.81721	3.13968	0.822507	0.645617
220	24475	Os01g0776500|mRNA|AK068921|CDS+3'UTR	Os01g0776500	Peptidase, trypsin-like serine and cysteine proteases domain containing protein.	3.81567	3.06095	0.802206	0.645617
221	15194	Os05g0140100|mRNA|AK104345|CDS+3'UTR	Os05g0140100	Myb, DNA-binding domain containing protein.	3.81487	1.74142	0.456482	0.645617
222	31045	Os11g0597400area|Prediction|Os11g0597400|CDS6	Os11g0597400area	(No Hit)	3.81342	3.50647	0.919508	0.645617
223	34587	Os07g0439700|COMBINER_EST|Os07g0439700|8	Os07g0439700	Hypothetical protein.	3.81311	3.28505	0.861515	0.645617
224	2140	Os03g0604200|COMBINER_EST|CI467129|3	Os03g0604200	UDP-glucose dehydrogenase.	3.81275	1.71858	0.450747	0.645617
225	17537	Os07g0657200|mRNA|AK100264|CDS+3'UTR	Os07g0657200	WD40-like domain containing protein.	3.81188	0.657031	0.172364	0.645617
226	30921	Os07g0676700|mRNA|AK109983|CDS+3'UTR	Os07g0676700	Conserved hypothetical protein.	3.81158	3.11496	0.817235	0.645617
227	20219	Os03g0715600|COMBINER|CI445245|6	Os03g0715600	(No Hit)	3.81107	3.45306	0.906061	0.645617
228	38897	Os05g0414400|mRNA|AK119358|CDS+3'UTR	Os05g0414400	Protein of unknown function DUF659 domain containing protein.	3.81013	3.44937	0.905314	0.645617
229	3877	Os01g0518400|mRNA|AK069603|CDS+3'UTR	Os01g0518400	BED finger domain containing protein.	3.80775	2.05147	0.538762	0.645617
230	14468	Os01g0666900|COMBINER_EST|CI319319|3	Os01g0666900	Ribosomal L18ae protein family protein.	3.80502	1.3402	0.352218	0.645617
231	1690	Os11g0598500area|Combiner_EST|BI118703 |3'UTR	Os11g0598500area	(No Hit)	3.80361	2.10507	0.55344	0.645617
232	3127	Os04g0433300|COMBINER_EST|Os04g0433300|8	Os04g0433300	Conserved hypothetical protein.	3.80226	2.12733	0.55949	0.645617
233	21241	Os08g0393700|COMBINER_EST|Os08g0393700|8	Os08g0393700	Hypothetical protein.	3.80161	2.25787	0.593924	0.645617
234	32681	Os09g0107600|COMBINER_EST|Os09g0107600|8	Os09g0107600	Viral coat and capsid protein family protein.	3.80039	2.95131	0.776579	0.645617
235	20946	Os07g0184000|COMBINER_EST|Os07g0184000|8	Os07g0184000	Peptidase aspartic family protein.	3.79983	4.06252	1.06913	0.645617
236	29368	Os01g0960200|COMBINER_EST|Os01g0960200|8	Os01g0960200	Protein of unknown function DUF630 domain containing protein.	3.79828	3.10233	0.816772	0.645617
237	25153	Os09g0436900|mRNA|AK119610|CDS+3'UTR	Os09g0436900	Protein of unknown function DUF1350 family protein.	3.798	1.25547	0.33056	0.645617
238	30877	Os03g0240700|mRNA|AK071799|CDS+3'UTR	Os03g0240700	Conserved hypothetical protein.	3.7953	0.822908	0.216823	0.645617
239	39540	Os11g0215300|COMBINER_EST|Os11g0215300|8	Os11g0215300	Hypothetical protein.	3.79523	3.04082	0.801221	0.645617
240	22388	Os07g0628300|COMBINER_EST|CI454564|0	Os07g0628300	40S ribosomal protein S9 (S4) (Fragment).	3.79461	3.73773	0.985011	0.645617
241	25233	Os05g0389900|mRNA|AK073239|UTR	Os05g0389900	Non-protein coding transcript, unclassifiable transcript.	3.7918	2.82402	0.744771	0.645617
242	3409	Os04g0612600|mRNA|AK099008|CDS+3'UTR	Os04g0612600	Coatomer-like protein, epsilon subunit.	3.79159	0.786393	0.207405	0.645617
243	7608	Os03g0433300|COMBINER|CI407311|6	Os03g0433300	(No Hit)	3.78916	2.64359	0.697671	0.645617
244	10964	Os06g0297500|mRNA|AK071459|CDS+3'UTR	Os06g0297500	Hypothetical protein.	3.78898	3.53617	0.933276	0.645617
245	25284	Os06g0284300|COMBINER_EST|Os06g0284300|8	Os06g0284300	Hypothetical protein.	3.78884	2.81234	0.742269	0.645617
246	22969	Os02g0462800|mRNA|AY676923|CDS	Os02g0462800	WRKY transcription factor 42 (Transcription factor WRKY02).	3.78715	2.34339	0.618773	0.645617
247	36333	Os03g0772000|COMBINER_EST|Os03g0772000|8	Os03g0772000	Beta glucanase precursor (EC 3.2.1.73) (Fragment).	3.78471	3.13875	0.829324	0.645617
248	29835	Os07g0626700|mRNA|AK066653|CDS+3'UTR	Os07g0626700	Peroxidase 1.	3.78284	2.26097	0.597691	0.645617
249	22011	Os06g0654500|COMBINER_EST|Os06g0654500|8	Os06g0654500	Protein kinase family protein.	3.78197	3.44227	0.910179	0.645617
250	1183	Os05g0466000|mRNA|AK064529|UTR	Os05g0466000	Non-protein coding transcript, uncharacterized transcript.	3.78058	3.20968	0.848991	0.645617
251	25875	Os02g0231500|COMBINER_EST|Os02g0231500|8	Os02g0231500	Plastocyanin-like domain containing protein.	3.779	2.93274	0.776063	0.645617
252	11938	Os12g0273800|COMBINER_EST|Os12g0273800|8	Os12g0273800	Cysteine proteinase.	3.77873	3.42729	0.906995	0.645617
253	13814	Os07g0103600|mRNA|AK109056|CDS+3'UTR	Os07g0103600	Conserved hypothetical protein.	3.77742	2.45063	0.648757	0.645617
254	4394	Os04g0583800|COMBINER|CI274483|6	Os04g0583800	(No Hit)	3.77734	1.99243	0.527469	0.645617
255	3018	Os06g0693200|mRNA|AK105794|CDS+3'UTR	Os06g0693200	Protein kinase domain containing protein.	3.77714	2.36928	0.627268	0.645617
256	16478	Os01g0645200|mRNA|AK069337|CDS+3'UTR	Os01g0645200	Bile acid:sodium symporter family protein.	3.77643	0.906149	0.239949	0.645617
257	28251	Os02g0681900|mRNA|AY224426|CDS	Os02g0681900	GRAS transcription factor domain containing protein.	3.77529	1.72161	0.456021	0.645617
258	34120	Os12g0507300|COMBINER_EST|Os12g0507300|8	Os12g0507300	WRKY transcription factor 34.	3.775	3.20357	0.848627	0.645617
259	17147	osa-miR169a|Os01|Mature	osa-miR169a	miRNA	3.774	2.82308	0.748033	0.645617
260	5521	Os05g0329200|COMBINER|CI466368|0	Os05g0329200	(No Hit)	3.77312	1.55421	0.411916	0.645617
261	1451	Os02g0135200|mRNA|AF194416|CDS+3'UTR	Os02g0135200	Blast and wounding induced mitogen-activated protein kinase.	3.77201	2.1034	0.557635	0.645617
262	11980	Os02g0153000|mRNA|AK064473|CDS+3'UTR	Os02g0153000	Protein of unknown function DUF547 domain containing protein.	3.77114	1.6792	0.445277	0.645617
263	34412	Os01g0197700|COMBINER_EST|Os01g0197700|8	Os01g0197700	Cytokinin dehydrogenase 1 precursor (EC 1.5.99.12) (Cytokinin oxidase 1) (CKO 1).	3.77084	3.09908	0.821856	0.645617
264	29840	Os02g0127400|mRNA|AK109576|CDS+3'UTR	Os02g0127400	Conserved hypothetical protein.	3.7703	3.8936	1.0327	0.645617
265	17880	Os07g0584100|mRNA|AK072014|CDS+3'UTR	Os07g0584100	MAP kinase-like protein.	3.76869	1.49413	0.396459	0.645617
266	24816	Os03g0602500|mRNA|AK073991|5'UTR+CDS	Os03g0602500	Hypothetical protein.	3.76801	2.06515	0.548073	0.645617
267	8915	Os10g0474300|COMBINER_EST|Os10g0474300|8	Os10g0474300	Peptidase, trypsin-like serine and cysteine proteases domain containing protein.	3.76747	1.68961	0.448474	0.645617
268	22379	Os03g0441700|COMBINER_EST|Os03g0441700|8	Os03g0441700	Conserved hypothetical protein.	3.76257	4.04316	1.07457	0.645617
269	1951	osa-miR399c|Os05|Mature	osa-miR399c	miRNA	3.76252	3.05679	0.812433	0.645617
270	32516	Os09g0451900|COMBINER_EST|Os09g0451900|8	Os09g0451900	Hypothetical protein.	3.76207	2.79284	0.742368	0.645617
271	8156	Os11g0463600|mRNA|AK064625|CDS+3'UTR	Os11g0463600	Transcriptional activator FHA1.	3.7612	2.85138	0.758105	0.645617
272	28130	Os07g0510300|COMBINER_EST|AU166847|6	Os07g0510300	Conserved hypothetical protein.	3.7608	3.25461	0.865404	0.645617
273	27041	Os07g0555300|mRNA|AK071161|CDS+3'UTR	Os07g0555300	Hypothetical protein.	3.76031	2.25186	0.59885	0.645617
274	19456	Os12g0117200|COMBINER_EST|Os12g0117200|8	Os12g0117200	Esterase/lipase/thioesterase domain containing protein.	3.76029	3.77812	1.00474	0.645617
275	6301	Os12g0188500|COMBINER_EST|Os12g0188500|8	Os12g0188500	PRLI-interacting factor G (Fragment).	3.7591	2.5109	0.667953	0.645617
276	4012	osa-miR395h|Os08|Mature	osa-miR395h	miRNA	3.75587	3.16075	0.841548	0.645617
277	27870	Os10g0513100|COMBINER_EST|Os10g0513100|8	Os10g0513100	Hypothetical protein.	3.75345	3.47339	0.925384	0.645617
278	23060	Os10g0204000|COMBINER_EST|Os10g0204000|8	Os10g0204000	Conserved hypothetical protein.	3.75314	4.016	1.07004	0.645617
279	1448	osa-miR395f|Os04|3'seq	osa-miR395f	miRNA	3.75027	2.21368	0.590273	0.645617
280	22407	Os03g0752800|mRNA|AY332478|CDS+3'UTR	Os03g0752800	Transcription factor, MADS-box domain containing protein.	3.74894	3.36621	0.897909	0.645617
281	36438	Os06g0209100|COMBINER_EST|Os06g0209100|8	Os06g0209100	Peptidase A1, pepsin family protein.	3.74793	1.66443	0.444093	0.645617
282	18271	Os08g0390600|COMBINER_EST|Os08g0390600|8	Os08g0390600	Glutamate [NMDA] receptor subunit epsilon 4 precursor (N-methyl D- aspartate receptor subtype 2D) (NR2D) (NMDAR2D).	3.74531	3.59565	0.96004	0.645617
283	1626	Os02g0249000|mRNA|AY429650|CDS+3'UTR	Os02g0249000	Glutelin type-B 2 precursor.	3.74465	2.48116	0.662588	0.645617
284	21	Os02g0827200|mRNA|AY137242|CDS+3'UTR	Os02g0827200	Sucrose transporter.	3.74416	1.11209	0.297021	0.645617
285	11520	Os01g0896800|mRNA|AK065268|CDS+3'UTR	Os01g0896800	60S ribosomal protein L5.	3.74297	1.47503	0.394081	0.645617
286	37356	Os02g0621300|mRNA|AK066386|CDS+3'UTR	Os02g0621300	Sterol desaturase family protein.	3.74186	3.35995	0.897934	0.645617
287	16086	Os07g0514400|COMBINER_EST|CI123384|6	Os07g0514400	Conserved hypothetical protein.	3.74162	2.61426	0.698696	0.645617
288	36466	Os02g0668100|mRNA|AK106165|CDS+3'UTR	Os02g0668100	Polyprenyl synthetase family protein.	3.74011	1.04747	0.280065	0.645617
289	25155	Os01g0700200|mRNA|AK100961|CDS+3'UTR	Os01g0700200	Chromosome condensation regulator-like protein protein.	3.7341	1.71011	0.45797	0.645617
290	3277	Os07g0616400|COMBINER_EST|AU089812|7	Os07g0616400	Conserved hypothetical protein.	3.72972	3.50254	0.93909	0.645617
291	6139	Os08g0479400|mRNA|AK109528|CDS+3'UTR	Os08g0479400	ZF-HD homeobox protein.	3.72909	3.11216	0.834565	0.645617
292	29636	Os03g0123500|mRNA|AK060316|CDS+3'UTR	Os03g0123500	Homeodomain transcription factor KNAT7.	3.7286	1.78291	0.478171	0.645617
293	38441	Os04g0528200|mRNA|AK064693|CDS+3'UTR	Os04g0528200	Conserved hypothetical protein.	3.72855	3.5968	0.964665	0.645617
294	10355	Os01g0558300|mRNA|AK065132|CDS+3'UTR	Os01g0558300	RWD domain containing protein.	3.72764	1.00433	0.269426	0.645617
295	7874	Os05g0279900|COMBINER_EST|Os05g0279900|8	Os05g0279900	Polygalacturonase A (Fragment).	3.7229	2.78436	0.747899	0.645617
296	19504	Os03g0152800|mRNA|AK062056|CDS+3'UTR	Os03g0152800	Protein kinase-like domain containing protein.	3.72065	0.684703	0.184028	0.645617
297	3343	Os11g0657900|COMBINER_EST|CI459501|0	Os11g0657900	Disease resistance protein family protein.	3.72026	2.58672	0.695308	0.645617
298	6268	Os04g0683500|mRNA|AK071538|CDS+3'UTR	Os04g0683500	Adenosine deaminase acting on tRNA 1.	3.71953	1.77062	0.476034	0.645617
299	26585	Os07g0588500|COMBINER_EST|Os07g0588500|8	Os07g0588500	Peptidase S9A, prolyl oligopeptidase, N-terminal beta-propeller domain containing protein.	3.71846	3.5686	0.959699	0.645617
300	16038	Os01g0133100|mRNA|AK108760|5'UTR+CDS	Os01g0133100	Conserved hypothetical protein.	3.71639	2.8478	0.766283	0.645617
301	14610	Os08g0409900|COMBINER_EST|CI403847|6	Os08g0409900	Major facilitator superfamily protein.	3.71532	3.89908	1.04946	0.645617
302	31487	Os01g0135400|mRNA|AK066675|CDS+3'UTR	Os01g0135400	Conserved hypothetical protein.	3.71447	2.50914	0.675505	0.645617
303	32318	Os01g0894600|mRNA|AK099522|CDS+3'UTR	Os01g0894600	Zn-finger, RING domain containing protein.	3.71415	1.43157	0.385437	0.645617
304	497	Os03g0579200|COMBINER|CI425537|x	Os03g0579200	(No Hit)	3.70879	2.24839	0.606233	0.645617
305	20207	Os12g0479000|COMBINER_EST|Os12g0479000|8	Os12g0479000	Hypothetical protein.	3.70823	3.03613	0.818754	0.645617
306	18935	osa-miR395w|Os09|Mature	osa-miR395w	miRNA	3.70783	3.32842	0.897672	0.645617
307	40624	Os10g0395400|COMBINER_EST|Os10g0395400|8	Os10g0395400	Glutathione S-transferase, N-terminal domain containing protein.	3.70719	5.14352	1.38744	0.645617
308	37415	Os01g0911700|mRNA|AK073805|CDS+3'UTR	Os01g0911700	Transcription activator VP1-rice.	3.70552	3.13365	0.845672	0.645617
309	29814	Os02g0744800|mRNA|AK110575|CDS+3'UTR	Os02g0744800	Conserved hypothetical protein.	3.70529	3.33074	0.898915	0.645617
310	38782	Os03g0128600|COMBINER|CI450119|2	Os03g0128600	(No Hit)	3.70339	3.88256	1.04838	0.645617
311	23665	Os01g0890800|COMBINER_EST|Os01g0890800|8	Os01g0890800	TPR-like domain containing protein.	3.70306	3.5036	0.946138	0.645617
312	36412	Os11g0462800|mRNA|AK121688|UTR	Os11g0462800	Non-protein coding transcript, putative npRNA.	3.70003	2.86142	0.77335	0.645617
313	33895	Os12g0118300|COMBINER_EST|CB662336|7	Os12g0118300	Hypothetical protein.	3.69969	3.23546	0.874524	0.645617
314	23392	Os09g0461500|mRNA|AK063400|CDS+3'UTR	Os09g0461500	Esterase/lipase/thioesterase domain containing protein.	3.69918	1.69859	0.459179	0.645617
315	4820	Os03g0294300|COMBINER_EST|Os03g0294300|8	Os03g0294300	Homeodomain-like containing protein.	3.69827	3.91337	1.05816	0.645617
316	7854	Os07g0134800|mRNA|AK099460|CDS+3'UTR	Os07g0134800	Succinate dehydrogenase or fumarate reductase, flavoprotein subunit family protein.	3.69647	0.97025	0.26248	0.645617
317	38726	Os02g0108700|COMBINER_EST|Os02g0108700|8	Os02g0108700	Hypothetical protein.	3.69475	2.04689	0.553999	0.645617
318	22701	Os10g0480200|mRNA|AY423716|CDS+3'UTR	Os10g0480200	Homeobox domain containing protein.	3.69473	1.3566	0.367172	0.645617
319	19556	Os06g0659600|mRNA|AK110885|CDS+3'UTR	Os06g0659600	Hypothetical protein.	3.69399	2.79463	0.756535	0.645617
320	2085	Os02g0205400|mRNA|AK101434|CDS+3'UTR	Os02g0205400	WD40-like domain containing protein.	3.69181	1.69334	0.458675	0.645617
321	726	POsControl0031|random	POsControl0031	NONE	3.6898	1.69802	0.460195	0.645617
322	21294	Os07g0693800|mRNA|AK062022|CDS+3'UTR	Os07g0693800	Omega-3 fatty acid desaturase, chloroplast precursor (EC 1.14.19.-).	3.68973	2.37542	0.643792	0.645617
323	34424	Os03g0730500|mRNA|AK066640|CDS+3'UTR	Os03g0730500	Peptidase S10, serine carboxypeptidase family protein.	3.68969	2.90916	0.788454	0.645617
324	15734	osa-miR171i|Os03|5'seq	osa-miR171i	miRNA	3.68768	3.56678	0.967215	0.645617
325	1497	osa-miR399f|Os06|5'seq	osa-miR399f	miRNA	3.68688	3.39291	0.920266	0.645617
326	34693	Os02g0143400|COMBINER_EST|Os02g0143400|8	Os02g0143400	Auxin responsive SAUR protein family protein.	3.68445	2.22997	0.605237	0.645617
327	13902	Os02g0245200|mRNA|AK120309|CDS+3'UTR	Os02g0245200	Hypothetical protein.	3.68404	2.04093	0.553992	0.645617
328	38877	Os06g0339500|mRNA|AK105220|UTR	Os06g0339500	Non-protein coding transcript, unclassifiable transcript.	3.68398	3.65213	0.991354	0.645617
329	23518	Os05g0556300|COMBINER_EST|CI354452|5	Os05g0556300	Protein of unknown function DUF1298 domain containing protein.	3.68252	1.76433	0.47911	0.645617
330	13514	Os08g0408300|mRNA|AK059926|CDS+3'UTR	Os08g0408300	Conserved hypothetical protein.	3.68158	0.492439	0.133758	0.645617
331	27919	Os08g0465000|COMBINER_EST|Os08g0465000|8	Os08g0465000	Homeobox-leucine zipper protein HAT14 (HD-ZIP protein 14).	3.68141	3.20588	0.87083	0.645617
332	8702	Os08g0250700|mRNA|AK102125|CDS+3'UTR	Os08g0250700	Thioredoxin domain 2 containing protein.	3.68057	1.25478	0.340919	0.645617
333	9068	Os02g0713600|COMBINER_EST|Os02g0713600|8	Os02g0713600	BED finger domain containing protein.	3.67872	1.42188	0.386515	0.645617
334	12826	Os03g0437600|mRNA|AK073355|CDS+3'UTR	Os03g0437600	Alpha/beta hydrolase fold domain containing protein.	3.67758	1.35156	0.367513	0.645617
335	19564	POsControl0036|random	POsControl0036	NONE	3.67597	3.34382	0.909644	0.645617
336	10222	Os06g0242700|mRNA|AK070156|CDS+3'UTR	Os06g0242700	Conserved hypothetical protein.	3.6758	2.84238	0.773269	0.645617
337	19236	Os06g0343900|mRNA|AK070940|CDS+3'UTR	Os06g0343900	Hypothetical protein.	3.67532	3.16746	0.861819	0.645617
338	29145	Os03g0139000|mRNA|AK103850|CDS+3'UTR	Os03g0139000	Hypothetical protein.	3.6748	3.25786	0.886541	0.645617
339	186	Os01g0734200|mRNA|X93301|CDS+3'UTR	Os01g0734200	RbohAOsp (Fragment).	3.67462	1.13772	0.309617	0.645617
340	12490	osa-miR156g|Os09|3'seq	osa-miR156g	miRNA	3.67432	2.62538	0.71452	0.645617
341	24235	Os04g0191000|mRNA|AK121055|CDS+3'UTR	Os04g0191000	Retrotransposon gag protein family protein.	3.67266	3.31538	0.902718	0.645617
342	11908	Os08g0260800|COMBINER_EST|Os08g0260800|8	Os08g0260800	Disease resistance protein family protein.	3.67189	5.14714	1.40177	0.645617
343	10672	Os08g0112600|mRNA|AK070703|CDS+3'UTR	Os08g0112600	Conserved hypothetical protein.	3.67076	2.34736	0.639476	0.645617
344	28567	Os05g0384800|mRNA|AK069987|CDS+3'UTR	Os05g0384800	Chromosome condensation regulator protein (Fragment).	3.6704	1.17773	0.320872	0.645617
345	4801	Os01g0753500|mRNA|AK072330|CDS+3'UTR	Os01g0753500	Transcriptional factor B3 family protein.	3.67025	1.04836	0.285637	0.645617
346	30359	Os12g0210800|mRNA|AK064518|CDS+3'UTR	Os12g0210800	2-dehydro-3-deoxyphosphooctonate aldolase (EC 2.5.1.55) (Phospho-2- dehydro-3-deoxyoctonate aldolase) (3-deoxy-D-manno-octulosonic acid 8- phosphate synthetase) (KDO-8-phosphate synthetase) (KDO 8-P synthase) (KDOPS).	3.66848	3.18871	0.869219	0.645617
347	9036	Os12g0125000|mRNA|AK061437|CDS+3'UTR	Os12g0125000	Myb factor.	3.6682	5.02503	1.36989	0.645617
348	6360	Os01g0134200|mRNA|AK102394|CDS+3'UTR	Os01g0134200	Conserved hypothetical protein.	3.66673	1.96063	0.534706	0.645617
349	30331	Os11g0114300|COMBINER_EST|CI434839|0	Os11g0114300	Hypothetical protein.	3.66651	2.45581	0.669796	0.645617
350	22176	Os11g0492700|COMBINER_EST|Os11g0492700|8	Os11g0492700	Esterase/lipase/thioesterase domain containing protein.	3.66464	3.64202	0.993826	0.645617
351	869	Os04g0272400|mRNA|AK121455|CDS+3'UTR	Os04g0272400	Arabidopsis protein of unknown function DUF266 family protein.	3.66364	2.46094	0.671721	0.645617
352	5527	Os01g0777700|COMBINER_EST|Os01g0777700|8	Os01g0777700	Histidine acid phosphatase family protein.	3.66073	3.5792	0.97773	0.645617
353	11458	Os11g0637300|COMBINER_EST|CI212892|6	Os11g0637300	Cyclin-like F-box domain containing protein.	3.65975	2.16942	0.592779	0.645617
354	3828	Os02g0518100|mRNA|AK103390|CDS+3'UTR	Os02g0518100	Protein of unknown function DUF803 family protein.	3.65885	0.903605	0.246964	0.645617
355	37100	Os06g0521200|COMBINER_EST|Os06g0521200|8	Os06g0521200	Haem peroxidase, plant/fungal/bacterial family protein.	3.65784	3.0178	0.825024	0.645617
356	34845	Os11g0136000|COMBINER_EST|Os11g0136000|8	Os11g0136000	Hypothetical protein.	3.65766	2.98312	0.815581	0.645617
357	2011	Os06g0498100|COMBINER_EST|CB658082|7	Os06g0498100	Conserved hypothetical protein.	3.65729	2.52902	0.691501	0.645617
358	22763	Os08g0195800|COMBINER_EST|Os08g0195800|8	Os08g0195800	Cyclin-like F-box domain containing protein.	3.65513	3.77584	1.03303	0.645617
359	9826	Os11g0298400|mRNA|AK068577|CDS+3'UTR	Os11g0298400	Ribulose bisphosphate carboxylase, small chain family protein.	3.65498	2.94286	0.805164	0.645617
360	19893	Os02g0222900|COMBINER_EST|Os02g0222900|8	Os02g0222900	Pol polyprotein.	3.6542	2.62097	0.717248	0.645617
361	38708	Os11g0162100|COMBINER_EST|Os11g0162100|8	Os11g0162100	Hypothetical protein.	3.65252	2.88265	0.789221	0.645617
362	11537	Os09g0477900|mRNA|AK068464|CDS+3'UTR	Os09g0477900	NusB/RsmB/TIM44 domain containing protein.	3.6523	1.37969	0.377758	0.645617
363	4311	Os08g0141700|mRNA|AK072310|CDS+3'UTR	Os08g0141700	Pectinesterase inhibitor domain containing protein.	3.6508	1.96547	0.538368	0.645617
364	34302	Os10g0469600|COMBINER_EST|Os10g0469600|8	Os10g0469600	Leucine-rich repeat, typical subtype containing protein.	3.64967	3.28592	0.900333	0.645617
365	3980	Os01g0101200|mRNA|AK119457|CDS+3'UTR	Os01g0101200	Haloacid dehalogenase-like hydrolase domain containing protein.	3.6473	2.82033	0.773267	0.645617
366	27938	Os09g0566000|COMBINER_EST|Os09g0566000|8	Os09g0566000	Prephenate dehydratase domain containing protein.	3.64713	1.7306	0.474511	0.645617
367	13963	osa-miR171f|Os03|5'seq	osa-miR171f	miRNA	3.64543	3.09323	0.848523	0.645617
368	938	Os02g0180900|mRNA|AK064416|CDS+3'UTR	Os02g0180900	Hypothetical protein.	3.64401	2.41976	0.664038	0.645617
369	18651	Os01g0678600|mRNA|AK071536|CDS+3'UTR	Os01g0678600	Ribosomal protein S20 family protein.	3.64207	2.11	0.579341	0.645617
370	10315	Os12g0179700|mRNA|AK073945|CDS+3'UTR	Os12g0179700	Hypothetical protein.	3.64177	2.11093	0.579644	0.645617
371	17137	Os03g0319300|mRNA|AK059756|CDS+3'UTR	Os03g0319300	Calmodulin TaCaM1-1 (Calmodulin TaCaM1-2) (Calmodulin TaCaM1-3) (Calmodulin TaCaM3-1) (Calmodulin TaCaM3-2) (Calmodulin TaCaM3-3) (Calmodulin TaCaM4-1).	3.64013	1.19318	0.327786	0.645617
372	20299	Os10g0481500|COMBINER_EST|Os10g0481500|8	Os10g0481500	Conserved hypothetical protein.	3.63933	3.74475	1.02897	0.645617
373	31018	osa-miR399b|Os02|Mature	osa-miR399b	miRNA	3.63835	2.97036	0.816404	0.645617
374	3400	Os08g0472400|COMBINER_EST|Os08g0472400|8	Os08g0472400	Conserved hypothetical protein.	3.63628	1.83538	0.504741	0.645617
375	33522	Os10g0560900|mRNA|AK071526|CDS+3'UTR	Os10g0560900	Aminotransferase, class I and II domain containing protein.	3.63468	2.81809	0.775333	0.645617
376	10263	Os02g0237300|COMBINER_EST|Os02g0237300|8	Os02g0237300	Retrotransposon gag protein family protein.	3.63457	4.16633	1.14631	0.645617
377	10917	Os10g0170200|mRNA|AK121628|CDS+3'UTR	Os10g0170200	Ribosomal protein S10 family protein.	3.63383	0.796279	0.219129	0.645617
378	38860	Os11g0276100|mRNA|AK108684|CDS+3'UTR	Os11g0276100	Hypothetical protein.	3.6338	1.93268	0.531861	0.645617
379	7094	Os02g0738600|mRNA|AK099698|CDS+3'UTR	Os02g0738600	Endo-beta-1,4-glucanase precursor (EC 3.2.1.4).	3.63266	1.28534	0.35383	0.645617
380	11193	osa-miR159a|Os01|Mature	osa-miR159a	miRNA	3.63193	0.378653	0.104257	0.645617
381	32079	Os06g0578200|COMBINER_EST|Os06g0578200|8	Os06g0578200	Hypothetical protein.	3.63063	2.93009	0.807047	0.645617
382	201	Os03g0616600|COMBINER|CI484050|x	Os03g0616600	(No Hit)	3.63059	1.18241	0.325681	0.645617
383	39424	Os08g0237800|COMBINER_EST|Os08g0237800|8	Os08g0237800	Xyloglucan endotransglycosylase (Fragment).	3.62914	3.04447	0.838895	0.645617
384	21365	Os04g0429400|mRNA|AK108728|CDS+3'UTR	Os04g0429400	Basic helix-loop-helix dimerisation region bHLH domain containing protein.	3.6286	2.78363	0.767138	0.645617
385	29315	Os04g0132400|mRNA|AK110400|CDS+3'UTR	Os04g0132400	Conserved hypothetical protein.	3.62816	2.96767	0.817955	0.645617
386	25140	Os02g0139900|mRNA|AK063638|CDS+3'UTR	Os02g0139900	Hypothetical protein.	3.62769	2.38736	0.658093	0.645617
387	20447	Os07g0208500|mRNA|AK062007|CDS+3'UTR	Os07g0208500	Cellulose synthase-4.	3.62702	1.24747	0.343939	0.645617
388	24405	Os02g0806600|mRNA|AK120991|CDS+3'UTR	Os02g0806600	Chitinase (Fragment).	3.62531	2.0537	0.566488	0.645617
389	6708	osa-miR441c|Os01|Mature	osa-miR441c	miRNA	3.62516	1.33604	0.368548	0.645617
390	31946	Os05g0421100|COMBINER_EST|Os05g0421100|8	Os05g0421100	Protein of unknown function DUF538 family protein.	3.62485	2.10482	0.580666	0.645617
391	25066	Os03g0723800|mRNA|AK110710|CDS+3'UTR	Os03g0723800	Hypothetical protein.	3.62392	2.68562	0.741082	0.645617
392	24568	Os01g0143900|mRNA|AK119686|UTR	Os01g0143900	Non-protein coding transcript, unclassifiable transcript.	3.6237	1.89696	0.523487	0.645617
393	1357	osa-miR530|Os04|3'seq	osa-miR530	miRNA	3.62364	3.2275	0.890678	0.645617
394	36770	Os02g0654400|mRNA|AK069133|CDS+3'UTR	Os02g0654400	Transcription initiation factor TFIID component TAF4 domain containing protein.	3.62055	2.04881	0.565883	0.645617
395	17833	Os03g0743200|COMBINER_EST|Os03g0743200|8	Os03g0743200	TPR-like domain containing protein.	3.62048	3.03926	0.839462	0.645617
396	15769	Os12g0479100|COMBINER_EST|Os12g0479100|8	Os12g0479100	Hypothetical protein.	3.61976	3.26397	0.901711	0.645617
397	22634	Os06g0701900|COMBINER_EST|Os06g0701900|8	Os06g0701900	Auxin responsive SAUR protein family protein.	3.61973	3.40509	0.940702	0.645617
398	38437	Os02g0159700|mRNA|AK073907|CDS+3'UTR	Os02g0159700	Electron transport protein SCO1/SenC family protein.	3.61947	1.99228	0.550433	0.645617
399	13879	osa-miR399e|Os01|3'seq	osa-miR399e	miRNA	3.61895	2.60334	0.719362	0.645617
400	5601	Os11g0514600|COMBINER_EST|Os11g0514600|8	Os11g0514600	Somatic embryogenesis receptor-like kinase 2.	3.61781	1.44871	0.400438	0.645617
401	26396	Os12g0428300|COMBINER_EST|Os12g0428300|8	Os12g0428300	Retrotransposon gag protein family protein.	3.61694	4.00296	1.10673	0.645617
402	24653	Os05g0435100|COMBINER_EST|Os05g0435100|8	Os05g0435100	Protein of unknown function DUF1218 family protein.	3.61611	2.67892	0.740831	0.645617
403	39710	Os04g0487700|COMBINER_EST|Os04g0487700|8	Os04g0487700	Zn-finger, RING domain containing protein.	3.61477	2.6304	0.727681	0.645617
404	35144	Os09g0475400|mRNA|AK071315|CDS+3'UTR	Os09g0475400	Basic helix-loop-helix dimerisation region bHLH domain containing protein.	3.61461	1.2914	0.357274	0.645617
405	9116	Os02g0631000|mRNA|AK068667|CDS+3'UTR	Os02g0631000	Conserved hypothetical protein.	3.61411	0.907071	0.250981	0.645617
406	27140	Os01g0559700|COMBINER_EST|Os01g0559700|8	Os01g0559700	Hypothetical protein.	3.61406	2.84034	0.785913	0.645617
407	20287	Os09g0333600|mRNA|AK070409|CDS+3'UTR	Os09g0333600	ABC1 protein.	3.6127	3.3568	0.929166	0.645617
408	1616	Os11g0209400|COMBINER|CI407110|x	Os11g0209400	(No Hit)	3.61248	2.24171	0.620545	0.645617
409	22	Os09g0271000|mRNA|AK102955|CDS+3'UTR	Os09g0271000	Conserved hypothetical protein.	3.61202	2.09044	0.578747	0.645617
410	37262	Os06g0681600|mRNA|AK071908|CDS+3'UTR	Os06g0681600	Plant peroxidase family protein.	3.61077	2.95479	0.818328	0.645617
411	5648	Os04g0474500|mRNA|AK073031|CDS+3'UTR	Os04g0474500	Amygdalin hydrolase isoform AH I precursor (EC 3.2.1.117).	3.60945	2.79383	0.774034	0.645617
412	9273	Os02g0186400|mRNA|AK067643|CDS+3'UTR	Os02g0186400	Spectrin repeat containing protein.	3.6094	1.43573	0.397776	0.645617
413	4777	POsControl0025|random	POsControl0025	NONE	3.60867	3.41432	0.946143	0.645617
414	20758	Os09g0559100|COMBINER_EST|Os09g0559100|8	Os09g0559100	Zn-finger, cysteine-rich C6HC domain containing protein.	3.60866	3.6345	1.00716	0.645617
415	1311	Os07g0628500|mRNA|AY222337|CDS+3'UTR	Os07g0628500	Basic helix-loop-helix dimerisation region bHLH domain containing protein.	3.6085	1.61445	0.447401	0.645617
416	21666	Os11g0195100|COMBINER_EST|Os11g0195100|8	Os11g0195100	SecA protein family protein.	3.60676	3.43372	0.952024	0.645617
417	3901	Os01g0680700|mRNA|AK120014|CDS+3'UTR	Os01g0680700	Conserved hypothetical protein.	3.60573	2.9002	0.80433	0.645617
418	16089	Os04g0117300|mRNA|AK109764|CDS+3'UTR	Os04g0117300	SEC7-like domain containing protein.	3.60482	0.772816	0.214384	0.645617
419	3682	osa-miR395k|Os08|Mature	osa-miR395k	miRNA	3.60219	3.31814	0.921144	0.645617
420	11731	Os02g0133800|mRNA|AK059589|CDS+3'UTR	Os02g0133800	20S proteasome alpha 6 subunit.	3.60181	0.99429	0.276052	0.645617
421	671	Os10g0459900|mRNA|AK110981|CDS+3'UTR	Os10g0459900	Conserved hypothetical protein.	3.60153	5.26079	1.46071	0.645617
422	19542	osa-miR160f|Os08|3'seq	osa-miR160f	miRNA	3.60149	2.94271	0.817083	0.645617
423	424	Os03g0568800|mRNA|AK099276|CDS+3'UTR	Os03g0568800	Protein kinase domain containing protein.	3.60145	2.49698	0.693326	0.645617
424	33119	Os01g0180700|COMBINER_EST|CI408886|1	Os01g0180700	Conserved hypothetical protein.	3.60137	1.50878	0.418946	0.645617
425	28169	Os04g0529900|COMBINER_EST|Os04g0529900|8	Os04g0529900	Hypothetical protein.	3.60089	2.99492	0.831716	0.645617
426	370	Os03g0828600|COMBINER|CI143867|6	Os03g0828600	(No Hit)	3.60004	2.85651	0.793467	0.645617
427	30527	Os01g0954400|mRNA|AK065709|CDS+3'UTR	Os01g0954400	Zn-finger, RING domain containing protein.	3.59913	2.04994	0.569564	0.645617
428	20048	Os01g0379400|mRNA|AK064420|UTR	Os01g0379400	F-box protein.	3.59908	2.81339	0.781696	0.645617
429	17939	Os01g0674700|COMBINER_EST|Os01g0674700|8	Os01g0674700	TPR-like domain containing protein.	3.5978	3.8338	1.0656	0.645617
430	4114	Os10g0116400|COMBINER_EST|CI279150|6	Os10g0116400	Conserved hypothetical protein.	3.59679	3.09535	0.860587	0.645617
431	37411	Os09g0501100|COMBINER_EST|Os09g0501100|8	Os09g0501100	Protein of unknown function DUF568 domain containing protein.	3.59595	2.57587	0.716324	0.645617
432	34682	Os09g0107900|mRNA|AK066577|UTR	Os09g0107900	Non-protein coding transcript, putative npRNA.	3.59583	3.15218	0.87662	0.645617
433	32276	Os03g0212300|mRNA|AK070861|CDS+3'UTR	Os03g0212300	Transcriptional factor B3 family protein.	3.5949	2.77636	0.772304	0.645617
434	7202	Os05g0327000|mRNA|AK101588|CDS+3'UTR	Os05g0327000	Cyclin-like domain containing protein.	3.59474	2.52989	0.703775	0.645617
435	27850	Os11g0502200|COMBINER_EST|Os11g0502200|8	Os11g0502200	Integrase, catalytic region domain containing protein.	3.59424	2.62574	0.73054	0.645617
436	4483	osa-miR446|Os06|Mature	osa-miR446	miRNA	3.59381	1.50254	0.41809	0.645617
437	2198	Os02g0587600|COMBINER_EST|Os02g0587600|8	Os02g0587600	Conserved hypothetical protein.	3.59328	3.23034	0.898995	0.645617
438	6637	POsControl0046|art	POsControl0046	NONE	3.59314	1.43663	0.399827	0.645617
439	19105	Os07g0542900|COMBINER_EST|AU173380|6	Os07g0542900	Plastocyanin-like domain containing protein.	3.59105	0.204575	0.0569681	0.645617
440	254	Os04g0168000|mRNA|AK109174|CDS+3'UTR	Os04g0168000	Conserved hypothetical protein.	3.59027	2.81972	0.78538	0.645617
441	6167	Os01g0293100|mRNA|AK106850|CDS+3'UTR	Os01g0293100	Basic helix-loop-helix dimerisation region bHLH domain containing protein.	3.58762	3.91427	1.09105	0.645617
442	39752	Os04g0666900|mRNA|AK073209|CDS+3'UTR	Os04g0666900	Kinesin-like calmodulin-binding protein-like protein (Fragment).	3.58741	1.16831	0.32567	0.645617
443	26042	Os09g0510500|mRNA|AK066188|CDS+3'UTR	Os09g0510500	Basic helix-loop-helix dimerisation region bHLH domain containing protein.	3.58731	2.54037	0.708154	0.645617
444	193	Os03g0115300|COMBINER_EST|Os03g0115300|8	Os03g0115300	TPR-like domain containing protein.	3.58506	3.01064	0.839774	0.645617
445	25265	Os02g0751100|mRNA|AK070999|CDS+3'UTR	Os02g0751100	Peptidase A1, pepsin family protein.	3.5846	1.90015	0.530088	0.645617
446	28701	Os08g0332700|mRNA|AK099417|CDS+3'UTR	Os08g0332700	Trans-acting transcriptional protein ICP0 (Immediate-early protein IE110) (VMW110) (Alpha-0 protein).	3.58409	3.85479	1.07553	0.645617
447	24594	Os02g0581700|mRNA|AK072994|CDS+3'UTR	Os02g0581700	Conserved hypothetical protein.	3.58335	3.15548	0.880596	0.645617
448	34034	Os05g0548700|COMBINER_EST|Os05g0548700|8	Os05g0548700	Conserved hypothetical protein.	3.58204	3.87042	1.08051	0.645617
449	22960	Os12g0588900|mRNA|AK058919|CDS+3'UTR	Os12g0588900	Hypothetical protein.	3.58191	1.8943	0.528853	0.645617
450	5615	Os08g0124900|COMBINER_EST|Os08g0124900|8	Os08g0124900	Protein kinase family protein.	3.58182	3.42547	0.956348	0.645617
451	10228	Os01g0549100|mRNA|AK119995|CDS+3'UTR	Os01g0549100	Conserved hypothetical protein.	3.58101	1.90418	0.531744	0.645617
452	231	Os09g0568000|mRNA|AK120601|CDS+3'UTR	Os09g0568000	Hypothetical protein.	3.57968	2.48104	0.69309	0.645617
453	29136	Os06g0730000|COMBINER_EST|CI494903|6	Os06g0730000	Peptidase S10, serine carboxypeptidase family protein.	3.57897	3.42626	0.957331	0.645617
454	37556	Os01g0835600|mRNA|AK064222|CDS+3'UTR	Os01g0835600	HMG-I and HMG-Y, DNA-binding domain containing protein.	3.57882	2.67811	0.748321	0.645617
455	16413	Os11g0661600|mRNA|AK108713|CDS+3'UTR	Os11g0661600	Peroxidase precursor (EC 1.11.1.7).	3.57835	0.933643	0.260915	0.645617
456	40484	Os03g0344800|COMBINER_EST|Os03g0344800|8	Os03g0344800	SMAD/FHA domain containing protein.	3.57791	2.79742	0.78186	0.645617
457	25579	Os12g0174700|COMBINER_EST|Os12g0174700|8	Os12g0174700	Plant disease resistance response protein family protein.	3.57746	1.82399	0.509855	0.645617
458	23273	Os01g0899100|COMBINER_EST|Os01g0899100|8	Os01g0899100	Phosphoprotein family protein.	3.57736	5.12572	1.43282	0.645617
459	28095	osa-miR167i|Os06|5'seq	osa-miR167i	miRNA	3.57714	3.05355	0.853627	0.645617
460	13751	Os01g0827700|COMBINER_EST|CI426568|6	Os01g0827700	Lipolytic enzyme, G-D-S-L family protein.	3.57634	2.47523	0.692111	0.645617
461	20216	Os08g0522100|COMBINER_EST|Os08g0522100|8	Os08g0522100	Eukaryotic protein of unknown function DUF889 family protein.	3.57633	3.92041	1.09621	0.645617
462	17604	Os03g0769000|COMBINER_EST|Os03g0769000|8	Os03g0769000	Protein of unknown function DUF547 domain containing protein.	3.57574	2.71684	0.759797	0.645617
463	21197	Os05g0303000|mRNA|AK060410|CDS+3'UTR	Os05g0303000	Stromal 70 kDa heat shock-related protein, chloroplast (Fragment).	3.57546	0.668507	0.186971	0.645617
464	23975	Os01g0732300|mRNA|AK108391|CDS+3'UTR	Os01g0732300	Uncharacterized plant-specific domain containing protein.	3.57523	1.23118	0.344365	0.645617
465	5110	Os01g0176800|COMBINER|CI552632|1	Os01g0176800	(No Hit)	3.57519	2.68686	0.751529	0.645617
466	17301	Os07g0183300|COMBINER|CI122137|6	Os07g0183300	(No Hit)	3.57214	4.0987	1.14741	0.645617
467	40413	Os01g0950700|mRNA|AK107123|CDS+3'UTR	Os01g0950700	Hypothetical protein.	3.5709	2.33208	0.65308	0.645617
468	30473	Os02g0800900|COMBINER|AU094214|6	Os02g0800900	(No Hit)	3.56973	3.75876	1.05296	0.645617
469	24413	Os04g0464900|COMBINER_EST|AU067874|7	Os04g0464900	Cyclin-like F-box domain containing protein.	3.56792	1.66214	0.465858	0.645617
470	30500	Os02g0111800|mRNA|AK111191|5'UTR+CDS	Os02g0111800	Protein kinase domain containing protein.	3.56785	3.37681	0.946454	0.645617
471	31651	Os04g0488700|mRNA|AK067266|CDS+3'UTR	Os04g0488700	Protein kinases-like protein.	3.56733	1.63349	0.457902	0.645617
472	7510	Os07g0525300|COMBINER_EST|Os07g0525300|8	Os07g0525300	BED finger domain containing protein.	3.5669	1.57177	0.440656	0.645617
473	5786	Os04g0563900|COMBINER_EST|CI223070|6	Os04g0563900	Protein kinase domain containing protein.	3.5663	2.09843	0.588406	0.645617
474	41186	Os05g0402300|mRNA|AK104366|CDS+3'UTR	Os05g0402300	Protein of unknown function UPF0005 family protein.	3.56594	0.55571	0.155838	0.645617
475	27836	Os10g0426500|COMBINER_EST|Os10g0426500|8	Os10g0426500	MATH domain containing protein.	3.56501	4.26803	1.1972	0.645617
476	2482	POsControl0042|art	POsControl0042	NONE	3.56468	1.17967	0.330933	0.645617
477	39665	Os06g0156400|COMBINER_EST|Os06g0156400|8	Os06g0156400	Lipolytic enzyme, G-D-S-L family protein.	3.5646	3.68576	1.03399	0.645617
478	17632	Os07g0616800|mRNA|AK100306|CDS+3'UTR	Os07g0616800	Sucrose synthase 3 (EC 2.4.1.13) (Sucrose-UDP glucosyltransferase 3).	3.56315	3.4681	0.973325	0.645617
479	8049	osa-miR395q|Os04|3'seq	osa-miR395q	miRNA	3.56297	2.81527	0.790148	0.645617
480	18430	Os10g0423600|COMBINER_EST|Os10g0423600|8	Os10g0423600	MATH domain containing protein.	3.56296	2.75483	0.773186	0.645617
481	7123	Os11g0205200|COMBINER_EST|Os11g0205200|8	Os11g0205200	Conserved hypothetical protein.	3.56234	4.55079	1.27747	0.645617
482	36971	Os02g0647900|mRNA|AK099790|CDS+3'UTR	Os02g0647900	Aldehyde dehydrogenase domain containing protein.	3.56035	2.34705	0.659219	0.645617
483	17314	Os03g0197100|mRNA|AK103915|CDS+3'UTR	Os03g0197100	Sugar transporter protein.	3.55968	1.27606	0.358475	0.645617
484	38915	Os04g0502300|mRNA|AK120520|CDS+3'UTR	Os04g0502300	40S ribosomal protein S11.	3.55938	1.85466	0.521063	0.645617
485	12710	Os04g0415900|COMBINER_EST|C99446|6	Os04g0415900	Plant lipid transfer/seed storage/trypsin-alpha amylase inhibitor domain containing protein.	3.55905	1.84353	0.517985	0.645617
486	34228	Os03g0243700|mRNA|AK059149|CDS+3'UTR	Os03g0243700	Glycoside hydrolase, family 10 protein.	3.5589	1.81457	0.509867	0.645617
487	15664	Os05g0551700|mRNA|AK107474|CDS+3'UTR	Os05g0551700	tRNA isopentenyltransferase family protein.	3.55874	3.9746	1.11685	0.645617
488	40182	Os07g0554200|COMBINER_EST|Os07g0554200|8	Os07g0554200	Cyclin-like F-box domain containing protein.	3.55855	2.4638	0.692361	0.645617
489	13057	Os06g0351500|mRNA|AK099072|CDS+3'UTR	Os06g0351500	Lipolytic enzyme, G-D-S-L family protein.	3.55849	0.287249	0.0807221	0.645617
490	10158	Os03g0147700|mRNA|AK063281|CDS+3'UTR	Os03g0147700	MT-A70 family protein.	3.55819	2.14453	0.602703	0.645617
491	22557	Os03g0246500|mRNA|AK105050|UTR	Os03g0246500	Plant protein of unknown function DUF869 family protein.	3.55705	0.810792	0.22794	0.645617
492	5045	Os09g0566700|mRNA|AK072866|CDS+3'UTR	Os09g0566700	Hypothetical protein.	3.55634	1.78296	0.501346	0.645617
493	2911	Os11g0191800|mRNA|AK071532|CDS+3'UTR	Os11g0191800	Hypothetical protein.	3.55631	2.4425	0.686806	0.645617
494	1907	Os03g0593200|COMBINER_EST|Os03g0593200|8	Os03g0593200	Protein of unknown function DUF21 domain containing protein.	3.55625	2.13013	0.598981	0.645617
495	17061	Os07g0144900|COMBINER_EST|CI516842|6	Os07g0144900	Skp1 (Fragment).	3.55558	0.869158	0.244449	0.645617
496	35598	Os10g0339600|mRNA|AK101675|CDS+3'UTR	Os10g0339600	Glycoside transferase, six-hairpin domain containing protein.	3.55556	1.00007	0.281269	0.645617
497	27413	Os04g0462200|mRNA|AK106790|CDS+3'UTR	Os04g0462200	Plant lipid transfer/seed storage/trypsin-alpha amylase inhibitor domain containing protein.	3.55538	3.04281	0.855833	0.645617
498	35953	osa-miR166k|Os02|5'seq	osa-miR166k	miRNA	3.5543	3.35052	0.942666	0.645617
499	302	Os05g0563400|mRNA|AB071290|CDS+3'UTR	Os05g0563400	Auxin response factor 5.	3.55361	1.86364	0.524436	0.645617
500	34885	Os02g0801600|COMBINER|AU165699|6	Os02g0801600	(No Hit)	3.55356	3.13705	0.882792	0.645617
501	1112	Os07g0510200|mRNA|AK069383|CDS+3'UTR	Os07g0510200	Glycoside hydrolase, family 17 protein.	3.55218	2.33802	0.658193	0.645617
502	32975	Os03g0327100|mRNA|AK065989|CDS+3'UTR	Os03g0327100	NAM / CUC2-like protein.	3.55159	2.11357	0.595106	0.645617
503	6947	Os05g0559300|COMBINER_EST|Os05g0559300|8	Os05g0559300	Conserved hypothetical protein.	3.55127	1.97947	0.557399	0.645617
504	40631	Os11g0241000|COMBINER_EST|Os11g0241000|8	Os11g0241000	Hypothetical protein.	3.55012	2.2358	0.629783	0.645617
505	3140	Os09g0329000|COMBINER_EST|Os09g0329000|8	Os09g0329000	BURP domain containing protein.	3.54962	2.14895	0.605401	0.645617
506	57	Os06g0296700|mRNA|AK065533|CDS+3'UTR	Os06g0296700	Hypothetical protein.	3.54923	2.8774	0.81071	0.645617
507	9653	osa-miR395m|Os04|Mature	osa-miR395m	miRNA	3.54898	3.13792	0.884176	0.645617
508	6117	Os08g0490700|mRNA|AK069034|CDS+3'UTR	Os08g0490700	Conserved hypothetical protein.	3.54852	1.79824	0.506756	0.645617
509	21506	Os01g0142000|COMBINER_EST|CB650271|7	Os01g0142000	Hypothetical protein.	3.54851	3.44832	0.971765	0.645617
510	39025	Os01g0146600|mRNA|AK109179|5'UTR+CDS	Os01g0146600	Conserved hypothetical protein.	3.54823	3.41162	0.9615	0.645617
511	31922	Os02g0562100|COMBINER_EST|Os02g0562100|8	Os02g0562100	RecA bacterial DNA recombination protein family protein.	3.54752	2.14722	0.605274	0.645617
512	27904	Os05g0169300|mRNA|AK071687|CDS+3'UTR	Os05g0169300	Alliinase EGF-like domain containing protein.	3.54676	3.58484	1.01074	0.645617
513	37533	Os04g0641300|mRNA|AK071780|CDS+3'UTR	Os04g0641300	Glutaredoxin domain containing protein.	3.54621	3.15753	0.890397	0.645617
514	11304	Os04g0394300|mRNA|AK111819|CDS+3'UTR	Os04g0394300	Zn-finger, C-x8-C-x5-C-x3-H type domain containing protein.	3.54603	2.49044	0.702317	0.645617
515	37416	Os12g0529100|mRNA|AK069805|CDS+3'UTR	Os12g0529100	Hypothetical protein.	3.54563	3.26528	0.920931	0.645617
516	7940	Os05g0472400|COMBINER_EST|Os05g0472400|8	Os05g0472400	Zinc transporter ZIP1 (Fragment).	3.5456	2.32895	0.656857	0.645617
517	27852	Os01g0356000|COMBINER_EST|Os01g0356000|8	Os01g0356000	ABC transporter related domain containing protein.	3.54529	1.20409	0.33963	0.645617
518	349	Os03g0114100|mRNA|AK108265|CDS+3'UTR	Os03g0114100	Hypothetical protein.	3.54471	2.19334	0.618764	0.645617
519	9128	Os01g0174200|mRNA|AK121228|CDS+3'UTR	Os01g0174200	Hypothetical protein.	3.54365	2.80664	0.79202	0.645617
520	13866	Os02g0543200|mRNA|AK100963|CDS+3'UTR	Os02g0543200	Cyclin-like F-box domain containing protein.	3.54364	3.64011	1.02722	0.645617
521	20293	Os10g0481300|COMBINER_EST|CI263387|6	Os10g0481300	Glutathione S-transferase GSTU31 (Fragment).	3.54341	4.25389	1.20051	0.645617
522	19541	Os12g0171600|mRNA|AK064600|CDS+3'UTR	Os12g0171600	Hypothetical protein.	3.54291	2.97857	0.840713	0.645617
523	31198	Os08g0524200|mRNA|AK058714|CDS+3'UTR	Os08g0524200	Protein of unknown function DUF568 domain containing protein.	3.54246	0.927919	0.261942	0.645617
524	310	Os05g0387300|mRNA|AK059416|CDS+3'UTR	Os05g0387300	Hypothetical protein.	3.54186	2.62419	0.740908	0.645617
525	25121	osa-miR408|Os01|Mature	osa-miR408	miRNA	3.54157	2.5208	0.711775	0.645617
526	24095	Os06g0624700|mRNA|AK110884|CDS+3'UTR	Os06g0624700	Conserved hypothetical protein.	3.5408	2.5091	0.708625	0.645617
527	29678	Os11g0300700|mRNA|AK108339|CDS+3'UTR	Os11g0300700	Protein kinase domain containing protein.	3.54049	4.44265	1.25481	0.645617
528	33080	Os08g0168700|COMBINER_EST|Os08g0168700|8	Os08g0168700	UDP-glucuronosyl/UDP-glucosyltransferase family protein.	3.5396	2.72687	0.77039	0.645617
529	42261	Os09g0434500|mRNA|AK111690|CDS+3'UTR	Os09g0434500	Ethylene response factor 2.	3.53884	0.778391	0.219956	0.645617
530	17781	Os09g0444600|mRNA|AK059315|UTR	Os09g0444600	Non-protein coding transcript, unclassifiable transcript.	3.53752	1.69092	0.477994	0.645617
531	36729	Os07g0545500|mRNA|AK069473|5'UTR+CDS	Os07g0545500	Pherophorin-dz1 protein precursor.	3.53618	2.70204	0.764111	0.645617
532	20826	Os04g0212200|COMBINER_EST|Os04g0212200|8	Os04g0212200	Response regulator receiver domain containing protein.	3.53608	3.77549	1.06771	0.645617
533	8594	Os07g0464600|mRNA|AK069799|CDS+3'UTR	Os07g0464600	ABC transporter, transmembrane region domain containing protein.	3.53579	2.09697	0.59307	0.645617
534	23844	Os07g0108900|mRNA|AB003325|CDS+3'UTR	Os07g0108900	MADS15 protein.	3.53533	4.02515	1.13855	0.645617
535	577	Os05g0183300|COMBINER_EST|CI341631|6	Os05g0183300	Seven transmembrane protein Mlo6.	3.53518	2.43647	0.689207	0.645617
536	20427	Os06g0145100|COMBINER_EST|CI146281|6	Os06g0145100	Pectate lyase homolog (EC 4.2.2.2).	3.53393	3.449	0.975968	0.645617
537	13414	Os01g0674100|mRNA|AK111983|CDS+3'UTR	Os01g0674100	Protein kinase domain containing protein.	3.53266	0.710713	0.201183	0.645617
538	5618	Os05g0362600|COMBINER_EST|AU165664|6	Os05g0362600	Late embryogenesis abundant protein 3 family protein.	3.53139	1.6423	0.465058	0.645617
539	25641	Os02g0742000|mRNA|AK072328|CDS+3'UTR	Os02g0742000	Bromo adjacent region domain containing protein.	3.53073	2.72965	0.773113	0.645617
540	16656	Os11g0485900|mRNA|AK106341|CDS+3'UTR	Os11g0485900	Disease resistance protein family protein.	3.53021	0.975086	0.276212	0.645617
541	6254	Os01g0752500|COMBINER_EST|CB664617|7	Os01g0752500	AP2 domain transcription factor RAP2.3 (Related to AP2 protein 3) (Cadmium-induced protein AS30).	3.52914	2.65366	0.751929	0.645617
542	7843	Os02g0260000|mRNA|AK109224|UTR	Os02g0260000	Non-protein coding transcript, unclassifiable transcript.	3.52789	1.93091	0.547329	0.645617
543	21570	Os05g0458200|COMBINER|CI430427|x	Os05g0458200	(No Hit)	3.52722	2.97143	0.842428	0.645617
544	8490	Os03g0151300|mRNA|AK110927|CDS+3'UTR	Os03g0151300	Jumonji domain containing protein 2C (Gene amplified in squamous cell carcinoma 1 protein) (GASC-1 protein).	3.52712	2.72575	0.772796	0.645617
545	6888	Os09g0385800|COMBINER_EST|Os09g0385800|8	Os09g0385800	Conserved hypothetical protein.	3.5267	2.84966	0.808026	0.645617
546	32976	Os12g0128300|mRNA|AK109466|CDS+3'UTR	Os12g0128300	Hypothetical protein.	3.52662	3.01516	0.854972	0.645617
547	1877	Os03g0342800|mRNA|AK109914|CDS+3'UTR	Os03g0342800	Conserved hypothetical protein.	3.52595	2.53926	0.720165	0.645617
548	1471	Os10g0499900|COMBINER|CI275131|6	Os10g0499900	(No Hit)	3.52592	2.29615	0.651221	0.645617
549	11967	Os11g0127900|mRNA|L36313|CDS+3'UTR	Os11g0127900	40S ribosomal protein S16.	3.52522	0.908418	0.257691	0.645617
550	33540	Os04g0512200|COMBINER_EST|Os04g0512200|8	Os04g0512200	CER1.	3.52448	2.49496	0.707895	0.645617
551	181	Os03g0762800|mRNA|AK063359|UTR	Os03g0762800	Non-protein coding transcript, uncharacterized transcript.	3.52409	2.74887	0.780023	0.645617
552	24008	Os06g0702100|COMBINER_EST|Os06g0702100|8	Os06g0702100	CW-type Zn-finger domain containing protein.	3.524	3.71825	1.05512	0.645617
553	38065	Os05g0497800|COMBINER_EST|Os05g0497800|8	Os05g0497800	Conserved hypothetical protein.	3.52249	2.28137	0.647659	0.645617
554	16933	Os08g0127900|mRNA|U25968|CDS+3'UTR	Os08g0127900	Globulin 1 (Fragment).	3.52248	3.75612	1.06633	0.645617
555	30206	Os12g0535600|COMBINER_EST|Os12g0535600|8	Os12g0535600	Ribosome-inactivating protein family protein.	3.5223	1.88522	0.535225	0.645617
556	2430	Os07g0576000|mRNA|AK063129|UTR	Os07g0576000	Homogentisic acid geranylgeranyl transferase.	3.52133	2.28436	0.648722	0.645617
557	9628	Os02g0663300|COMBINER_EST|CI358796|6	Os02g0663300	Beige/BEACH domain containing protein.	3.52127	1.5597	0.442937	0.645617
558	3188	osa-miR399h|Os05|3'seq	osa-miR399h	miRNA	3.52117	2.54497	0.722761	0.645617
559	2289	Os03g0588800|COMBINER_EST|Os03g0588800|8	Os03g0588800	Hypothetical protein.	3.52079	3.30513	0.938745	0.645617
560	1581	Os05g0135100|COMBINER_EST|Os05g0135100|8	Os05g0135100	Protein kinase domain containing protein.	3.5205	3.09884	0.880228	0.645617
561	6546	Os01g0658100|COMBINER_EST|Os01g0658100|8	Os01g0658100	Hypothetical protein.	3.51898	3.38335	0.961456	0.645617
562	4093	Os03g0804600|COMBINER_EST|Os03g0804600|8	Os03g0804600	RmlC-like cupin family protein.	3.51737	3.25834	0.926358	0.645617
563	11729	Os09g0109500|mRNA|AK067482|CDS+3'UTR	Os09g0109500	UNC-50 family protein.	3.51726	0.582456	0.165599	0.645617
564	22872	Os01g0665500|mRNA|AK111013|5'UTR+CDS	Os01g0665500	WRKY transcription factor 34.	3.51709	2.98973	0.850056	0.645617
565	9409	Os07g0553400|COMBINER_EST|Os07g0553400|8	Os07g0553400	Cellulose synthase family protein.	3.51582	1.61029	0.458013	0.645617
566	1389	Os05g0577300|COMBINER|CI096250|6	Os05g0577300	(No Hit)	3.51519	2.28777	0.650826	0.645617
567	39587	Os05g0319900|COMBINER_EST|Os05g0319900|8	Os05g0319900	(1,4)-beta-xylan endohydrolase, isoenzyme X-II (EC 3.2.1.8) (Fragment).	3.51492	2.78898	0.793469	0.645617
568	31033	Os11g0286300|COMBINER_EST|Os11g0286300|8	Os11g0286300	Terpenoid cylases/protein prenyltransferase alpha-alpha toroid domain containing protein.	3.5137	5.00019	1.42306	0.645617
569	32612	Os06g0682300|mRNA|AK062934|CDS+3'UTR	Os06g0682300	Hypothetical protein.	3.51355	2.83912	0.808049	0.645617
570	20586	Os03g0741200|COMBINER_EST|BU673046|7	Os03g0741200	Hypothetical protein.	3.51329	3.50707	0.99823	0.645617
571	39895	Os03g0253200|COMBINER_EST|Os03g0253200|8	Os03g0253200	Cucumber protein kinase CsPK3.	3.51265	1.47166	0.41896	0.645617
572	6611	Os06g0362100|mRNA|AK121132|CDS+3'UTR	Os06g0362100	Conserved hypothetical protein.	3.51245	1.74242	0.496069	0.645617
573	22750	Os08g0242400|mRNA|AK107305|CDS+3'UTR	Os08g0242400	Homeobox domain containing protein.	3.51213	3.47556	0.989587	0.645617
574	33405	Os12g0179800|mRNA|AK067069|CDS+3'UTR	Os12g0179800	Silent information regulator protein Sir2 family protein.	3.51176	2.20912	0.629064	0.645617
575	9340	osa-miR395d|Os04|Mature	osa-miR395d	miRNA	3.5109	2.93525	0.836038	0.645617
576	5980	Os11g0660400|mRNA|AK101516|CDS+3'UTR	Os11g0660400	Plasma membrane H+-ATPase (EC 3.6.1.3).	3.51079	2.5646	0.730492	0.645617
577	20392	Os10g0428900|COMBINER_EST|Os10g0428900|8	Os10g0428900	MATH domain containing protein.	3.5099	3.13387	0.892868	0.645617
578	1510	Os04g0618500|mRNA|AK103625|CDS+3'UTR	Os04g0618500	Gamma-soluble NSF attachment protein (Gamma-SNAP) (N-ethylmaleimide- sensitive factor attachment protein, gamma).	3.50858	0.561175	0.159944	0.645617
579	4349	Os10g0166500|COMBINER_EST|Os10g0166500|8	Os10g0166500	En/Spm-like transposon proteins family protein.	3.508	4.57771	1.30493	0.645617
580	35903	Os06g0265900|COMBINER_EST|Os06g0265900|8	Os06g0265900	Plant specific of unknown function DUF860 family protein.	3.50754	2.39622	0.683161	0.645617
581	30632	Os06g0685100|COMBINER_EST|CI259693|6	Os06g0685100	COBRA-like protein 10 precursor.	3.50743	3.57423	1.01905	0.645617
582	10534	Os08g0115800|mRNA|AK109860|CDS+3'UTR	Os08g0115800	NAM-like protein.	3.50725	1.36203	0.388347	0.645617
583	29079	Os05g0137000|mRNA|AK107339|CDS+3'UTR	Os05g0137000	Hypothetical protein.	3.50677	2.96164	0.84455	0.645617
584	17786	osa-miR167j|Os01|3'seq	osa-miR167j	miRNA	3.50653	2.23452	0.637246	0.645617
585	15080	Os11g0707600|mRNA|AK060049|CDS+3'UTR	Os11g0707600	Sterol desaturase family protein.	3.50522	0.977328	0.27882	0.645617
586	18151	Os01g0182700|mRNA|AY341853|CDS+3'UTR	Os01g0182700	WRKY transcription factor 34.	3.50508	1.9305	0.550772	0.645617
587	14124	Os02g0527600|COMBINER_EST|CI439382|6	Os02g0527600	MAP3K delta-1 protein kinase (Fragment).	3.50468	1.68982	0.482161	0.645617
588	6099	osa-miR169p|Os08|Mature	osa-miR169p	miRNA	3.50161	2.28724	0.653196	0.645617
589	249	Os04g0367000|COMBINER|CI413726|x	Os04g0367000	(No Hit)	3.50096	2.70827	0.77358	0.645617
590	36676	Os02g0592700|mRNA|AK107229|CDS+3'UTR	Os02g0592700	Conserved hypothetical protein.	3.50095	3.00098	0.857189	0.645617
591	10807	Os07g0641600|mRNA|AK068478|CDS+3'UTR	Os07g0641600	SAM (and some other nucleotide) binding motif domain containing protein.	3.50076	2.13461	0.609756	0.645617
592	1095	Os03g0569900|mRNA|AK119985|CDS+3'UTR	Os03g0569900	RNA Binding Protein 45.	3.5	2.27677	0.650508	0.645617
593	11844	Os01g0221700|COMBINER_EST|Os01g0221700|8	Os01g0221700	Protein of unknown function UPF0016 family protein.	3.4996	2.93341	0.838212	0.645617
594	1386	POsControl0012|genome	POsControl0012	NONE	3.49959	1.32639	0.379013	0.645617
595	2908	Os03g0165800|mRNA|AK069165|CDS+3'UTR	Os03g0165800	Vesicle-associated membrane protein 725 (AtVAMP725).	3.49944	3.01962	0.862888	0.645617
596	15604	Os08g0378000|mRNA|AK064901|CDS+3'UTR	Os08g0378000	Conserved hypothetical protein.	3.49935	1.15152	0.329067	0.645617
597	7739	osa-miR172b|Os01|Mature	osa-miR172b	miRNA	3.49892	1.13803	0.325253	0.645617
598	3202	Os06g0507100|COMBINER_EST|CI231887|6	Os06g0507100	Gliadin/LMW glutenin family protein.	3.49888	1.47032	0.420227	0.645617
599	2755	POsControl0035|random	POsControl0035	NONE	3.49852	1.57959	0.451502	0.645617
600	1925	Os08g0473300|COMBINER_EST|Os08g0473300|8	Os08g0473300	Conserved hypothetical protein.	3.49743	3.9203	1.12091	0.645617
601	6255	Os04g0177000|COMBINER_EST|Os04g0177000|8	Os04g0177000	Protein kinase domain containing protein.	3.49713	1.3611	0.389207	0.645617
602	17717	Os08g0557300|COMBINER_EST|Os08g0557300|8	Os08g0557300	Plant protein of unknown function DUF868 family protein.	3.49708	2.90664	0.831162	0.645617
603	7251	Os01g0516400|COMBINER_EST|Os01g0516400|8	Os01g0516400	Conserved hypothetical protein.	3.49647	3.66501	1.0482	0.645617
604	18314	Os09g0286400|mRNA|AK072114|CDS+3'UTR	Os09g0286400	Sodium/hydrogen exchanger family protein.	3.49645	1.12613	0.322079	0.645617
605	28052	Os07g0573800|mRNA|AK107962|CDS+3'UTR	Os07g0573800	Pyridoxamine 5'-phosphate oxidase-related domain containing protein.	3.49642	2.934	0.839143	0.645617
606	29641	Os06g0583400|mRNA|AK068051|CDS+3'UTR	Os06g0583400	Histone deacetylase HDAC1.	3.49577	3.43878	0.983697	0.645617
607	31835	Os03g0805900|COMBINER_EST|Os03g0805900|8	Os03g0805900	Rieske [2Fe-2S] region domain containing protein.	3.49566	3.83841	1.09805	0.645617
608	39527	Os09g0552400|COMBINER_EST|Os09g0552400|8	Os09g0552400	RmlC-like cupin family protein.	3.49496	3.05954	0.875415	0.645617
609	38693	Os10g0476100|COMBINER_EST|Os10g0476100|8	Os10g0476100	Serine/threonine protein kinase family protein.	3.49468	2.85728	0.81761	0.645617
610	9748	Os05g0548200|mRNA|AK107525|CDS+3'UTR	Os05g0548200	Transcription initiation factor IIB (General transcription factor TFIIB).	3.49444	1.10854	0.317229	0.645617
611	240	Os08g0271600|COMBINER_EST|Os08g0271600|8	Os08g0271600	Conserved hypothetical protein.	3.49442	2.55965	0.732497	0.645617
612	9838	Os12g0422800|COMBINER|CI431469|6	Os12g0422800	(No Hit)	3.49413	3.00812	0.860908	0.645617
613	448	Os01g0730100|mRNA|AK064757|CDS+3'UTR	Os01g0730100	Cyclin-like F-box domain containing protein.	3.4934	2.60752	0.746414	0.645617
614	317	Os07g0249800|mRNA|AK110647|CDS+3'UTR	Os07g0249800	IAA-amino acid hydrolase 1 (EC 3.5.1.-).	3.49266	2.7294	0.781466	0.645617
615	1171	Os01g0808400|mRNA|AK112112|CDS+3'UTR	Os01g0808400	Calcium-dependent protein kinase (Fragment).	3.49237	2.53704	0.726452	0.645617
616	457	Os07g0298100|mRNA|AK071774|CDS+3'UTR	Os07g0298100	Conserved hypothetical protein.	3.49237	2.76914	0.792912	0.645617
617	31029	Os11g0229600|mRNA|AK107455|UTR	Os11g0229600	Conserved hypothetical protein.	3.49183	4.87848	1.39711	0.645617
618	34148	Os03g0374900|COMBINER_EST|Os03g0374900|8	Os03g0374900	Conserved hypothetical protein.	3.49179	2.49123	0.713455	0.645617
619	37432	Os04g0599300|mRNA|AK119509|CDS+3'UTR	Os04g0599300	Basic helix-loop-helix dimerisation region bHLH domain containing protein.	3.49156	3.28407	0.940573	0.645617
620	3979	Os12g0408800|mRNA|AK073688|CDS+3'UTR	Os12g0408800	Hypothetical protein.	3.49112	1.89745	0.543509	0.645617
621	28736	Os11g0173800|COMBINER_EST|CI432352|6	Os11g0173800	Protein kinase domain containing protein.	3.49028	1.60623	0.460201	0.645617
622	3913	Os05g0406600|COMBINER|CI426437|x	Os05g0406600	(No Hit)	3.48969	2.2372	0.641087	0.645617
623	3004	Os02g0164300|mRNA|AK063785|CDS+3'UTR	Os02g0164300	Glycosyl transferase, family 31 protein.	3.48844	1.32711	0.38043	0.645617
624	33626	Os07g0251900|mRNA|AK066280|CDS+3'UTR	Os07g0251900	Leucine-rich repeat, plant specific containing protein.	3.48834	2.26225	0.648518	0.645617
625	14816	Os07g0649500|COMBINER_EST|CI520986|6	Os07g0649500	ARM repeat fold domain containing protein.	3.48804	4.21566	1.2086	0.645617
626	2397	Os04g0502100|mRNA|AK066956|CDS+3'UTR	Os04g0502100	Conserved hypothetical protein.	3.48749	4.11485	1.17989	0.645617
627	31633	Os05g0110200|COMBINER|CI482366|6	Os05g0110200	(No Hit)	3.48684	2.34582	0.672766	0.645617
628	735	Os08g0122400|mRNA|AK071781|CDS+3'UTR	Os08g0122400	Conserved hypothetical protein.	3.4864	2.6826	0.769447	0.645617
629	39335	Os04g0662400|mRNA|AK108652|CDS+3'UTR	Os04g0662400	Auxin responsive SAUR protein family protein.	3.48635	2.79695	0.802258	0.645617
630	21898	Os01g0242700|COMBINER_EST|Os01g0242700|8	Os01g0242700	Conserved hypothetical protein.	3.48596	2.65093	0.760458	0.645617
631	39475	Os05g0582000|COMBINER_EST|CI220458|6	Os05g0582000	Conserved hypothetical protein.	3.48545	2.55492	0.733025	0.645617
632	4127	Os04g0429800|mRNA|AK067438|CDS+3'UTR	Os04g0429800	Nicotinate phosphoribosyltransferase and related family protein.	3.48509	1.47995	0.424652	0.645617
633	1111	Os04g0446600|mRNA|AK106628|CDS+3'UTR	Os04g0446600	Conserved hypothetical protein.	3.48465	2.79057	0.80082	0.645617
634	27601	Os06g0503100|mRNA|AK105826|CDS+3'UTR	Os06g0503100	ABC transporter related domain containing protein.	3.48359	1.26427	0.362921	0.645617
635	8267	osa-miR156c|Os01|Mature	osa-miR156c	miRNA	3.48337	2.49075	0.715041	0.645617
636	23557	Os03g0281100|COMBINER_EST|Os03g0281100|8	Os03g0281100	Ankyrin repeat containing protein.	3.48329	3.38446	0.971627	0.645617
637	812	Os01g0666400|COMBINER_EST|CI495248|6	Os01g0666400	Conserved hypothetical protein.	3.48249	2.7416	0.787252	0.645617
638	7643	Os04g0115500|COMBINER_EST|AU164492|7	Os04g0115500	Zn-finger, C2H2 type domain containing protein.	3.48225	2.91059	0.835837	0.645617
639	12329	Os11g0231600|mRNA|AK121872|CDS+3'UTR	Os11g0231600	Cyclin-like F-box domain containing protein.	3.48216	0.346658	0.0995525	0.645617
640	30232	Os05g0271400|COMBINER_EST|Os05g0271400|8	Os05g0271400	Conserved hypothetical protein.	3.4815	3.71498	1.06706	0.645617
641	876	Os10g0463300|mRNA|AK109194|CDS+3'UTR	Os10g0463300	UspA domain containing protein.	3.48149	2.55708	0.734479	0.645617
642	29061	Os03g0732800|COMBINER_EST|Os03g0732800|8	Os03g0732800	Homeodomain-like containing protein.	3.48139	2.13185	0.612354	0.645617
643	8074	Os01g0295900|COMBINER_EST|Os01g0295900|8	Os01g0295900	Glycoprotein endopeptidase.	3.48138	2.87465	0.825721	0.645617
644	32817	Os05g0570200|mRNA|AK106827|CDS+3'UTR	Os05g0570200	Conserved hypothetical protein.	3.48114	5.24206	1.50585	0.645617
645	2044	Os10g0113900|mRNA|AK107387|CDS+3'UTR	Os10g0113900	NADPH-dependent codeinone reductase (EC 1.1.1.247).	3.48078	2.34519	0.673754	0.645617
646	17376	Os12g0552900|mRNA|AK101637|CDS+3'UTR	Os12g0552900	Disease resistance protein family protein.	3.4805	2.95393	0.848709	0.645617
647	27501	Os05g0434100|COMBINER_EST|Os05g0434100|8	Os05g0434100	RNA-directed DNA polymerase (Reverse transcriptase) domain containing protein.	3.48039	3.49216	1.00338	0.645617
648	1094	Os12g0471100|mRNA|AK069404|CDS+3'UTR	Os12g0471100	AAA ATPase, central region domain containing protein.	3.48018	2.52415	0.725293	0.645617
649	230	Os06g0328800|mRNA|AK065974|CDS+3'UTR	Os06g0328800	Conserved hypothetical protein.	3.48007	1.00708	0.289385	0.645617
650	28555	Os10g0474000|COMBINER_EST|Os10g0474000|8	Os10g0474000	Conserved hypothetical protein.	3.48002	3.30788	0.950535	0.645617
651	21917	Os01g0828300|mRNA|AK069906|CDS+3'UTR	Os01g0828300	Conserved hypothetical protein.	3.47987	2.21043	0.635206	0.645617
652	24886	Os05g0352700|COMBINER_EST|Os05g0352700|8	Os05g0352700	Zn-finger, RING domain containing protein.	3.47976	3.2108	0.922707	0.645617
653	875	Os09g0381800|COMBINER|CI435330|x	Os09g0381800	(No Hit)	3.4797	2.53868	0.729569	0.645617
654	18351	Os05g0230700|mRNA|AK102762|CDS+3'UTR	Os05g0230700	Auxin-responsive protein IAA2 (Indoleacetic acid-induced protein 2).	3.47947	0.930477	0.267419	0.645617
655	11424	Os04g0487200|mRNA|AK102330|CDS+3'UTR	Os04g0487200	Protein kinase domain containing protein.	3.47946	2.60048	0.747379	0.645617
656	14665	Os12g0145700|mRNA|AK071391|CDS+3'UTR	Os12g0145700	Pyruvate kinase family protein.	3.47934	1.1204	0.322016	0.645617
657	1317	Os01g0152600|COMBINER_EST|Os01g0152600|8	Os01g0152600	Protein kinase domain containing protein.	3.47925	2.39033	0.687024	0.645617
658	39278	Os02g0452900|COMBINER_EST|Os02g0452900|8	Os02g0452900	Hypothetical protein.	3.47919	3.57998	1.02897	0.645617
659	305	Os04g0371600|COMBINER_EST|CI419570|3	Os04g0371600	Leucine-rich repeat, cysteine-containing containing protein.	3.47913	3.14225	0.903172	0.645617
660	7425	Os05g0214700|COMBINER_EST|Os05g0214700|8	Os05g0214700	Integrase, catalytic region domain containing protein.	3.4787	1.52044	0.43707	0.645617
661	28435	Os07g0288400|COMBINER|CI406541|6	Os07g0288400	(No Hit)	3.47853	2.93502	0.843756	0.645617
662	11175	Os05g0210600|mRNA|AK104996|CDS+3'UTR	Os05g0210600	TPR-like domain containing protein.	3.47641	2.33574	0.671881	0.645617
663	17089	Os02g0754700|mRNA|AK099136|CDS+3'UTR	Os02g0754700	Histidyl-tRNA synthetase (EC 6.1.1.21).	3.47631	1.49584	0.430295	0.645617
664	2858	Os02g0156400|mRNA|AK100447|CDS+3'UTR	Os02g0156400	Leucine-rich repeat, plant specific containing protein.	3.47521	2.7762	0.798857	0.645617
665	24991	Os07g0613600|mRNA|AK107990|CDS+3'UTR	Os07g0613600	Hypothetical protein.	3.47376	3.41725	0.983733	0.645617
666	10392	Os07g0655600|mRNA|AK119935|CDS+3'UTR	Os07g0655600	Pectinesterase family protein.	3.47359	2.33834	0.673178	0.645617
667	16899	Os02g0757900|mRNA|AK061269|CDS+3'UTR	Os02g0757900	Polyadenylate-binding protein 2 (Poly(A)-binding protein 2) (PolyA binding protein II) (PABII) (Polyadenylate-binding nuclear protein 1) (Nuclear poly(A)-binding protein 1).	3.47352	0.64814	0.186595	0.645617
668	1885	Os01g0711900|mRNA|AK108302|CDS+3'UTR	Os01g0711900	Conserved hypothetical protein.	3.47197	2.76468	0.796286	0.645617
669	1255	Os04g0112000|mRNA|AK073646|CDS+3'UTR	Os04g0112000	Conserved hypothetical protein.	3.47187	2.69709	0.776839	0.645617
670	28274	Os03g0710500|COMBINER_EST|Os03g0710500|8	Os03g0710500	Luminal binding protein 2 precursor (BiP2) (Heat shock protein 70 homolog 2) (B70) (B-70).	3.4718	3.49425	1.00647	0.645617
671	33547	Os07g0111100|COMBINER_EST|Os07g0111100|8	Os07g0111100	Conserved hypothetical protein.	3.47118	2.7894	0.803587	0.645617
672	11770	Os01g0865800|COMBINER_EST|C23635|6	Os01g0865800	AOBP (Ascorbate oxidase promoter-binding protein).	3.47037	2.54402	0.733068	0.645617
673	35185	Os06g0490200|mRNA|AK069417|UTR	Os06g0490200	Non-protein coding transcript, uncharacterized transcript.	3.46957	3.51273	1.01244	0.645617
674	28658	Os10g0476300|mRNA|AK120765|CDS+3'UTR	Os10g0476300	Casein kinase I, delta isoform (EC 2.7.1.-) (CKI-delta) (CKId) (Fragment).	3.4694	1.88189	0.542426	0.645617
675	31240	Os05g0387600|mRNA|AK105254|CDS+3'UTR	Os05g0387600	Hypothetical protein.	3.46906	2.642	0.761589	0.645617
676	40577	Os10g0562200|COMBINER_EST|Os10g0562200|8	Os10g0562200	Lipase-like protein.	3.46894	2.0329	0.586028	0.645617
677	1097	Os05g0263200|COMBINER_EST|Os05g0263200|8	Os05g0263200	Retrotransposon gag protein family protein.	3.4688	2.51815	0.725944	0.645617
678	7795	Os03g0680100|COMBINER_EST|Os03g0680100|8	Os03g0680100	TPR-like domain containing protein.	3.46857	3.405	0.981672	0.645617
679	7356	Os11g0591400|mRNA|AK062944|CDS+3'UTR	Os11g0591400	Hypothetical protein.	3.46824	1.8103	0.521966	0.645617
680	35715	Os02g0721200|COMBINER_EST|Os02g0721200|8	Os02g0721200	Ubiquitin-conjugating enzymes domain containing protein.	3.46796	2.87842	0.830004	0.645617
681	25308	Os04g0109900|COMBINER_EST|Os04g0109900|8	Os04g0109900	Exostosin-like family protein.	3.46776	2.89488	0.834799	0.645617
682	1408	Os10g0207500|mRNA|AK121594|CDS+3'UTR	Os10g0207500	Conserved hypothetical protein.	3.46769	2.65944	0.76692	0.645617
683	944	Os03g0833500|mRNA|AK119356|CDS+3'UTR	Os03g0833500	Conserved hypothetical protein.	3.46741	2.44794	0.705984	0.645617
684	1328	Os10g0382100|COMBINER|CI500295|x	Os10g0382100	(No Hit)	3.46635	2.59617	0.748964	0.645617
685	8741	Os11g0249400|COMBINER_EST|Os11g0249400|8	Os11g0249400	Glycoside hydrolase, family 28 protein.	3.46616	2.13058	0.614681	0.645617
686	19803	Os04g0522500|mRNA|AK107142|CDS+3'UTR	Os04g0522500	Isopenicillin N synthase family protein.	3.46574	2.92587	0.844228	0.645617
687	4833	osa-miR159d|Os01|3'seq	osa-miR159d	miRNA	3.46557	3.33912	0.963511	0.645617
688	38854	Os04g0509400|COMBINER_EST|Os04g0509400|8	Os04g0509400	Protein of unknown function DUF861 family protein.	3.46538	3.144	0.907259	0.645617
689	10554	Os10g0460600|COMBINER_EST|Os10g0460600|8	Os10g0460600	Hypothetical protein.	3.46522	3.35737	0.968877	0.645617
690	8456	Os02g0809700|mRNA|AK071338|CDS+3'UTR	Os02g0809700	Hypothetical protein.	3.46512	2.21769	0.640002	0.645617
691	523	osa-miR440|Os11|3'seq	osa-miR440	miRNA	3.46451	2.40285	0.693561	0.645617
692	13917	Os03g0143700|mRNA|AK060736|CDS+3'UTR	Os03g0143700	Hypothetical protein.	3.46443	1.14728	0.331158	0.645617
693	23695	Os03g0441000|mRNA|AK108726|CDS+3'UTR	Os03g0441000	Transcription initiation factor TFIID component TAF4 domain containing protein.	3.4641	3.17542	0.916664	0.645617
694	22301	Os04g0574800|COMBINER_EST|Os04g0574800|8	Os04g0574800	Dihydrodipicolinate synthase 1, chloroplast precursor (EC 4.2.1.52) (DHDPS 1).	3.46298	5.12263	1.47925	0.645617
695	26670	Os06g0650900|mRNA|AK071882|CDS+3'UTR	Os06g0650900	Heat shock protein DnaJ family protein.	3.46246	2.54225	0.734231	0.645617
696	2192	Os06g0545800|COMBINER_EST|CI357759|0	Os06g0545800	Polygalacturonase (Fragment).	3.46175	2.8369	0.819501	0.645617
697	9411	Os06g0687100|COMBINER_EST|CI474676|3	Os06g0687100	Ras GTPase family protein.	3.46174	1.69987	0.491044	0.645617
698	34724	Os01g0887200|COMBINER_EST|AU030566|6	Os01g0887200	Winged helix DNA-binding domain containing protein.	3.4617	2.07474	0.599342	0.645617
699	17303	Os04g0624400|COMBINER_EST|Os04g0624400|8	Os04g0624400	Tyrosinase family protein.	3.46161	4.21781	1.21845	0.645617
700	34293	Os12g0445300|COMBINER_EST|Os12g0445300|8	Os12g0445300	O-methyltransferase ZRP4 (EC 2.1.1.-) (OMT).	3.46107	2.80301	0.809869	0.645617
701	861	Os05g0119500|COMBINER_EST|Os05g0119500|8	Os05g0119500	Hypothetical protein.	3.46079	2.29715	0.663766	0.645617
702	31792	Os11g0525500|mRNA|AK108278|CDS+3'UTR	Os11g0525500	Hypothetical protein.	3.46072	2.63733	0.762074	0.645617
703	16505	Os02g0617300|mRNA|AK120120|CDS+3'UTR	Os02g0617300	ARM repeat fold domain containing protein.	3.45935	1.05679	0.305486	0.645617
704	1402	Os05g0597400|COMBINER|CI348849|6	Os05g0597400	(No Hit)	3.45912	2.53779	0.733653	0.645617
705	27356	Os03g0268000|mRNA|AK063856|CDS+3'UTR	Os03g0268000	Protein phosphatase 1, catalytic gsmms subunit.	3.45898	1.47187	0.425522	0.645617
706	12504	Os11g0455800|mRNA|AK105624|CDS+3'UTR	Os11g0455800	Serine hydroxymethyltransferase (EC 2.1.2.1) (Serine methylase) (Glycine hydroxymethyltransferase) (SHMT).	3.45879	0.913916	0.26423	0.645617
707	17365	Os10g0477800|mRNA|AK102336|CDS+3'UTR	Os10g0477800	Importin-beta, N-terminal domain containing protein.	3.45854	1.50297	0.434567	0.645617
708	25187	Os03g0211200|COMBINER_EST|CB675740|7	Os03g0211200	Hypothetical protein.	3.45831	3.61017	1.04391	0.645617
709	14885	Os07g0527000|COMBINER_EST|Os07g0527000|8	Os07g0527000	Conserved hypothetical protein.	3.45786	2.44	0.705641	0.645617
710	1167	Os03g0621700|mRNA|AK109821|CDS+3'UTR	Os03g0621700	Conserved hypothetical protein.	3.45773	2.44449	0.706963	0.645617
711	1110	Os04g0517700|COMBINER_EST|Os04g0517700|8	Os04g0517700	EGF-like calcium-binding domain containing protein.	3.45708	2.78807	0.806481	0.645617
712	20612	Os10g0206500|COMBINER_EST|Os10g0206500|8	Os10g0206500	Conserved hypothetical protein.	3.45675	1.80478	0.522102	0.645617
713	1528	Os04g0278500|COMBINER_EST|Os04g0278500|8	Os04g0278500	Hypothetical protein.	3.45654	2.01854	0.583977	0.645617
714	11345	osa-miR166e|Os03|5'seq	osa-miR166e	miRNA	3.45648	3.48946	1.00954	0.645617
715	29957	Os04g0564000|COMBINER_EST|Os04g0564000|8	Os04g0564000	Plant regulator RWP-RK domain containing protein.	3.45541	2.72375	0.788257	0.645617
716	8276	Os11g0222900|mRNA|AK101439|CDS+3'UTR	Os11g0222900	Disease resistance protein family protein.	3.45505	4.46265	1.29163	0.645617
717	35361	Os08g0162100|mRNA|AK111830|CDS+3'UTR	Os08g0162100	CTV.2.	3.45453	0.810058	0.234491	0.645617
718	8308	Os07g0186200|COMBINER_EST|Os07g0186200|8	Os07g0186200	Protein kinase family protein.	3.45434	2.5352	0.733919	0.645617
719	30190	Os02g0608100|mRNA|AK109586|5'UTR+CDS	Os02g0608100	FAR1 domain containing protein.	3.45415	3.12481	0.904652	0.645617
720	11425	Os11g0184200|COMBINER_EST|Os11g0184200|8	Os11g0184200	Glycoside hydrolase, family 1 protein.	3.4539	4.30079	1.2452	0.645617
721	297	Os01g0550700|COMBINER_EST|Os01g0550700|8	Os01g0550700	Hypothetical protein.	3.45335	2.37819	0.688662	0.645617
722	11	Os05g0433800|COMBINER_EST|Os05g0433800|8	Os05g0433800	Protein of unknown function DUF1218 family protein.	3.45217	2.75432	0.797852	0.645617
723	8990	Os03g0185000|COMBINER_EST|Os03g0185000|8	Os03g0185000	Serine acetyltransferase (EC 2.3.1.30).	3.45193	2.2932	0.664323	0.645617
724	2392	Os11g0137200|COMBINER_EST|CI418615|0	Os11g0137200	Hydroxymethylglutaryl-CoA lyase.	3.45113	1.28857	0.373378	0.645617
725	1554	Os04g0558900|mRNA|AK100861|CDS+3'UTR	Os04g0558900	Proteinase inhibitor I9, subtilisin propeptide domain containing protein.	3.45083	2.48036	0.718772	0.645617
726	2620	POsControl0040|art	POsControl0040	NONE	3.45035	1.27506	0.369544	0.645617
727	38219	Os02g0756300|mRNA|AK119695|CDS+3'UTR	Os02g0756300	Conserved hypothetical protein.	3.45008	3.8679	1.12111	0.645617
728	789	Os09g0373800|COMBINER_EST|Os09g0373800|8	Os09g0373800	Serine threonine kinase.	3.44915	2.33954	0.678295	0.645617
729	18846	Os09g0421700|mRNA|AK108547|CDS+3'UTR	Os09g0421700	Zn-finger, C2H2 type domain containing protein.	3.44871	0.984546	0.285482	0.645617
730	860	Os09g0295000|mRNA|AK106741|CDS+3'UTR	Os09g0295000	No apical meristem (NAM) protein domain containing protein.	3.4485	2.32053	0.672909	0.645617
731	4690	Os07g0486500|mRNA|AK068175|CDS+3'UTR	Os07g0486500	RhoGAP domain containing protein.	3.44821	4.20629	1.21985	0.645617
732	12311	Os01g0658300|mRNA|AK107390|CDS+3'UTR	Os01g0658300	Conserved hypothetical protein.	3.44816	5.17434	1.50061	0.645617
733	24736	Os01g0174600|mRNA|AK107662|CDS+3'UTR	Os01g0174600	Zn-finger, C-x8-C-x5-C-x3-H type domain containing protein.	3.44776	3.51553	1.01966	0.645617
734	7840	Os04g0171600|mRNA|AK100766|CDS+3'UTR	Os04g0171600	Cytochrome P450 79A1 (EC 1.14.13.41) (Tyrosine N-monooxygenase) (Cytochrome P450Tyr).	3.44694	1.79078	0.519527	0.645617
735	30958	Os03g0556500|mRNA|AK107364|CDS+3'UTR	Os03g0556500	Conserved hypothetical protein.	3.44666	3.7874	1.09886	0.645617
736	37341	Os12g0150500|COMBINER_EST|Os12g0150500|8	Os12g0150500	Plastocyanin-like domain containing protein.	3.4464	3.43143	0.995656	0.645617
737	29597	Os02g0666000|mRNA|AK107884|CDS+3'UTR	Os02g0666000	Conserved hypothetical protein.	3.44582	2.55666	0.741962	0.645617
738	10682	Os03g0652000|mRNA|AK107712|5'UTR+CDS	Os03g0652000	C2 domain containing protein.	3.44534	2.94758	0.855525	0.645617
739	327	Os05g0170000|mRNA|AK100216|CDS+3'UTR	Os05g0170000	Arabidopsis protein of unknown function DUF266 family protein.	3.44528	3.20711	0.930871	0.645617
740	12006	Os09g0479400|mRNA|AK109596|CDS+3'UTR	Os09g0479400	Conserved hypothetical protein.	3.44514	2.26038	0.656107	0.645617
741	2420	Os07g0613900|COMBINER_EST|Os07g0613900|8	Os07g0613900	Hypothetical protein.	3.44501	2.50396	0.726837	0.645617
742	937	Os01g0770800|mRNA|AK109200|CDS+3'UTR	Os01g0770800	Ctr copper transporter family protein.	3.44487	2.3343	0.677617	0.645617
743	16494	Os03g0106700|COMBINER_EST|CI273094|6	Os03g0106700	Beta-expansin.	3.44442	3.13505	0.910182	0.645617
744	2890	Os05g0458300|COMBINER_EST|Os05g0458300|8	Os05g0458300	Laccase (EC 1.10.3.2).	3.4444	2.34193	0.679924	0.645617
745	35483	Os09g0532600|mRNA|AK065203|CDS+3'UTR	Os09g0532600	Hypothetical protein.	3.44415	2.89646	0.840979	0.645617
746	6511	Os04g0168100|COMBINER_EST|Os04g0168100|8	Os04g0168100	Zn-finger, C2H2 type domain containing protein.	3.44362	2.2575	0.65556	0.645617
747	491	Os03g0168500|COMBINER_EST|CI476814|6	Os03g0168500	Thioredoxin-related domain containing protein.	3.44278	3.4961	1.01549	0.645617
748	2039	Os01g0261900|COMBINER|CI102770|6	Os01g0261900	(No Hit)	3.44259	2.74317	0.796835	0.645617
749	32760	Os01g0220000|COMBINER|CI255298|6	Os01g0220000	(No Hit)	3.44228	2.13617	0.620568	0.645617
750	102	Os11g0231400|mRNA|AK108047|CDS+3'UTR	Os11g0231400	Conserved hypothetical protein.	3.4417	2.36087	0.68596	0.645617
751	22778	Os02g0666300|mRNA|AK073040|CDS+3'UTR	Os02g0666300	YDA.	3.44164	0.942263	0.273783	0.645617
752	2912	Os03g0581200|mRNA|AK073069|CDS+3'UTR	Os03g0581200	Hypothetical protein.	3.44161	2.36287	0.68656	0.645617
753	5420	osa-miR156k|Os09|5'seq	osa-miR156k	miRNA	3.44069	2.88986	0.839908	0.645617
754	30281	Os03g0739500|COMBINER|CI429073|x	Os03g0739500	(No Hit)	3.44068	3.10646	0.902864	0.645617
755	19161	Os08g0519400|mRNA|AK109201|CDS+3'UTR	Os08g0519400	Apolipoprotein A/E/C3 family protein.	3.44062	2.63896	0.767001	0.645617
756	10104	Os05g0389600|mRNA|AK101529|CDS+3'UTR	Os05g0389600	Zn-finger, RING domain containing protein.	3.44031	1.69023	0.491303	0.645617
757	30993	Os11g0250100|mRNA|AK119926|CDS+3'UTR	Os11g0250100	Hypothetical protein.	3.44003	3.7563	1.09194	0.645617
758	1631	Os04g0510000|mRNA|AK109180|CDS+3'UTR	Os04g0510000	Hypothetical protein.	3.44002	2.4203	0.703573	0.645617
759	38699	Os02g0754300|mRNA|AK099805|CDS+3'UTR	Os02g0754300	50S ribosomal protein L29, chloroplast precursor.	3.43968	2.58688	0.752068	0.645617
760	40244	Os05g0102800|mRNA|AK120322|CDS+3'UTR	Os05g0102800	RNA recognition motif 2 domain containing protein.	3.43945	1.23653	0.359514	0.645617
761	22443	Os05g0585700|mRNA|AK107956|CDS+3'UTR	Os05g0585700	Conserved hypothetical protein.	3.4392	2.63783	0.766991	0.645617
762	38954	Os11g0664000|COMBINER|CI517285|0	Os11g0664000	(No Hit)	3.43919	3.47	1.00896	0.645617
763	22062	Os05g0459300|mRNA|AK119604|CDS+3'UTR	Os05g0459300	Conserved hypothetical protein.	3.43913	1.9202	0.55834	0.645617
764	11993	Os06g0494000|mRNA|AK102288|UTR	Os06g0494000	Paired amphipathic helix repeat containing protein.	3.43873	1.27102	0.369618	0.645617
765	15545	Os07g0525400|mRNA|AK121393|CDS+3'UTR	Os07g0525400	RabGAP/TBC domain containing protein.	3.43858	4.04233	1.17558	0.645617
766	9904	Os09g0331900|COMBINER|CI467396|x	Os09g0331900	(No Hit)	3.43805	1.89364	0.55079	0.645617
767	12919	Os01g0703300|mRNA|AK069643|CDS+3'UTR	Os01g0703300	Zn-finger, RING domain containing protein.	3.43787	2.44252	0.710475	0.645617
768	37791	Os01g0598000|COMBINER_EST|Os01g0598000|8	Os01g0598000	UDP-glucuronosyl/UDP-glucosyltransferase family protein.	3.4373	3.53031	1.02706	0.645617
769	37824	Os03g0337800|mRNA|AK059309|CDS+3'UTR	Os03g0337800	60S ribosomal protein L19 (Fragment).	3.43687	1.8919	0.55047	0.645617
770	4206	Os12g0577100|mRNA|AK059444|CDS+3'UTR	Os12g0577100	Hypothetical protein.	3.43684	2.5565	0.743854	0.645617
771	36377	osa-miR399i|Os02|3'seq	osa-miR399i	miRNA	3.43554	2.87915	0.838049	0.645617
772	121	Os01g0637800|COMBINER_EST|CI105260|6	Os01g0637800	MYB8 protein.	3.43547	2.69356	0.784046	0.645617
773	38082	Os06g0611400|mRNA|AK119501|CDS+3'UTR	Os06g0611400	Glycoside hydrolase, family 28 protein.	3.43541	3.97503	1.15708	0.645617
774	11608	Os03g0636700|COMBINER_EST|Os03g0636700|8	Os03g0636700	IQ calmodulin-binding region domain containing protein.	3.43529	2.55865	0.744813	0.645617
775	6278	Os07g0529700|mRNA|AK111340|CDS+3'UTR	Os07g0529700	Xyloglucan endo-transglycosylase-like protein.	3.43462	1.65434	0.481665	0.645617
776	10968	Os09g0319800|mRNA|AK066759|CDS+3'UTR	Os09g0319800	Terpenoid cylases/protein prenyltransferase alpha-alpha toroid domain containing protein.	3.43447	1.78304	0.51916	0.645617
777	2349	Os12g0538600|COMBINER_EST|Os12g0538600|8	Os12g0538600	GLUTAREDOXIN.	3.43443	2.41695	0.703741	0.645617
778	38804	Os02g0244000|COMBINER_EST|Os02g0244000|8	Os02g0244000	Hypothetical protein.	3.43438	3.00817	0.875899	0.645617
779	2838	Os07g0624700|mRNA|AF187063|CDS+3'UTR	Os07g0624700	UMP/CMP kinase a (EC 2.7.1.48).	3.43437	1.00753	0.293368	0.645617
780	14294	Os03g0198900|mRNA|AK109740|CDS+3'UTR	Os03g0198900	Methyladenine glycosylase family protein.	3.43398	1.61564	0.470487	0.645617
781	24642	Os06g0213200|mRNA|AK058792|CDS+3'UTR	Os06g0213200	Tic22.	3.43341	1.11407	0.32448	0.645617
782	18542	Os10g0476400|mRNA|AK072826|CDS+3'UTR	Os10g0476400	Snf7 family protein.	3.43294	1.40228	0.408477	0.645617
783	18756	Os02g0758200|mRNA|AK111266|CDS+3'UTR	Os02g0758200	Conserved hypothetical protein.	3.43293	2.22426	0.64792	0.645617
784	3473	osa-miR445a|Os07|Mature	osa-miR445a	miRNA	3.43275	2.00693	0.584643	0.645617
785	1467	Os02g0270800|COMBINER_EST|Os02g0270800|8	Os02g0270800	Subtilase.	3.43268	2.29121	0.667469	0.645617
786	8181	Os02g0725700|mRNA|AY062184|CDS+3'UTR	Os02g0725700	CCAAT-binding transcription factor subunit A (CBF-A) (NF-Y protein chain B) (NF-YB) (CAAT-box DNA binding protein subunit B) (Fragment).	3.43265	1.90292	0.55436	0.645617
787	35930	Os11g0484200|COMBINER_EST|Os11g0484200|8	Os11g0484200	Hypothetical protein.	3.43252	2.82379	0.822657	0.645617
788	37269	Os01g0869900|mRNA|AK060576|UTR	Os01g0869900	Protein kinase 3.	3.43175	1.04094	0.303326	0.645617
789	18664	Os02g0103000|mRNA|AK110906|CDS+3'UTR	Os02g0103000	Conserved hypothetical protein.	3.43129	3.13892	0.914794	0.645617
790	2190	Os07g0574600|COMBINER_EST|Os07g0574600|8	Os07g0574600	Conserved hypothetical protein.	3.43094	2.48376	0.72393	0.645617
791	1790	Os06g0689600|COMBINER_EST|Os06g0689600|8	Os06g0689600	Protein kinase domain containing protein.	3.43092	2.39546	0.698199	0.645617
792	28035	Os01g0917900|mRNA|AK109460|CDS+3'UTR	Os01g0917900	Zn-finger, RING domain containing protein.	3.43064	1.5406	0.449072	0.645617
793	36436	Os04g0596900|COMBINER|CI249745|6	Os04g0596900	(No Hit)	3.43039	3.12594	0.911248	0.645617
794	32076	Os06g0353400|mRNA|AK071268|CDS+3'UTR	Os06g0353400	Conserved hypothetical protein.	3.43003	1.49754	0.436596	0.645617
795	26424	Os01g0121700|mRNA|AK120079|CDS+3'UTR	Os01g0121700	ABC transporter related domain containing protein.	3.4298	0.435392	0.126944	0.645617
796	25699	osa-miR160e|Os07|5'seq	osa-miR160e	miRNA	3.42972	2.72295	0.793926	0.645617
797	38316	Os08g0422500|COMBINER|CI536897|x	Os08g0422500	(No Hit)	3.42936	4.01321	1.17025	0.645617
798	2744	Os03g0364500|mRNA|AK108428|CDS+3'UTR	Os03g0364500	Hypothetical protein.	3.42898	1.05891	0.308811	0.645617
799	14262	Os04g0528000|COMBINER_EST|Os04g0528000|8	Os04g0528000	Protein of unknown function DUF789 family protein.	3.42891	4.23439	1.23491	0.645617
800	16502	Os02g0594600|COMBINER_EST|Os02g0594600|8	Os02g0594600	Peptidase aspartic family protein.	3.4286	2.99545	0.873666	0.645617
801	1694	Os02g0801200|COMBINER|CI028837|3	Os02g0801200	(No Hit)	3.42847	2.10688	0.614525	0.645617
802	8000	Os01g0150700|COMBINER|AU077425|6	Os01g0150700	(No Hit)	3.42833	1.46812	0.428232	0.645617
803	14589	Os06g0575100|COMBINER|CI546278|3	Os06g0575100	(No Hit)	3.42723	0.145001	0.0423086	0.645617
804	15074	Os03g0415200|mRNA|AK064733|CDS+3'UTR	Os03g0415200	MAP3K protein kinase-like protein.	3.42692	1.47546	0.43055	0.645617
805	3175	Os10g0131800|COMBINER_EST|Os10g0131800|8	Os10g0131800	Conserved hypothetical protein.	3.4269	2.49006	0.726621	0.645617
806	276	osa-miR164c|Os05|5'seq	osa-miR164c	miRNA	3.42623	1.97828	0.577392	0.645617
807	15114	Os10g0162300|mRNA|AK107618|5'UTR+CDS	Os10g0162300	Zn-finger, C2H2 type domain containing protein.	3.42552	2.73112	0.797286	0.645617
808	182	Os01g0253900|mRNA|AK067101|CDS+3'UTR	Os01g0253900	Lipase, class 3 family protein.	3.42494	2.62591	0.766701	0.645617
809	27730	Os12g0612400|mRNA|AK120388|CDS+3'UTR	Os12g0612400	S-locus protein 5 (Fragment).	3.42428	1.26707	0.370026	0.645617
810	20717	Os02g0812600|COMBINER_EST|Os02g0812600|8	Os02g0812600	Cyclin-like F-box domain containing protein.	3.42417	3.80733	1.1119	0.645617
811	39145	Os12g0107600|COMBINER_EST|Os12g0107600|8	Os12g0107600	Prenylated rab acceptor PRA1 family protein.	3.4241	2.38469	0.696444	0.645617
812	29121	Os03g0831200|mRNA|AK073709|CDS+3'UTR	Os03g0831200	Zn-finger, GATA type domain containing protein.	3.4231	1.28155	0.374384	0.645617
813	2100	POsControl0018|genome	POsControl0018	NONE	3.42233	1.59374	0.465689	0.645617
814	39031	Os01g0499100|mRNA|AK119423|CDS+3'UTR	Os01g0499100	Conserved hypothetical protein.	3.42202	2.15024	0.628354	0.645617
815	12070	Os04g0682000|mRNA|AK069012|CDS+3'UTR	Os04g0682000	Autophagy 4a.	3.42151	0.889204	0.259886	0.645617
816	33902	Os12g0132200|mRNA|AK111953|CDS+3'UTR	Os12g0132200	Serine/threonine kinase.	3.42126	2.39468	0.699941	0.645617
817	6531	Os10g0446800|mRNA|AK061412|CDS+3'UTR	Os10g0446800	Conserved hypothetical protein.	3.42103	1.73126	0.506064	0.645617
818	3258	Os01g0242400|mRNA|AK108724|CDS+3'UTR	Os01g0242400	Protein of unknown function DUF260 domain containing protein.	3.42099	2.49325	0.72881	0.645617
819	8644	Os07g0300900|mRNA|AK102162|CDS+3'UTR	Os07g0300900	Lysine-sensitive aspartate kinase.	3.42093	1.42606	0.416865	0.645617
820	10198	Os04g0542900|mRNA|AY224498|CDS	Os04g0542900	Conserved hypothetical protein.	3.42075	0.724875	0.211905	0.645617
821	1463	Os02g0808800|mRNA|AK064401|CDS+3'UTR	Os02g0808800	Cinnamoyl CoA reductase (EC 1.2.1.44).	3.42074	2.2217	0.649478	0.645617
822	12195	Os04g0591900|COMBINER_EST|Os04g0591900|8	Os04g0591900	Cyclin-like F-box domain containing protein.	3.4205	3.07609	0.899309	0.645617
823	33296	Os01g0939700|mRNA|AK059803|CDS+3'UTR	Os01g0939700	Esterase D (EC 3.1.1.1).	3.42014	0.855454	0.250123	0.645617
824	34104	Os06g0531000|COMBINER_EST|Os06g0531000|8	Os06g0531000	Glycoside hydrolase, family 17 protein.	3.42001	1.80514	0.527817	0.645617
825	17964	Os07g0489200|COMBINER|CI485790|0	Os07g0489200	(No Hit)	3.41975	1.60998	0.470789	0.645617
826	6469	Os05g0406400|COMBINER_EST|Os05g0406400|8	Os05g0406400	Conserved hypothetical protein.	3.41891	2.92402	0.855247	0.645617
827	7261	Os05g0304800|COMBINER_EST|CI458788|0	Os05g0304800	Histone-fold domain containing protein.	3.41888	1.49674	0.437788	0.645617
828	388	Os08g0410900|mRNA|AK106713|UTR	Os08g0410900	Non-protein coding transcript, uncharacterized transcript.	3.41865	2.86723	0.838703	0.645617
829	12105	Os12g0541900|mRNA|AK071210|CDS+3'UTR	Os12g0541900	Hypothetical protein.	3.41739	2.70549	0.791684	0.645617
830	32494	Os07g0625500|mRNA|AK064628|CDS+3'UTR	Os07g0625500	Fimbriata-associated protein (Fragment).	3.41727	3.21025	0.93942	0.645617
831	4260	Os03g0653900|COMBINER|CI516611|3	Os03g0653900	(No Hit)	3.41704	2.59687	0.759976	0.645617
832	1839	Os07g0184600|COMBINER_EST|Os07g0184600|8	Os07g0184600	Conserved hypothetical protein.	3.41693	2.25128	0.65886	0.645617
833	37704	Os08g0198800|mRNA|AK103382|CDS+3'UTR	Os08g0198800	Hypothetical protein.	3.41686	3.01083	0.881169	0.645617
834	23002	Os10g0193500|mRNA|AK107022|CDS+3'UTR	Os10g0193500	Plant lipid transfer/seed storage/trypsin-alpha amylase inhibitor domain containing protein.	3.41643	5.36995	1.5718	0.645617
835	40414	Os08g0451900|COMBINER_EST|Os08g0451900|8	Os08g0451900	Zn-finger, cysteine-rich C6HC domain containing protein.	3.4158	2.83046	0.828637	0.645617
836	17599	Os07g0651600|COMBINER_EST|Os07g0651600|8	Os07g0651600	BLE2 protein.	3.41553	3.89639	1.14079	0.645617
837	37267	Os09g0248900|mRNA|AK067408|CDS+3'UTR	Os09g0248900	Isopenicillin N synthase family protein.	3.41411	2.98981	0.875721	0.645617
838	22545	Os05g0252800|COMBINER|CI529553|6	Os05g0252800	(No Hit)	3.41409	4.81156	1.40932	0.645617
839	25388	Os02g0325100|mRNA|AK059237|CDS+3'UTR	Os02g0325100	26S protease regulatory subunit 6B homolog (26S proteasome AAA-ATPase subunit RPT3) (Regulatory particle triple-A ATPase subunit 3).	3.41347	0.552573	0.16188	0.645617
840	7112	Os05g0196700|mRNA|AK069743|CDS+3'UTR	Os05g0196700	Conserved hypothetical protein.	3.41321	1.93247	0.566174	0.645617
841	39999	Os03g0145000|COMBINER_EST|Os03g0145000|8	Os03g0145000	Protein kinase domain containing protein.	3.41254	3.22184	0.944117	0.645617
842	7381	Os03g0661700|mRNA|AK073701|UTR	Os03g0661700	Non-protein coding transcript, putative npRNA.	3.41153	2.13619	0.626168	0.645617
843	8263	Os06g0643100|mRNA|AK070915|CDS+3'UTR	Os06g0643100	Proteasome subunit beta type 3 (EC 3.4.25.1) (20S proteasome alpha subunit C) (20S proteasome subunit beta-3).	3.40984	3.54845	1.04065	0.645617
844	7186	Os08g0208300|COMBINER_EST|Os08g0208300|8	Os08g0208300	Hypothetical protein.	3.40912	1.64648	0.482963	0.645617
845	14469	Os04g0624300|COMBINER_EST|Os04g0624300|8	Os04g0624300	Polyphenol oxidase (Fragment).	3.40904	2.81355	0.825319	0.645617
846	1038	Os07g0644900|COMBINER_EST|Os07g0644900|8	Os07g0644900	Conserved hypothetical protein.	3.40883	2.79579	0.820161	0.645617
847	3340	Os11g0539100|COMBINER|CI421626|6	Os11g0539100	(No Hit)	3.40829	2.5024	0.73421	0.645617
848	9323	Os05g0222100|COMBINER_EST|Os05g0222100|8	Os05g0222100	Retrofit.	3.40812	1.36011	0.399078	0.645617
849	2851	Os01g0157200|mRNA|AK108577|CDS+3'UTR	Os01g0157200	Conserved hypothetical protein.	3.4079	2.5436	0.746386	0.645617
850	7527	osa-miR439c|Os07|3'seq	osa-miR439c	miRNA	3.40736	1.68722	0.495167	0.645617
851	9677	Os07g0617500|COMBINER_EST|Os07g0617500|8	Os07g0617500	Plant disease resistance response protein family protein.	3.40726	2.95743	0.867979	0.645617
852	33441	Os01g0823700|mRNA|AK067536|CDS+3'UTR	Os01g0823700	Plant protein of unknown function DUF641 domain containing protein.	3.40724	1.79366	0.526425	0.645617
853	16282	Os05g0115100|mRNA|AK110672|CDS+3'UTR	Os05g0115100	Eukaryotic DNA topoisomerases I, dispensable insert domain containing protein.	3.4072	2.33778	0.68613	0.645617
854	14995	Os11g0475000|mRNA|AK120736|CDS+3'UTR	Os11g0475000	Hypothetical protein.	3.4071	0.135002	0.0396238	0.645617
855	6948	Os01g0527900|COMBINER|CI426681|4	Os01g0527900	(No Hit)	3.40641	1.99327	0.585152	0.645617
856	27645	Os09g0242300|COMBINER_EST|Os09g0242300|8	Os09g0242300	WD-repeat protein.	3.40633	3.83573	1.12606	0.645617
857	16008	Os03g0860700|COMBINER_EST|Os03g0860700|8	Os03g0860700	Myosin XI (Fragment).	3.40552	2.2863	0.671352	0.645617
858	18099	Os01g0771800|COMBINER_EST|Os01g0771800|8	Os01g0771800	Hypothetical protein.	3.40548	2.89525	0.850174	0.645617
859	36116	Os08g0496800|mRNA|AJ575667|5'UTR+CDS	Os08g0496800	RAFTIN1a protein (RAFTIN1a anther protein).	3.40546	2.89414	0.849855	0.645617
860	3082	osa-miR395e|Os04|Mature	osa-miR395e	miRNA	3.4052	2.92366	0.858588	0.645617
861	17611	Os03g0749800|mRNA|AK111770|CDS+3'UTR	Os03g0749800	Protein kinase.	3.40507	3.44044	1.01039	0.645617
862	2146	Os05g0582300|mRNA|AK101790|5'UTR+CDS	Os05g0582300	Solanesyl diphosphate synthase.	3.40507	1.97987	0.581449	0.645617
863	3500	Os10g0364600|mRNA|AK109451|UTR	Os10g0364600	Non-protein coding transcript, uncharacterized transcript.	3.40494	2.44896	0.719236	0.645617
864	8204	Os07g0613300|mRNA|AK106898|CDS+3'UTR	Os07g0613300	Exportin-t.	3.40485	1.84982	0.543289	0.645617
865	5951	POsControl0008|genome	POsControl0008	NONE	3.40364	3.33142	0.978783	0.645617
866	12761	Os02g0280400|mRNA|AK111701|CDS+3'UTR	Os02g0280400	Protein kinase-like protein.	3.40349	1.22692	0.36049	0.645617
867	20402	Os03g0426300|COMBINER_EST|Os03g0426300|8	Os03g0426300	Protein kinase domain containing protein.	3.40345	2.86114	0.840657	0.645617
868	27459	Os04g0174900|COMBINER_EST|Os04g0174900|8	Os04g0174900	Phospholipase/Carboxylesterase family protein.	3.40286	3.1775	0.933775	0.645617
869	24452	Os12g0240900|COMBINER_EST|Os12g0240900|8	Os12g0240900	Caffeic acid 3-O-methyltransferase (EC 2.1.1.68) (S-adenosysl-L- methionine:caffeic acid 3-O-methyltransferase) (COMT) (CAOMT).	3.40261	3.1623	0.929374	0.645617
870	22632	Os07g0562900|COMBINER_EST|AU174953|7	Os07g0562900	Conserved hypothetical protein.	3.40222	1.08775	0.319717	0.645617
871	30333	Os03g0249800|mRNA|AK120462|CDS+3'UTR	Os03g0249800	Hypothetical protein.	3.40169	2.92552	0.860018	0.645617
872	18260	Os07g0629400|COMBINER_EST|Os07g0629400|8	Os07g0629400	Conserved hypothetical protein.	3.40158	3.23275	0.950366	0.645617
873	20397	Os12g0260200|COMBINER|CI220668|6	Os12g0260200	(No Hit)	3.40059	4.79126	1.40895	0.645617
874	31955	Os09g0240600|COMBINER|CI069718|6	Os09g0240600	(No Hit)	3.40001	2.34592	0.689975	0.645617
875	1498	Os03g0173500|mRNA|AK099854|CDS+3'UTR	Os03g0173500	Hypothetical protein.	3.39999	3.32823	0.978894	0.645617
876	14067	Os07g0649600|COMBINER_EST|Os07g0649600|8	Os07g0649600	Conserved hypothetical protein.	3.39985	4.10164	1.20642	0.645617
877	2985	osa-miR439b|Os10|Mature	osa-miR439b	miRNA	3.3998	1.03103	0.303261	0.645617
878	4266	Os04g0562000|mRNA|AK072630|CDS+3'UTR	Os04g0562000	Zn-finger, DHHC type domain containing protein.	3.39955	1.00383	0.295283	0.645617
879	36703	Os01g0791200|mRNA|AK062864|CDS+3'UTR	Os01g0791200	NADH dehydrogenase subunit 2 [Oryza sativa (japonica cultivar-group)].	3.3988	2.36892	0.696986	0.645617
880	30015	Os02g0125400|COMBINER_EST|CI410286|6	Os02g0125400	Cyclin-like domain containing protein.	3.39879	2.6207	0.771068	0.645617
881	39249	Os11g0692700|COMBINER_EST|CB685627|7	Os11g0692700	Hypothetical protein.	3.39878	2.95252	0.868701	0.645617
882	22125	Os05g0592800|mRNA|AK070388|CDS+3'UTR	Os05g0592800	Protein phosphatase 2C ABI2 (EC 3.1.3.16) (PP2C) (Abscisic acid- insensitive 2).	3.39872	1.1171	0.328682	0.645617
883	2929	Os12g0414500|mRNA|AK110880|CDS+3'UTR	Os12g0414500	tRNA synthetase, class II (D, K and N) domain containing protein.	3.39855	2.42894	0.7147	0.645617
884	4007	Os01g0657100|mRNA|AF280998|CDS+3'UTR	Os01g0657100	Phosphate transporter PT4.	3.39854	2.48852	0.732232	0.645617
885	2242	Os04g0532200|mRNA|AK110853|CDS+3'UTR	Os04g0532200	Conserved hypothetical protein.	3.39784	2.06315	0.607194	0.645617
886	14271	Os04g0553300|COMBINER_EST|CI408987|4	Os04g0553300	Thioesterase superfamily domain containing protein.	3.39763	0.156037	0.0459253	0.645617
887	18595	Os04g0393500|COMBINER_EST|Os04g0393500|8	Os04g0393500	Glutaredoxin family protein.	3.39701	2.40985	0.709402	0.645617
888	21544	osa-miR319a|Os01|Mature	osa-miR319a	miRNA	3.39681	3.22488	0.949386	0.645617
889	12702	Os04g0459500|mRNA|AF010582|5'UTR+CDS	Os04g0459500	GADPH (383 AA) (Fragment).	3.39671	1.61892	0.476615	0.645617
890	925	Os09g0557900|mRNA|AK108807|CDS+3'UTR	Os09g0557900	Plastocyanin-like domain containing protein.	3.39671	2.10808	0.620624	0.645617
891	8625	Os05g0302300|mRNA|AK066463|CDS+3'UTR	Os05g0302300	Transcription factor jumonji, jmjC domain containing protein.	3.39663	1.30621	0.384562	0.645617
892	9986	Os03g0777100|COMBINER_EST|CI100920|6	Os03g0777100	Conserved hypothetical protein.	3.39659	1.22025	0.359257	0.645617
893	39486	Os06g0729300|mRNA|AK122176|CDS+3'UTR	Os06g0729300	AGO1 homologous protein.	3.39594	1.17913	0.347219	0.645617
894	22616	Os04g0680800|mRNA|AK111773|CDS+3'UTR	Os04g0680800	Mlo-related protein family protein.	3.39515	1.11613	0.328742	0.645617
895	6537	Os06g0248300|mRNA|AK070362|CDS+3'UTR	Os06g0248300	Conserved hypothetical protein.	3.39475	1.89975	0.559615	0.645617
896	20791	Os11g0517200|COMBINER|CI410925|6	Os11g0517200	(No Hit)	3.39473	3.06657	0.903332	0.645617
897	35792	Os05g0525600|COMBINER_EST|Os05g0525600|8	Os05g0525600	Protein kinase domain containing protein.	3.39445	2.45671	0.723744	0.645617
898	14935	Os02g0665400|mRNA|AK109787|CDS+3'UTR	Os02g0665400	Conserved hypothetical protein.	3.39421	1.27381	0.375288	0.645617
899	4494	Os04g0500300|mRNA|AK121460|CDS+3'UTR	Os04g0500300	Conserved hypothetical protein.	3.3939	2.46767	0.72709	0.645617
900	3604	Os02g0325400|COMBINER_EST|Os02g0325400|8	Os02g0325400	Hypothetical protein.	3.39388	2.69559	0.794251	0.645617
901	25005	Os08g0525500|mRNA|AK063792|CDS+3'UTR	Os08g0525500	TPR-like domain containing protein.	3.39332	1.87762	0.553329	0.645617
902	23388	Os03g0606200|mRNA|AB055076|CDS+3'UTR	Os03g0606200	Conserved hypothetical protein.	3.39326	0.789619	0.232702	0.645617
903	6593	Os08g0169300|COMBINER_EST|Os08g0169300|8	Os08g0169300	O-methyltransferase, family 2 domain containing protein.	3.39312	4.47212	1.318	0.645617
904	8431	Os04g0205100|COMBINER|CI276297|6	Os04g0205100	(No Hit)	3.39305	2.07229	0.610744	0.645617
905	35121	Os01g0289900|COMBINER|CI137478|6	Os01g0289900	(No Hit)	3.39276	2.68387	0.791059	0.645617
906	5241	Os09g0545000|mRNA|AK069882|CDS+3'UTR	Os09g0545000	Conserved hypothetical protein.	3.39239	2.50057	0.737113	0.645617
907	38078	Os07g0259100|mRNA|AF497626|CDS	Os07g0259100	Ethylene receptor.	3.3923	3.40463	1.00363	0.645617
908	1218	Os04g0380200|mRNA|AK104271|CDS+3'UTR	Os04g0380200	Conserved hypothetical protein.	3.39208	2.04468	0.602781	0.645617
909	39938	Os09g0308500|COMBINER_EST|Os09g0308500|8	Os09g0308500	Disease resistance protein family protein.	3.39182	2.64297	0.77922	0.645617
910	9496	Os11g0180800|mRNA|AK119340|CDS+3'UTR	Os11g0180800	Conserved hypothetical protein.	3.39118	1.85903	0.548195	0.645617
911	4493	Os08g0525800|COMBINER_EST|Os08g0525800|8	Os08g0525800	Glycoside hydrolase, family 17 protein.	3.38984	2.4362	0.718676	0.645617
912	3921	Os02g0723400|mRNA|AK108275|CDS+3'UTR	Os02g0723400	AUX/IAA protein family protein.	3.38978	2.42526	0.715463	0.645617
913	11981	Os02g0566800|COMBINER_EST|Os02g0566800|8	Os02g0566800	Glycosyl transferase, family 31 protein.	3.38976	1.63712	0.482962	0.645617
914	4739	Os05g0368700|mRNA|AK064686|CDS+3'UTR	Os05g0368700	Subtilase family protein.	3.38975	2.45707	0.724853	0.645617
915	1928	Os03g0779000|mRNA|AK108586|CDS+3'UTR	Os03g0779000	Conserved hypothetical protein.	3.38916	2.12488	0.626962	0.645617
916	27935	Os03g0226800|COMBINER_EST|CI144736|6	Os03g0226800	C-5 cytosine-specific DNA methylase family protein.	3.38827	3.81062	1.12465	0.645617
917	717	Os09g0281800|mRNA|AK105291|CDS+3'UTR	Os09g0281800	Conserved hypothetical protein.	3.38805	2.33831	0.690165	0.645617
918	8993	Os03g0325000|COMBINER_EST|Os03g0325000|8	Os03g0325000	Pyruvate kinase family protein.	3.3873	1.46501	0.432499	0.645617
919	6287	Os07g0560400|mRNA|AK107443|UTR	Os07g0560400	Non-protein coding transcript, putative npRNA.	3.3872	1.8909	0.558248	0.645617
920	34119	Os06g0490400|COMBINER_EST|Os06g0490400|8	Os06g0490400	Haem peroxidase, plant/fungal/bacterial family protein.	3.38696	2.47176	0.729786	0.645617
921	9888	Os04g0628900|COMBINER_EST|Os04g0628900|8	Os04g0628900	Hypothetical protein.	3.38691	2.23456	0.659763	0.645617
922	6542	Os04g0291900|COMBINER_EST|Os04g0291900|8	Os04g0291900	Protein kinase family protein.	3.38679	2.10466	0.621434	0.645617
923	4701	Os08g0541500|mRNA|AK120995|CDS+3'UTR	Os08g0541500	Plant protein of unknown function DUF936 family protein.	3.38627	2.22519	0.65712	0.645617
924	23520	Os04g0566800|mRNA|AK060279|CDS+3'UTR	Os04g0566800	Hypothetical protein.	3.38618	1.66386	0.491368	0.645617
925	8942	Os10g0425500|COMBINER|CI279432|6	Os10g0425500	(No Hit)	3.38615	0.915892	0.270482	0.645617
926	20967	osa-miR164d|Os02|5'seq	osa-miR164d	miRNA	3.386	3.21567	0.949694	0.645617
927	37685	Os07g0537600|COMBINER_EST|Os07g0537600|8	Os07g0537600	Protein of unknown function DUF26 domain containing protein.	3.38596	1.75932	0.519591	0.645617
928	10713	Os07g0480800|COMBINER_EST|CI419522|0	Os07g0480800	Cellulase (EC 3.2.1.4).	3.38595	4.11845	1.21634	0.645617
929	27588	Os09g0253100|COMBINER_EST|Os09g0253100|8	Os09g0253100	Hypothetical protein.	3.38592	2.66788	0.787936	0.645617
930	35061	Os06g0574700|mRNA|AK070321|UTR	Os06g0574700	Non-protein coding transcript, unclassifiable transcript.	3.38543	2.30836	0.681853	0.645617
931	30091	Os10g0499600|mRNA|AK107549|CDS+3'UTR	Os10g0499600	Conserved hypothetical protein.	3.38538	2.03414	0.600861	0.645617
932	34883	Os06g0229900|mRNA|AK106045|CDS+3'UTR	Os06g0229900	Conserved hypothetical protein.	3.38524	2.67737	0.790895	0.645617
933	5240	Os10g0459500|COMBINER|CI271143|6	Os10g0459500	(No Hit)	3.3852	2.46844	0.729187	0.645617
934	12777	Os01g0174000|COMBINER_EST|Os01g0174000|8	Os01g0174000	Protein HY5 (AtbZIP56).	3.38508	2.19077	0.647183	0.645617
935	6248	Os05g0187600|COMBINER_EST|Os05g0187600|8	Os05g0187600	Peptidase aspartic family protein.	3.38499	4.44006	1.31169	0.645617
936	31067	Os01g0658500|mRNA|AK069050|CDS+3'UTR	Os01g0658500	Eukaryotic protein of unknown function DUF852 family protein.	3.38491	1.14746	0.338994	0.645617
937	1075	Os12g0209300|COMBINER_EST|Os12g0209300|8	Os12g0209300	Replication factor C conserved region domain containing protein.	3.38487	2.13792	0.63161	0.645617
938	12390	Os12g0236700|mRNA|AK106575|CDS+3'UTR	Os12g0236700	Serine hydroxymethyltransferase.	3.3847	1.22811	0.36284	0.645617
939	11026	Os02g0113900|COMBINER|CI180209|6	Os02g0113900	(No Hit)	3.3846	4.33794	1.28167	0.645617
940	840	Os02g0639100|COMBINER_EST|Os02g0639100|8	Os02g0639100	Protein kinase domain containing protein.	3.38449	3.32301	0.981837	0.645617
941	2486	PTaControl0001|mRNA|D86327|3'UTR	PTaControl0001	NONE	3.38421	2.97104	0.877913	0.645617
942	3931	osa-miR395t|Os09|Mature	osa-miR395t	miRNA	3.38378	1.99129	0.588479	0.645617
943	25038	Os03g0589100|COMBINER|CI223103|6	Os03g0589100	(No Hit)	3.38364	3.34838	0.98958	0.645617
944	329	Os02g0122300|mRNA|AK106553|CDS+3'UTR	Os02g0122300	Conserved hypothetical protein.	3.38341	0.840968	0.248556	0.645617
945	20367	Os09g0520300|COMBINER_EST|Os09g0520300|8	Os09g0520300	Protein prenyltransferase domain containing protein.	3.38311	3.6802	1.08782	0.645617
946	37576	Os01g0223400|mRNA|AK067343|CDS+3'UTR	Os01g0223400	Hypothetical protein.	3.38297	3.46896	1.02542	0.645617
947	31090	Os03g0719500|mRNA|AK120135|CDS+3'UTR	Os03g0719500	Ser-Thr protein kinase-like protein.	3.38289	0.905975	0.267811	0.645617
948	2502	Os05g0375100|COMBINER_EST|Os05g0375100|8	Os05g0375100	Hexokinase family protein.	3.38233	2.18219	0.645172	0.645617
949	7345	Os04g0432200|COMBINER_EST|Os04g0432200|8	Os04g0432200	DEAD/DEAH box helicase, N-terminal domain containing protein.	3.3823	2.57638	0.761723	0.645617
950	3084	osa-miR164b|Os05|Mature	osa-miR164b	miRNA	3.38208	2.47262	0.731092	0.645617
951	6297	Os03g0115500|mRNA|AK068891|CDS+3'UTR	Os03g0115500	Pyridoxamine 5'-phosphate oxidase-related domain containing protein.	3.38168	1.74746	0.516744	0.645617
952	13949	Os11g0454800|COMBINER|CI517972|6	Os11g0454800	(No Hit)	3.38125	0.168267	0.0497648	0.645617
953	970	Os04g0638900|COMBINER_EST|Os04g0638900|8	Os04g0638900	Hypothetical protein.	3.38116	3.23995	0.958234	0.645617
954	28143	Os06g0145200|mRNA|AK109544|CDS+3'UTR	Os06g0145200	Transferase family protein.	3.38108	3.66425	1.08375	0.645617
955	345	Os05g0412900|mRNA|AK061020|CDS+3'UTR	Os05g0412900	Conserved hypothetical protein.	3.3808	2.51299	0.743311	0.645617
956	39268	Os01g0950200|mRNA|AK109284|CDS+3'UTR	Os01g0950200	Conserved hypothetical protein.	3.38044	2.13367	0.63118	0.645617
957	38155	Os02g0250400|mRNA|AK061300|CDS+3'UTR	Os02g0250400	Lipolytic enzyme, G-D-S-L family protein.	3.37979	0.986519	0.291888	0.645617
958	14914	Os04g0441700|mRNA|AK072763|CDS+3'UTR	Os04g0441700	Conserved hypothetical protein.	3.37952	0.132367	0.0391675	0.645617
959	3835	Os01g0112800|COMBINER_EST|Os01g0112800|8	Os01g0112800	NBS-LRR disease resistance protein homologue (Fragment).	3.37948	2.31747	0.685748	0.645617
960	293	Os03g0272400|mRNA|AK070454|CDS+3'UTR	Os03g0272400	Hypothetical protein.	3.3794	1.01638	0.300758	0.645617
961	3275	Os06g0590100|COMBINER_EST|Os06g0590100|8	Os06g0590100	Retrotransposon gag protein family protein.	3.37887	2.92897	0.866849	0.645617
962	26614	Os11g0583200|COMBINER_EST|Os11g0583200|8	Os11g0583200	TPR-like domain containing protein.	3.37863	1.32615	0.392511	0.645617
963	20236	Os02g0644900|mRNA|AK065703|CDS+3'UTR	Os02g0644900	Sodium/potassium/calcium exchanger 4 precursor (Na(+)/K(+)/Ca(2+)- exchange protein 4). Splice isoform 2.	3.37851	2.10447	0.622901	0.645617
964	8279	Os06g0634800|COMBINER|CI275354|6	Os06g0634800	(No Hit)	3.37808	3.12236	0.924299	0.645617
965	21558	Os02g0798100|COMBINER_EST|Os02g0798100|8	Os02g0798100	N-acetylglucosaminyltransferase II family protein.	3.37779	1.79664	0.531898	0.645617
966	24397	osa-miR168b|Os02|5'seq	osa-miR168b	miRNA	3.3777	3.08295	0.912735	0.645617
967	8841	osa-miR160a|Os02|Mature	osa-miR160a	miRNA	3.37756	2.9434	0.871456	0.645617
968	5871	Os04g0539100|mRNA|AK100828|CDS+3'UTR	Os04g0539100	Conserved hypothetical protein.	3.37497	2.8252	0.837104	0.645617
969	15081	Os07g0570500|COMBINER_EST|Os07g0570500|8	Os07g0570500	Peptidase M16, C-terminal domain containing protein.	3.37474	0.129303	0.0383149	0.645617
970	6468	Os03g0800200|COMBINER_EST|CI106949|6	Os03g0800200	Argonaute protein.	3.37472	3.59007	1.06381	0.645617
971	14672	Os12g0125700|COMBINER_EST|Os12g0125700|8	Os12g0125700	Multi antimicrobial extrusion protein MatE family protein.	3.37431	0.139665	0.0413907	0.645617
972	39243	Os01g0713700|COMBINER_EST|Os01g0713700|8	Os01g0713700	rev interacting protein-like [Oryza sativa (japonica cultivar-group)].	3.37414	2.14408	0.635444	0.645617
973	6629	Os03g0589500|mRNA|AK105481|CDS+3'UTR	Os03g0589500	Conserved hypothetical protein.	3.37386	2.33079	0.690839	0.645617
974	7526	Os01g0903400|COMBINER_EST|Os01g0903400|8	Os01g0903400	Zn-finger, CCHC type domain containing protein.	3.37342	2.11563	0.627147	0.645617
975	3012	Os06g0329700|COMBINER_EST|Os06g0329700|8	Os06g0329700	Conserved hypothetical protein.	3.37324	2.46648	0.731189	0.645617
976	304	Os11g0696900|COMBINER_EST|CI424604|0	Os11g0696900	Laccase (EC 1.10.3.2).	3.37285	2.4438	0.724552	0.645617
977	16438	Os08g0550000|COMBINER_EST|Os08g0550000|8	Os08g0550000	Conserved hypothetical protein.	3.37283	2.76805	0.820688	0.645617
978	5055	Os05g0176800|COMBINER_EST|AC144738|3'UTR	Os05g0176800	HCO3-transporter domain containing protein.	3.3728	1.90604	0.565119	0.645617
979	13034	Os03g0367800|mRNA|AK108742|CDS+3'UTR	Os03g0367800	HIT Zn-finger domain containing protein.	3.37255	1.09921	0.325929	0.645617
980	21969	Os05g0203900|mRNA|AK069504|CDS+3'UTR	Os05g0203900	Conserved hypothetical protein.	3.37254	1.5167	0.449719	0.645617
981	7175	osa-miR395s|Os04|Mature	osa-miR395s	miRNA	3.37234	2.96672	0.879723	0.645617
982	42382	Os08g0532200|mRNA|AK064826|CDS+3'UTR	Os08g0532200	Glutamate-1-semialdehyde 2,1-aminomutase, chloroplast precursor (EC 5.4.3.8) (GSA) (Glutamate-1-semialdehyde aminotransferase) (GSA- AT).	3.37225	1.91206	0.567	0.645617
983	8347	Os04g0155000|COMBINER_EST|Os04g0155000|8	Os04g0155000	Conserved hypothetical protein.	3.37186	2.18493	0.647989	0.645617
984	31902	Os07g0591100|COMBINER_EST|CI233295|6	Os07g0591100	Protein of unknown function DUF620 family protein.	3.37175	1.90843	0.566004	0.645617
985	7793	Os02g0128200|mRNA|AK112009|CDS+3'UTR	Os02g0128200	Basic-leucine zipper (bZIP) transcription factor domain containing protein.	3.37162	0.789216	0.234076	0.645617
986	31564	Os04g0274400|mRNA|AK062600|CDS+3'UTR	Os04g0274400	Conserved hypothetical protein.	3.3714	1.32604	0.393321	0.645617
987	3851	osa-miR159b|Os01|Mature	osa-miR159b	miRNA	3.37119	1.67128	0.495754	0.645617
988	2483	Os12g0152500|COMBINER_EST|Os12g0152500|8	Os12g0152500	Hypothetical protein.	3.37119	2.31772	0.68751	0.645617
989	29538	Os07g0414700|COMBINER_EST|Os07g0414700|8	Os07g0414700	Protein of unknown function DUF707 family protein.	3.37117	2.32481	0.689613	0.645617
990	1023	osa-miR397b|Os02|5'seq	osa-miR397b	miRNA	3.37101	2.6909	0.798247	0.645617
991	4252	Os09g0425300|COMBINER_EST|Os09g0425300|8	Os09g0425300	Procyclic form specific polypeptide B1-alpha precursor (Procyclin B1- alpha) (PARP).	3.37099	2.35702	0.699207	0.645617
992	15401	Os01g0562400|mRNA|AK072598|CDS+3'UTR	Os01g0562400	Peptidylprolyl isomerase, FKBP-type domain containing protein.	3.37091	0.122262	0.0362697	0.645617
993	4408	Os05g0270500|COMBINER_EST|CI436001|6	Os05g0270500	Ribonuclease P-related protein family protein.	3.37066	5.66384	1.68034	0.645617
994	19428	Os08g0517100|mRNA|AK112071|CDS+3'UTR	Os08g0517100	LOB domain protein 1.	3.37034	3.53614	1.04919	0.645617
995	14669	Os04g0636700|mRNA|AK059474|CDS+3'UTR	Os04g0636700	Protein of unknown function DUF618 domain containing protein.	3.36993	1.84873	0.548595	0.645617
996	2373	Os05g0409100|COMBINER_EST|Os05g0409100|8	Os05g0409100	Conserved hypothetical protein.	3.36953	1.6234	0.481787	0.645617
997	29724	Os04g0667200|COMBINER_EST|CI439818|3	Os04g0667200	2OG-Fe(II) oxygenase domain containing protein.	3.36952	2.95741	0.877694	0.645617
998	6414	Os02g0795600|COMBINER_EST|AU174467|7	Os02g0795600	Protein of unknown function DUF239 domain containing protein.	3.36945	1.26787	0.376285	0.645617
999	2499	Os09g0447900|mRNA|AK111436|CDS+3'UTR	Os09g0447900	Hypothetical protein.	3.36875	2.10064	0.623566	0.645617
1000	1771	Os07g0474600|mRNA|AK111684|CDS+3'UTR	Os07g0474600	Cyclopropane-fatty-acyl-phospholipid synthase family protein.	3.36816	2.07461	0.615948	0.645617
1001	6131	Os01g0552500|mRNA|AK068070|CDS+3'UTR	Os01g0552500	Conserved hypothetical protein.	3.36815	4.04263	1.20025	0.645617
1002	36292	Os04g0399500|COMBINER_EST|Os04g0399500|8	Os04g0399500	Retrotransposon gag protein family protein.	3.36814	3.0073	0.892865	0.645617
1003	1130	osa-miR167g|Os03|Mature	osa-miR167g	miRNA	3.36811	2.08222	0.618215	0.645617
1004	3169	Os10g0104800|mRNA|AK071821|CDS+3'UTR	Os10g0104800	Serine/threonine protein kinase family protein.	3.3681	2.3133	0.686824	0.645617
1005	30692	Os04g0444400|COMBINER_EST|Os04g0444400|8	Os04g0444400	Mlo-related protein family protein.	3.36773	2.9843	0.886147	0.645617
1006	2355	Os03g0106500|mRNA|U31771|CDS+3'UTR	Os03g0106500	Beta-expansin precursor (Beta-expansin 1).	3.36732	2.51397	0.746579	0.645617
1007	12973	Os06g0476900|mRNA|AK109851|CDS+3'UTR	Os06g0476900	Hypothetical protein.	3.36731	0.222978	0.0662184	0.645617
1008	1436	Os08g0473600|mRNA|AK064071|CDS+3'UTR	Os08g0473600	Alpha-amylase isozyme 3E precursor (EC 3.2.1.1) (1,4-alpha-D-glucan glucanohydrolase).	3.36683	1.66529	0.494618	0.645617
1009	19896	Os02g0724500|COMBINER_EST|Os02g0724500|8	Os02g0724500	Conserved hypothetical protein.	3.36528	1.41006	0.419001	0.645617
1010	22207	Os06g0687600|COMBINER_EST|CI205919|6	Os06g0687600	Uncharacterized plant-specific domain 01627 containing protein.	3.36503	2.00813	0.596765	0.645617
1011	3055	Os01g0818900|mRNA|AK063195|CDS+3'UTR	Os01g0818900	Hypothetical protein.	3.36499	1.72965	0.514013	0.645617
1012	39213	Os06g0635300|COMBINER_EST|CI260272|6	Os06g0635300	AB-hydrolase associated lipase region domain containing protein.	3.36493	3.80339	1.1303	0.645617
1013	16634	Os02g0720900|mRNA|AK061307|CDS+3'UTR	Os02g0720900	Peptidase A1, pepsin family protein.	3.3648	1.46767	0.436183	0.645617
1014	31119	Os06g0731900|mRNA|AK064258|CDS+3'UTR	Os06g0731900	Protein of unknown function DUF707 family protein.	3.36477	0.888302	0.264001	0.645617
1015	6766	Os06g0527400|mRNA|AK107464|CDS+3'UTR	Os06g0527400	Cyclic nucleotide-gated calmodulin-binding ion channel.	3.36452	1.73089	0.514453	0.645617
1016	40064	Os03g0788700|mRNA|AK073842|CDS+3'UTR	Os03g0788700	Beta-Ig-H3/fasciclin domain containing protein.	3.36441	2.21104	0.657186	0.645617
1017	7658	osa-miR443|Os03|3'seq	osa-miR443	miRNA	3.36441	1.06679	0.31708	0.645617
1018	12363	Os02g0659100|mRNA|AK107559|CDS+3'UTR	Os02g0659100	Zn-finger, C2H2 type domain containing protein.	3.36428	1.52363	0.452885	0.645617
1019	5152	Os01g0218500|mRNA|AK108673|CDS+3'UTR	Os01g0218500	SP3D.	3.36399	2.29752	0.682976	0.645617
1020	30087	Os04g0609500|COMBINER_EST|Os04g0609500|8	Os04g0609500	Transferase family protein.	3.36398	2.12963	0.63307	0.645617
1021	6299	Os02g0527700|mRNA|AK069409|CDS+3'UTR	Os02g0527700	Conserved hypothetical protein.	3.36362	2.29728	0.682978	0.645617
1022	8110	Os12g0591300|COMBINER|CI470625|x	Os12g0591300	(No Hit)	3.36288	2.0709	0.615813	0.645617
1023	31864	Os08g0436200|mRNA|AK071857|CDS+3'UTR	Os08g0436200	Zn-finger, RING domain containing protein.	3.36258	5.03426	1.49714	0.645617
1024	6149	osa-miR166n|Os03|3'seq	osa-miR166n	miRNA	3.3625	2.68796	0.799394	0.645617
1025	33318	Os11g0479100|COMBINER_EST|Os11g0479100|8	Os11g0479100	Disease resistance protein family protein.	3.36246	2.55573	0.760077	0.645617
1026	569	Os01g0576100|COMBINER_EST|Os01g0576100|8	Os01g0576100	Oryza longistaminata transcriptional activator Rb homolog (Fragment).	3.36246	3.00231	0.892893	0.645617
1027	19906	Os03g0156000|COMBINER_EST|Os03g0156000|8	Os03g0156000	Alpha-expansin OsEXPA19.	3.36245	2.17401	0.646556	0.645617
1028	6459	Os06g0157700|mRNA|AB052943|CDS+3'UTR	Os06g0157700	SP3D.	3.36242	2.08083	0.618849	0.645617
1029	5640	Os04g0651500|COMBINER_EST|Os04g0651500|8	Os04g0651500	Protein kinase domain containing protein.	3.362	2.16556	0.644129	0.645617
1030	5598	Os05g0319800|mRNA|AK099106|CDS+3'UTR	Os05g0319800	Plasma membrane H+ ATPase (EC 3.6.3.6).	3.36185	1.38968	0.413368	0.645617
1031	8353	Os03g0641500|mRNA|AK062268|CDS+3'UTR	Os03g0641500	Plant lipid transfer/seed storage/trypsin-alpha amylase inhibitor domain containing protein.	3.36159	2.19265	0.652266	0.645617
1032	4909	Os02g0759100|COMBINER_EST|Os02g0759100|8	Os02g0759100	Hypothetical protein.	3.36154	3.00063	0.892636	0.645617
1033	21495	Os05g0142600|COMBINER_EST|Os05g0142600|8	Os05g0142600	Hypothetical protein.	3.36089	1.85394	0.551622	0.645617
1034	35492	Os03g0798000|COMBINER_EST|Os03g0798000|8	Os03g0798000	Aldehyde oxidase and xanthine dehydrogenase, molybdopterin binding domain containing protein.	3.36041	3.31612	0.986821	0.645617
1035	2255	Os01g0355400|mRNA|AK064594|CDS+3'UTR	Os01g0355400	Conserved hypothetical protein.	3.36032	2.22509	0.662166	0.645617
1036	7283	Os02g0583300|COMBINER_EST|Os02g0583300|8	Os02g0583300	En/Spm-like transposon proteins family protein.	3.35999	2.25519	0.67119	0.645617
1037	22403	Os02g0127100|COMBINER_EST|AU172673|6	Os02g0127100	Conserved hypothetical protein.	3.35997	3.47633	1.03463	0.645617
1038	29943	Os05g0384700|COMBINER_EST|Os05g0384700|8	Os05g0384700	Hypothetical protein.	3.35966	2.35394	0.70065	0.645617
1039	2196	Os02g0179100|mRNA|AK058557|CDS+3'UTR	Os02g0179100	Metal-dependent phosphohydrolase, HD subdomain containing protein.	3.35944	1.38947	0.413603	0.645617
1040	28762	Os04g0550900|COMBINER_EST|Os04g0550900|8	Os04g0550900	Major intrinsic protein family protein.	3.35922	2.47497	0.73677	0.645617
1041	39831	Os06g0243100|mRNA|AK120110|UTR	Os06g0243100	Non-protein coding transcript, uncharacterized transcript.	3.35886	2.22049	0.661086	0.645617
1042	11572	Os11g0525900|COMBINER_EST|Os11g0525900|8	Os11g0525900	Exonuclease domain containing protein.	3.35832	2.09191	0.622902	0.645617
1043	40459	Os02g0809500|mRNA|AK100684|CDS+3'UTR	Os02g0809500	Conserved hypothetical protein.	3.35804	3.34256	0.995389	0.645617
1044	8920	Os10g0451700|mRNA|AK103350|CDS+3'UTR	Os10g0451700	Glycine-rich cell wall structural protein 2 precursor.	3.35721	1.79844	0.535693	0.645617
1045	11614	Os03g0576000|mRNA|AK109230|UTR	Os03g0576000	Non-protein coding transcript, putative npRNA.	3.3568	5.18213	1.54377	0.645617
1046	5291	Os04g0466100|mRNA|AK064543|CDS+3'UTR	Os04g0466100	Cell division protein FtsH-like protein.	3.35648	1.69624	0.505363	0.645617
1047	3498	PGmControl0002|mRNA|AF035254|3'UTR	PGmControl0002	NONE	3.35646	1.43633	0.427929	0.645617
1048	33	Os02g0542200|mRNA|AK066798|CDS+3'UTR	Os02g0542200	FAR1 domain containing protein.	3.35643	2.79033	0.831339	0.645617
1049	269	Os02g0552200|COMBINER_EST|Os02g0552200|8	Os02g0552200	UvrB, C-terminal UvrC-binding domain containing protein.	3.35555	2.56235	0.763615	0.645617
1050	2746	Os02g0702500|mRNA|AK066790|CDS+3'UTR	Os02g0702500	Protein kinase domain containing protein.	3.35451	0.929485	0.277085	0.645617
1051	8269	Os09g0531200|mRNA|AK064107|CDS+3'UTR	Os09g0531200	RNA recognition motif 2 domain containing protein.	3.35417	2.22381	0.662998	0.645617
1052	39924	Os06g0622000|mRNA|AK070840|CDS+3'UTR	Os06g0622000	CW-type Zn-finger domain containing protein.	3.35412	2.79054	0.831974	0.645617
1053	39097	Os12g0429800|COMBINER_EST|Os12g0429800|8	Os12g0429800	Hypothetical protein.	3.35405	3.64128	1.08564	0.645617
1054	40959	Os07g0681500|mRNA|AK100010|CDS+3'UTR	Os07g0681500	Ankyrin repeat containing protein.	3.3538	1.7153	0.511451	0.645617
1055	23415	Os10g0533800|COMBINER_EST|Os10g0533800|8	Os10g0533800	Protein kinase family protein.	3.35375	3.94452	1.17615	0.645617
1056	35212	Os12g0595300|mRNA|AK106840|CDS+3'UTR	Os12g0595300	Cyclin-like F-box domain containing protein.	3.35354	2.91635	0.869633	0.645617
1057	56	Os11g0549300|COMBINER_EST|Os11g0549300|8	Os11g0549300	KI domain interacting kinase 1.	3.3535	2.81339	0.83894	0.645617
1058	24539	Os04g0185000|COMBINER_EST|Os04g0185000|8	Os04g0185000	Hypothetical protein.	3.35331	4.80699	1.43351	0.645617
1059	30781	Os06g0147700|COMBINER_EST|CB654401|7	Os06g0147700	Conserved hypothetical protein.	3.3532	3.52797	1.05212	0.645617
1060	6233	Os01g0873000|COMBINER_EST|Os01g0873000|8	Os01g0873000	Homeodomain-like containing protein.	3.35294	3.33656	0.995116	0.645617
1061	598	Os01g0706000|mRNA|AK059936|CDS+3'UTR	Os01g0706000	RNA polymerase II transcriptional coactivator KELP.	3.35279	1.37073	0.408832	0.645617
1062	18294	Os02g0694700|mRNA|AK106892|CDS+3'UTR	Os02g0694700	RWD domain containing protein.	3.35268	0.244857	0.0730331	0.645617
1063	8219	Os02g0804400|mRNA|AK062322|CDS+3'UTR	Os02g0804400	Conserved hypothetical protein.	3.35237	1.80267	0.53773	0.645617
1064	2572	Os02g0807100|mRNA|AK103831|CDS+3'UTR	Os02g0807100	Conserved hypothetical protein.	3.3523	1.95635	0.583583	0.645617
1065	24142	Os05g0165900|mRNA|AK103089|CDS+3'UTR	Os05g0165900	Protein kinase domain containing protein.	3.35228	2.09523	0.625017	0.645617
1066	33233	Os02g0761300|COMBINER|CI142785|6	Os02g0761300	(No Hit)	3.35175	3.54552	1.05781	0.645617
1067	10998	Os10g0118900|mRNA|AK058386|CDS+3'UTR	Os10g0118900	Hypothetical protein.	3.35173	1.16086	0.346347	0.645617
1068	2918	Os05g0532500|COMBINER|CI405886|6	Os05g0532500	(No Hit)	3.35173	2.1844	0.651723	0.645617
1069	41355	Os05g0511400|mRNA|AK101120|CDS+3'UTR	Os05g0511400	Protein kinase GhCLK1 (Fragment).	3.35112	0.849029	0.253357	0.645617
1070	3735	Os01g0638000|mRNA|AK103824|CDS+3'UTR	Os01g0638000	UDP-glucuronosyl/UDP-glucosyltransferase family protein.	3.35094	1.95966	0.584808	0.645617
1071	35776	Os06g0103600|mRNA|AK072800|CDS+3'UTR	Os06g0103600	Aminoacyl-t-RNA synthetase precursor.	3.35048	2.1824	0.651369	0.645617
1072	361	Os05g0556600|COMBINER_EST|AU082976|6	Os05g0556600	Conserved hypothetical protein.	3.34997	1.11243	0.332072	0.645617
1073	29189	Os07g0407800|COMBINER|CI143427|6	Os07g0407800	(No Hit)	3.3498	3.27587	0.977932	0.645617
1074	37964	Os10g0551100|mRNA|AK106659|CDS+3'UTR	Os10g0551100	Conserved hypothetical protein.	3.34973	2.36223	0.705201	0.645617
1075	848	Os02g0531300|mRNA|AK068180|UTR	Os02g0531300	Non-protein coding transcript, uncharacterized transcript.	3.34957	2.0602	0.615066	0.645617
1076	11792	Os01g0331100|mRNA|AK100992|CDS+3'UTR	Os01g0331100	Lipase homolog (Fragment).	3.34917	1.72182	0.514103	0.645617
1077	13744	Os11g0593900|COMBINER|CI445543|x	Os11g0593900	(No Hit)	3.34899	2.98644	0.891741	0.645617
1078	2411	Os07g0219300|mRNA|D11385|CDS+3'UTR	Os07g0219300	Prolamin precursor (13 kDa prolamin).	3.34818	2.0214	0.603732	0.645617
1079	31669	Os05g0528300|COMBINER_EST|Os05g0528300|8	Os05g0528300	Hypothetical protein.	3.34801	3.01972	0.901944	0.645617
1080	21363	Os09g0443000|COMBINER_EST|Os09g0443000|8	Os09g0443000	Cyclin-like F-box domain containing protein.	3.34786	2.82315	0.843269	0.645617
1081	34356	Os08g0342300|COMBINER|CI124680|6	Os08g0342300	(No Hit)	3.34724	1.55065	0.463262	0.645617
1082	125	Os05g0129400|mRNA|AK102359|CDS+3'UTR	Os05g0129400	Ankyrin repeat containing protein.	3.34703	2.84045	0.848648	0.645617
1083	4320	Os05g0130100|COMBINER_EST|Os05g0130100|8	Os05g0130100	Protein of unknown function DUF26 domain containing protein.	3.34693	2.01664	0.602532	0.645617
1084	10921	Os11g0167500|COMBINER_EST|Os11g0167500|8	Os11g0167500	Protein of unknown function DUF676 domain containing protein.	3.34587	2.93033	0.875805	0.645617
1085	42265	Os02g0705000|mRNA|AK104529|CDS+3'UTR	Os02g0705000	Isoflavone reductase family protein.	3.34583	1.68662	0.504096	0.645617
1086	15272	Os03g0773600|mRNA|AK059632|CDS+3'UTR	Os03g0773600	Kinesin, motor region domain containing protein.	3.34549	1.15727	0.34592	0.645617
1087	12447	Os12g0240000|mRNA|AK061457|CDS+3'UTR	Os12g0240000	Star protein.	3.34538	1.55833	0.465816	0.645617
1088	27578	Os06g0698500|mRNA|AK062416|CDS+3'UTR	Os06g0698500	Hypothetical protein.	3.34536	1.45308	0.434357	0.645617
1089	24174	Os01g0323400|mRNA|AK107583|5'UTR+CDS	Os01g0323400	Conserved hypothetical protein.	3.34529	3.00421	0.898042	0.645617
1090	32643	Os02g0289700|mRNA|AK063231|CDS+3'UTR	Os02g0289700	Hypothetical protein.	3.34464	2.64001	0.789326	0.645617
1091	12043	Os10g0361900|COMBINER_EST|CI278824|6	Os10g0361900	Lipase/lipooxygenase, PLAT/LH2 domain containing protein.	3.34451	3.96765	1.18632	0.645617
1092	22074	Os02g0679700|mRNA|AK108178|CDS+3'UTR	Os02g0679700	Uncharacterized plant-specific domain containing protein.	3.34443	2.08823	0.624392	0.645617
1093	16880	Os03g0270300|COMBINER_EST|CB668131|7	Os03g0270300	Conserved hypothetical protein.	3.34411	2.98035	0.891223	0.645617
1094	16824	Os05g0419600|COMBINER_EST|CI447106|0	Os05g0419600	Conserved hypothetical protein.	3.34386	0.945702	0.282817	0.645617
1095	9977	Os12g0197900|mRNA|AK059540|CDS+3'UTR	Os12g0197900	Conserved hypothetical protein.	3.34368	0.477736	0.142877	0.645617
1096	13093	Os12g0572700|COMBINER|CI437979|6	Os12g0572700	(No Hit)	3.34322	1.23909	0.370627	0.645617
1097	84	Os03g0333100|mRNA|AK060242|CDS+3'UTR	Os03g0333100	Protein of unknown function DUF663 domain containing protein.	3.34305	2.09437	0.626485	0.645617
1098	28752	Os06g0715400|mRNA|AK071262|CDS+3'UTR	Os06g0715400	Conserved hypothetical protein.	3.34251	0.600398	0.179625	0.645617
1099	4068	osa-miR395a|Os04|Mature	osa-miR395a	miRNA	3.34222	2.90423	0.868953	0.645617
1100	29620	Os02g0696700|mRNA|AK060255|CDS+3'UTR	Os02g0696700	Jumonji domain containing protein 2C (Gene amplified in squamous cell carcinoma 1 protein) (GASC-1 protein).	3.34182	2.00437	0.599785	0.645617
1101	20006	Os06g0237800|COMBINER_EST|CI424632|6	Os06g0237800	Conserved hypothetical protein.	3.34146	2.60627	0.779978	0.645617
1102	8938	Os04g0150400|mRNA|AK062543|CDS+3'UTR	Os04g0150400	Conserved hypothetical protein.	3.34097	2.52218	0.754926	0.645617
1103	32897	Os10g0510700|COMBINER_EST|AU166832|7	Os10g0510700	Protein kinase family protein.	3.34016	1.12401	0.336513	0.645617
1104	30676	osa-miR395c|Os04|5'seq	osa-miR395c	miRNA	3.33995	2.63494	0.788914	0.645617
1105	118	Os03g0365200|mRNA|AK066283|CDS+3'UTR	Os03g0365200	Peptidase C48, SUMO/Sentrin/Ubl1 family protein.	3.33976	2.58562	0.774193	0.645617
1106	4177	Os02g0668200|COMBINER_EST|Os02g0668200|8	Os02g0668200	FAR1 domain containing protein.	3.33918	2.60477	0.780064	0.645617
1107	27751	Os10g0348600|mRNA|AK106921|CDS+3'UTR	Os10g0348600	Protein of unknown function DUF594 family protein.	3.3391	3.94013	1.18	0.645617
1108	38715	Os07g0244200|mRNA|AK109746|CDS+3'UTR	Os07g0244200	Transferase family protein.	3.33895	4.25208	1.27348	0.645617
1109	39013	Os01g0759200|mRNA|AK100202|CDS+3'UTR	Os01g0759200	Serine/threonine kinase.	3.33807	3.13276	0.938495	0.645617
1110	33955	Os11g0609600|mRNA|AK072443|CDS+3'UTR	Os11g0609600	14-3-3 protein.	3.33794	5.58636	1.67359	0.645617
1111	9931	Os07g0567500|COMBINER_EST|Os07g0567500|8	Os07g0567500	Conserved hypothetical protein.	3.33756	3.19201	0.95639	0.645617
1112	38777	Os02g0247000|mRNA|AK107500|5'UTR+CDS	Os02g0247000	Conserved hypothetical protein.	3.33737	2.73139	0.818426	0.645617
1113	1276	Os09g0371300|COMBINER_EST|Os09g0371300|8	Os09g0371300	Major facilitator superfamily protein.	3.33736	3.53293	1.0586	0.645617
1114	22728	osa-miR160d|Os03|5'seq	osa-miR160d	miRNA	3.33718	2.56461	0.768495	0.645617
1115	20142	osa-miR414|Os11|3'seq	osa-miR414	miRNA	3.33712	2.62527	0.786686	0.645617
1116	26521	Os02g0620800|COMBINER_EST|Os02g0620800|8	Os02g0620800	TPR-like domain containing protein.	3.3368	2.58246	0.773933	0.645617
1117	37340	Os02g0174900|mRNA|AK121973|UTR	Os02g0174900	Non-protein coding transcript, uncharacterized transcript.	3.3368	2.57839	0.772712	0.645617
1118	4797	Os05g0507600|COMBINER_EST|Os05g0507600|8	Os05g0507600	Hypothetical protein.	3.33672	2.14313	0.642287	0.645617
1119	1487	Os08g0307600|COMBINER|CI266199|6	Os08g0307600	(No Hit)	3.3365	2.58548	0.774908	0.645617
1120	8199	Os01g0114500|COMBINER_EST|Os01g0114500|8	Os01g0114500	Rust resistance kinase Lr10.	3.33626	2.70707	0.81141	0.645617
1121	30903	Os04g0390000|mRNA|AK060837|CDS+3'UTR	Os04g0390000	2-oxoglutarate dehydrogenase, E1 component.	3.33581	0.485408	0.145514	0.645617
1122	25032	Os06g0105900|mRNA|AK072638|CDS+3'UTR	Os06g0105900	Conserved hypothetical protein.	3.33505	1.43621	0.430641	0.645617
1123	5697	Os09g0354300|COMBINER_EST|Os09g0354300|8	Os09g0354300	2OG-Fe(II) oxygenase domain containing protein.	3.33424	2.15387	0.645983	0.645617
1124	2082	Os11g0172800|COMBINER_EST|Os11g0172800|8	Os11g0172800	Protein kinase domain containing protein.	3.33263	1.99363	0.598217	0.645617
1125	29638	Os05g0169500|mRNA|AK120872|CDS+3'UTR	Os05g0169500	Hypothetical protein.	3.33232	3.52116	1.05667	0.645617
1126	14444	Os10g0499500|mRNA|AK065378|CDS+3'UTR	Os10g0499500	Fertility restorer.	3.33223	2.95965	0.88819	0.645617
1127	6656	Os04g0633200|COMBINER_EST|Os04g0633200|8	Os04g0633200	S-locus glycoprotein family protein.	3.33191	3.1112	0.933758	0.645617
1128	28205	Os06g0241000|COMBINER_EST|Os06g0241000|8	Os06g0241000	SAM dependent carboxyl methyltransferase family protein.	3.32996	4.05372	1.21735	0.645617
1129	16404	Os02g0722500|mRNA|AK066163|CDS+3'UTR	Os02g0722500	Arf GTPase activating protein family protein.	3.32982	0.961103	0.288636	0.645617
1130	35749	Os02g0133700|COMBINER_EST|Os02g0133700|8	Os02g0133700	SMC protein, N-terminal domain containing protein.	3.32982	3.47901	1.04481	0.645617
1131	32465	Os03g0193400|COMBINER_EST|Os03g0193400|8	Os03g0193400	Polyamine oxidase precursor (EC 1.5.3.11).	3.32963	4.8869	1.4677	0.645617
1132	5186	osa-miR160c|Os08|Mature	osa-miR160c	miRNA	3.32934	2.99195	0.898661	0.645617
1133	16585	Os09g0366500|mRNA|AK101278|CDS+3'UTR	Os09g0366500	Conserved hypothetical protein.	3.32919	0.471442	0.141608	0.645617
1134	12234	Os08g0180400|COMBINER_EST|CI168131|6	Os08g0180400	Hypothetical protein.	3.32911	1.90615	0.572572	0.645617
1135	20159	Os01g0898300|mRNA|AK105381|CDS+3'UTR	Os01g0898300	ARM repeat fold domain containing protein.	3.32896	1.03389	0.310575	0.645617
1136	9365	osa-miR395n|Os04|Mature	osa-miR395n	miRNA	3.3288	2.98318	0.896174	0.645617
1137	10297	POsControl0017|genome	POsControl0017	NONE	3.3281	1.76154	0.529292	0.645617
1138	5270	Os03g0108500|mRNA|AK108704|CDS+3'UTR	Os03g0108500	Sterol desaturase family protein.	3.32785	4.11578	1.23677	0.645617
1139	479	Os05g0140000|mRNA|AK111588|CDS+3'UTR	Os05g0140000	Hypothetical protein.	3.32766	3.40171	1.02225	0.645617
1140	7085	Os02g0255000|mRNA|AK065296|CDS+3'UTR	Os02g0255000	Cyclic nucleotide-gated ion channel 1 (AtCNGC1) (Cyclic nucleotide-and calmodulin-regulated ion channel 1).	3.32762	1.71562	0.515569	0.645617
1141	22877	Os11g0598300area|Combiner_EST|CI394834|3'UTR	Os11g0598300area	(No Hit)	3.32754	2.40165	0.721749	0.645617
1142	11051	Os01g0814200|mRNA|AK070675|CDS+3'UTR	Os01g0814200	Inositol-1, 4, 5-trisphosphate 5-phosphatase-like protein.	3.32744	2.09221	0.628772	0.645617
1143	16567	Os06g0231600|COMBINER_EST|Os06g0231600|8	Os06g0231600	Zn-finger, RING domain containing protein.	3.32698	1.43123	0.43019	0.645617
1144	3661	Os09g0116100|COMBINER_EST|Os09g0116100|8	Os09g0116100	Conserved hypothetical protein.	3.32671	2.12884	0.639926	0.645617
1145	33086	Os04g0595700|COMBINER|CI249745|6	Os04g0595700	(No Hit)	3.32661	3.04118	0.914197	0.645617
1146	36315	Os01g0752600|mRNA|AK100905|CDS+3'UTR	Os01g0752600	Glycosyl transferase, family 19 protein.	3.32611	1.49476	0.449402	0.645617
1147	1452	Os11g0702000|mRNA|AK106678|CDS+3'UTR	Os11g0702000	Conserved hypothetical protein.	3.32607	2.00161	0.601793	0.645617
1148	9416	Os04g0592400|mRNA|AK073937|CDS+3'UTR	Os04g0592400	Lipoprotein, type 6 family protein.	3.32604	1.07413	0.322945	0.645617
1149	27107	Os11g0138300|mRNA|AK103307|CDS+3'UTR	Os11g0138300	E-class P450, group I family protein.	3.32575	3.86264	1.16143	0.645617
1150	36428	Os03g0136900|mRNA|AK061677|CDS+3'UTR	Os03g0136900	Aconitate hydratase, cytoplasmic (EC 4.2.1.3) (Citrate hydro-lyase) (Aconitase).	3.32551	0.742901	0.223395	0.645617
1151	25710	Os01g0629400|mRNA|AK063853|CDS+3'UTR	Os01g0629400	NLI interacting factor domain containing protein.	3.32551	1.21419	0.365116	0.645617
1152	20664	Os07g0286100|COMBINER_EST|Os07g0286100|8	Os07g0286100	Cyclin-like F-box domain containing protein.	3.3252	2.96745	0.892413	0.645617
1153	18891	Os03g0664700|mRNA|AK100794|CDS+3'UTR	Os03g0664700	RNA pol II accessory factor, Cdc73 family protein.	3.32507	2.38193	0.716356	0.645617
1154	1818	Os07g0567600|mRNA|AK061242|CDS+3'UTR	Os07g0567600	Hypothetical protein.	3.325	3.44644	1.03652	0.645617
1155	16292	Os11g0192400|mRNA|AK100252|CDS+3'UTR	Os11g0192400	Pectinesterase family protein.	3.32431	0.110817	0.0333355	0.645617
1156	843	Os02g0725500|COMBINER_EST|AU101104|6	Os02g0725500	Plastocyanin-like domain containing protein.	3.32379	4.23087	1.27291	0.645617
1157	23901	Os09g0406700|COMBINER|CI266952|6	Os09g0406700	(No Hit)	3.32349	4.02363	1.21066	0.645617
1158	3146	Os04g0203100|COMBINER_EST|Os04g0203100|8	Os04g0203100	Protein of unknown function DUF239 domain containing protein.	3.32347	1.86268	0.560462	0.645617
1159	4396	osa-miR393b|Os04|Mature	osa-miR393b	miRNA	3.32329	2.18216	0.656626	0.645617
1160	40398	Os02g0758100|mRNA|AK064259|5'UTR+CDS	Os02g0758100	LMBR1-like conserved region domain containing protein.	3.32328	1.82843	0.550188	0.645617
1161	29494	Os04g0177100|COMBINER_EST|Os04g0177100|8	Os04g0177100	Protein of unknown function DUF26 domain containing protein.	3.32318	3.60902	1.08601	0.645617
1162	4560	Os08g0160600|mRNA|AK106763|CDS+3'UTR	Os08g0160600	Conserved hypothetical protein.	3.32305	1.95776	0.589147	0.645617
1163	21700	Os07g0161900|COMBINER_EST|Os07g0161900|8	Os07g0161900	VQ domain containing protein.	3.32261	4.6356	1.39517	0.645617
1164	36904	Os11g0128500|COMBINER_EST|CI447240|0	Os11g0128500	Myb factor.	3.32234	4.15772	1.25144	0.645617
1165	4822	Os03g0801200|COMBINER_EST|Os03g0801200|8	Os03g0801200	Plant lipid transfer/seed storage/trypsin-alpha amylase inhibitor domain containing protein.	3.3221	2.00148	0.602474	0.645617
1166	22700	Os12g0633900|mRNA|AK107507|CDS+3'UTR	Os12g0633900	Hypothetical protein.	3.32194	2.77622	0.835724	0.645617
1167	23256	Os06g0704100|mRNA|AK103758|CDS+3'UTR	Os06g0704100	Protein of unknown function DUF547 domain containing protein.	3.32167	1.78141	0.536298	0.645617
1168	3401	Os01g0127100|mRNA|AK106749|CDS+3'UTR	Os01g0127100	Conserved hypothetical protein.	3.32167	2.01013	0.605157	0.645617
1169	16597	Os07g0658300|mRNA|AK103870|CDS+3'UTR	Os07g0658300	Pleckstrin-like domain containing protein.	3.3215	1.24582	0.375077	0.645617
1170	19349	Os02g0594300|COMBINER_EST|Os02g0594300|8	Os02g0594300	Enhancer of shoot regeneration ESR1.	3.32147	3.32461	1.00095	0.645617
1171	270	Os10g0578100|mRNA|AK070183|CDS+3'UTR	Os10g0578100	Conserved hypothetical protein.	3.3214	2.0366	0.613174	0.645617
1172	38074	Os06g0138500|mRNA|AK066485|CDS+3'UTR	Os06g0138500	Hypothetical protein.	3.32113	3.40156	1.02422	0.645617
1173	12692	Os06g0324800|mRNA|AK109109|CDS+3'UTR	Os06g0324800	Major facilitator superfamily protein.	3.32089	1.52539	0.459333	0.645617
1174	16590	Os01g0754500|mRNA|AK073811|CDS+3'UTR	Os01g0754500	Protein of unknown function DUF1421 family protein.	3.32072	0.857986	0.258374	0.645617
1175	36795	Os05g0490400|mRNA|AK069746|CDS+3'UTR	Os05g0490400	Conserved hypothetical protein.	3.32004	1.61143	0.485366	0.645617
1176	2824	Os09g0314900|COMBINER_EST|Os09g0314900|8	Os09g0314900	Proteasome maturation factor UMP1 family protein.	3.31986	1.99637	0.601343	0.645617
1177	6444	Os01g0327600|mRNA|AK121799|CDS+3'UTR	Os01g0327600	Conserved hypothetical protein.	3.31971	1.43536	0.432376	0.645617
1178	16758	Os11g0512800|mRNA|AK064740|CDS+3'UTR	Os11g0512800	Hypothetical protein.	3.3195	3.61081	1.08776	0.645617
1179	16508	Os05g0141700|mRNA|AK065644|CDS+3'UTR	Os05g0141700	Phosphoglycerate/bisphosphoglycerate mutase family protein.	3.31919	1.05266	0.317145	0.645617
1180	23123	Os03g0264400|mRNA|AK069180|CDS+3'UTR	Os03g0264400	Anthranilate synthase alpha 2 subunit.	3.319	3.49597	1.05332	0.645617
1181	15697	Os03g0202500|mRNA|AK071140|CDS+3'UTR	Os03g0202500	Cyclin-like F-box domain containing protein.	3.31867	2.41834	0.728709	0.645617
1182	15885	Os09g0543900|mRNA|AK072013|CDS+3'UTR	Os09g0543900	Transferase family protein.	3.31861	0.11861	0.0357409	0.645617
1183	28462	Os06g0158400|COMBINER|CI416786|6	Os06g0158400	(No Hit)	3.31856	2.07537	0.625384	0.645617
1184	10489	Os08g0529800|mRNA|AK107138|CDS+3'UTR	Os08g0529800	AB-hydrolase associated lipase region domain containing protein.	3.3182	1.238	0.373095	0.645617
1185	19263	Os03g0858700|mRNA|AK061723|CDS+3'UTR	Os03g0858700	Protein of unknown function DUF1499 family protein.	3.31767	2.48597	0.749312	0.645617
1186	1908	Os07g0668600|mRNA|AK108315|CDS+3'UTR	Os07g0668600	Hypothetical protein.	3.317	1.98261	0.597713	0.645617
1187	3893	Os11g0303300|COMBINER_EST|Os11g0303300|8	Os11g0303300	Winged helix DNA-binding domain containing protein.	3.31696	3.36914	1.01573	0.645617
1188	12030	Os02g0262700|COMBINER_EST|Os02g0262700|8	Os02g0262700	Conserved hypothetical protein.	3.31657	1.14149	0.344176	0.645617
1189	5553	Os05g0570300|COMBINER|CI447443|x	Os05g0570300	(No Hit)	3.31657	2.01244	0.606784	0.645617
1190	3092	Os01g0847600|COMBINER_EST|CI533985|3	Os01g0847600	Aldo/keto reductase family protein.	3.3165	1.22954	0.370734	0.645617
1191	1252	Os08g0546300|mRNA|AK119794|CDS+3'UTR	Os08g0546300	Plant lipid transfer/seed storage/trypsin-alpha amylase inhibitor domain containing protein.	3.31631	2.45802	0.741191	0.645617
1192	7082	Os01g0675000|mRNA|AK100701|CDS+3'UTR	Os01g0675000	Protein of unknown function DUF315 domain containing protein.	3.31617	3.80433	1.14721	0.645617
1193	20042	Os03g0112900|COMBINER_EST|Os03g0112900|8	Os03g0112900	Aldehyde 5-hydroxylase.	3.3161	3.03625	0.915609	0.645617
1194	337	Os02g0150200|mRNA|AK121324|UTR	Os02g0150200	Non-protein coding transcript, uncharacterized transcript.	3.31557	2.0005	0.603367	0.645617
1195	23845	Os03g0383700|COMBINER_EST|CB629714|7	Os03g0383700	Hypothetical protein.	3.31434	2.98631	0.901028	0.645617
1196	32272	Os01g0844400|mRNA|AK071686|CDS+3'UTR	Os01g0844400	Zn-finger, DHHC type domain containing protein.	3.31434	0.981548	0.296152	0.645617
1197	15638	Os06g0223300|mRNA|AK111776|CDS+3'UTR	Os06g0223300	TDR8 protein.	3.31347	0.135696	0.0409529	0.645617
1198	32549	Os09g0404900|COMBINER|AU165693|6	Os09g0404900	(No Hit)	3.31251	3.09712	0.934977	0.645617
1199	3365	Os10g0548400|COMBINER_EST|Os10g0548400|8	Os10g0548400	Conserved hypothetical protein.	3.31233	1.66875	0.5038	0.645617
1200	4540	osa-miR172a|Os09|3'seq	osa-miR172a	miRNA	3.31231	1.19786	0.361638	0.645617
1201	5693	Os05g0277000|COMBINER_EST|Os05g0277000|8	Os05g0277000	Expansin Os-EXPA3.	3.31228	2.6824	0.809837	0.645617
1202	4318	Os12g0558400|mRNA|AK073071|CDS+3'UTR	Os12g0558400	Hypothetical protein.	3.31225	2.002	0.604423	0.645617
1203	9417	Os01g0812100|mRNA|AK107118|CDS+3'UTR	Os01g0812100	Harpin-induced 1 domain containing protein.	3.3115	3.56277	1.07588	0.645617
1204	5959	Os02g0210700|mRNA|AK111879|CDS+3'UTR	Os02g0210700	Protein kinase domain containing protein.	3.31129	1.77554	0.536208	0.645617
1205	2451	Os02g0534700|COMBINER_EST|Os02g0534700|8	Os02g0534700	Pectinesterase inhibitor domain containing protein.	3.31115	2.85184	0.861284	0.645617
1206	14491	Os03g0267500|mRNA|AK120179|CDS+3'UTR	Os03g0267500	Protein of unknown function DUF620 family protein.	3.31109	0.895114	0.270338	0.645617
1207	28644	Os06g0725300|mRNA|AK072728|CDS+3'UTR	Os06g0725300	Pollen allergen/expansin, C-terminal domain containing protein.	3.31098	1.91972	0.579805	0.645617
1208	23145	Os07g0188000|mRNA|AK100285|CDS+3'UTR	Os07g0188000	Argonaute protein.	3.31062	3.55111	1.07264	0.645617
1209	19773	Os02g0748100|mRNA|AK111248|CDS+3'UTR	Os02g0748100	RINT-1/TIP-1 family protein.	3.30998	3.50881	1.06007	0.645617
1210	7703	Os02g0215200|mRNA|AF513383|CDS+3'UTR	Os02g0215200	Histone deacetylase (Fragment).	3.3096	1.03658	0.313204	0.645617
1211	12832	Os02g0605400|COMBINER_EST|Os02g0605400|8	Os02g0605400	C2 domain containing protein.	3.30957	3.14748	0.951025	0.645617
1212	3652	Os01g0233300|COMBINER_EST|Os01g0233300|8	Os01g0233300	Cyclin.	3.3095	1.96601	0.594049	0.645617
1213	5568	Os08g0298600|COMBINER_EST|Os08g0298600|8	Os08g0298600	Conserved hypothetical protein.	3.30945	2.74379	0.829076	0.645617
1214	28265	osa-miR399a|Os01|Mature	osa-miR399a	miRNA	3.3091	2.40389	0.726446	0.645617
1215	3064	Os10g0485600|COMBINER_EST|Os10g0485600|8	Os10g0485600	Type III restriction enzyme, res subunit family protein.	3.30895	1.87789	0.567519	0.645617
1216	13794	Os07g0189400|mRNA|AK106788|CDS+3'UTR	Os07g0189400	Cyclin-like F-box domain containing protein.	3.30877	0.178561	0.0539661	0.645617
1217	13029	Os11g0560000|COMBINER_EST|Os11g0560000|8	Os11g0560000	Hv1LRR2.	3.30861	3.44459	1.0411	0.645617
1218	1456	Os01g0623600|mRNA|AK103106|CDS+3'UTR	Os01g0623600	Glycoside hydrolase, family 28 protein.	3.30846	2.04608	0.618439	0.645617
1219	32627	Os11g0647000area|Prediction| Os11g0647000|CDS1	Os11g0647000area	(No Hit)	3.30837	2.49986	0.755615	0.645617
1220	15504	osa-miR395r|Os04|Mature	osa-miR395r	miRNA	3.30777	2.87946	0.870514	0.645617
1221	277	Os08g0344700|COMBINER_EST|Os08g0344700|8	Os08g0344700	Retrotransposon gag protein family protein.	3.30741	2.30777	0.697757	0.645617
1222	34575	Os09g0532900|mRNA|AK121023|5'UTR+CDS	Os09g0532900	Myb, DNA-binding domain containing protein.	3.3073	2.53364	0.766077	0.645617
1223	36241	Os11g0643700|COMBINER_EST|CI340487|3	Os11g0643700	Nuclear pore protein 84/107 family protein.	3.30717	1.60112	0.484136	0.645617
1224	23784	Os01g0509400|mRNA|AK111146|CDS+3'UTR	Os01g0509400	Hypothetical protein.	3.3065	2.81983	0.852815	0.645617
1225	24387	Os02g0207300|mRNA|AK064602|UTR	Os02g0207300	Non-protein coding transcript, uncharacterized transcript.	3.30645	2.80912	0.849586	0.645617
1226	3547	osa-miR439g|Os08|5'seq	osa-miR439g	miRNA	3.30575	0.829884	0.251042	0.645617
1227	10679	Os01g0809300|mRNA|AF466358|CDS+3'UTR	Os01g0809300	Leucine-rich repeat, plant specific containing protein.	3.30555	0.876528	0.265168	0.645617
1228	14580	Os12g0498500|COMBINER_EST|Os12g0498500|8	Os12g0498500	Heat shock protein DnaJ, N-terminal domain containing protein.	3.30533	0.163757	0.0495433	0.645617
1229	36440	Os05g0579200|mRNA|AK106436|CDS+3'UTR	Os05g0579200	AMP-dependent synthetase and ligase domain containing protein.	3.30529	2.77751	0.840324	0.645617
1230	30917	Os09g0509500|COMBINER_EST|CI347087|6	Os09g0509500	Esterase/lipase/thioesterase domain containing protein.	3.30489	1.60966	0.487054	0.645617
1231	31871	Os04g0211700|COMBINER_EST|Os04g0211700|8	Os04g0211700	Heat shock protein Hsp70 family protein.	3.30475	3.00261	0.908574	0.645617
1232	3816	Os05g0499100|mRNA|X63990|CDS+3'UTR	Os05g0499100	26 kDa globulin (Alpha-globulin).	3.30464	1.90867	0.577573	0.645617
1233	40318	Os06g0596300|mRNA|AK120303|CDS+3'UTR	Os06g0596300	Acyl-ACP thioesterase.	3.30459	1.35569	0.410244	0.645617
1234	14393	Os05g0154600|mRNA|AK104006|CDS+3'UTR	Os05g0154600	VIP2 protein.	3.30426	0.80725	0.244306	0.645617
1235	16761	Os10g0553300|mRNA|AK069361|CDS+3'UTR	Os10g0553300	Trehalose-6-phosphate phosphatase.	3.30406	1.56664	0.474157	0.645617
1236	35410	Os03g0216300|mRNA|AK106411|CDS+3'UTR	Os03g0216300	TPR-like domain containing protein.	3.30394	2.84279	0.860423	0.645617
1237	13108	Os06g0141700|mRNA|AK121791|CDS+3'UTR	Os06g0141700	Early nodulin (ESTs C98096(C0688)).	3.3033	2.71524	0.821978	0.645617
1238	31952	Os01g0899500|mRNA|AK099921|CDS+3'UTR	Os01g0899500	Hypothetical protein.	3.30326	1.56917	0.475037	0.645617
1239	3230	Os01g0126000|mRNA|AK109441|UTR	Os01g0126000	Non-protein coding transcript, uncharacterized transcript.	3.3032	1.91829	0.580736	0.645617
1240	25560	Os01g0883800|mRNA|AY114310|CDS	Os01g0883800	Gibberellin 20-oxidase.	3.30301	3.30018	0.999142	0.645617
1241	20966	Os01g0143400|COMBINER_EST|Os01g0143400|8	Os01g0143400	Protein of unknown function DUF594 family protein.	3.30296	3.56936	1.08066	0.645617
1242	34918	Os10g0568200|mRNA|AK070073|CDS+3'UTR	Os10g0568200	GroEL-like chaperone, ATPase domain containing protein.	3.30252	3.40603	1.03134	0.645617
1243	20298	Os03g0243300|mRNA|AB037151|CDS+3'UTR	Os03g0243300	26S proteasome non-ATPase regulatory subunit 4 (26S proteasome regulatory subunit S5A) (Multiubiquitin chain binding protein).	3.30165	0.594591	0.180089	0.645617
1244	16291	Os05g0241300|COMBINER|CI471387|x	Os05g0241300	(No Hit)	3.30165	0.113245	0.0342994	0.645617
1245	3254	Os11g0543300|COMBINER_EST|Os11g0543300|8	Os11g0543300	Plant protein of unknown function family protein.	3.30158	3.77953	1.14476	0.645617
1246	21126	Os05g0395600|COMBINER|CI526423|x	Os05g0395600	(No Hit)	3.30157	2.48572	0.752891	0.645617
1247	19829	osa-miR171g|Os07|Mature	osa-miR171g	miRNA	3.30152	2.45169	0.742594	0.645617
1248	23367	Os01g0820300|COMBINER_EST|Os01g0820300|8	Os01g0820300	Retrotransposon gag protein family protein.	3.30151	3.35037	1.0148	0.645617
1249	1025	Os09g0322600|mRNA|AK070013|CDS+3'UTR	Os09g0322600	Conserved hypothetical protein.	3.30143	2.49796	0.756631	0.645617
1250	3826	Os12g0517000|COMBINER_EST|Os12g0517000|8	Os12g0517000	Cyclin-like F-box domain containing protein.	3.30125	4.43005	1.34193	0.645617
1251	1257	Os08g0183900|COMBINER_EST|Os08g0183900|8	Os08g0183900	Conserved hypothetical protein.	3.30051	2.80144	0.84879	0.645617
1252	41445	Os02g0595700|mRNA|AK066858|CDS+3'UTR	Os02g0595700	Chloroplast elongation factor TuA (EF-TuA) precursor (Fragment).	3.3004	1.34694	0.408113	0.645617
1253	12509	Os01g0530400|mRNA|AK103724|CDS+3'UTR	Os01g0530400	Glutaredoxin-related protein family protein.	3.30015	1.34759	0.408343	0.645617
1254	33619	Os03g0233200|COMBINER_EST|Os03g0233200|8	Os03g0233200	Pathogenesis-related protein 5 precursor (PR-5).	3.29903	2.46648	0.747638	0.645617
1255	16569	Os01g0875500|mRNA|AK101399|CDS+3'UTR	Os01g0875500	Beta-galactosidase (EC 3.2.1.23).	3.29896	2.07588	0.629251	0.645617
1256	11133	Os02g0494300|COMBINER_EST|CI215208|6	Os02g0494300	Hypothetical protein.	3.29863	1.84024	0.55788	0.645617
1257	14008	Os11g0135300|COMBINER_EST|Os11g0135300|8	Os11g0135300	Major facilitator superfamily antiporter.	3.29833	2.77894	0.842529	0.645617
1258	13318	osa-miR399d|Os06|Mature	osa-miR399d	miRNA	3.29828	2.85803	0.866521	0.645617
1259	7074	Os06g0177000|COMBINER_EST|CI422535|0	Os06g0177000	Ubiquinol-cytochrome C reductase complex ubiquinone-binding protein QP-C (EC 1.10.2.2) (Ubiquinol-cytochrome C reductase complex 8.2 kDa protein).	3.29826	0.909676	0.275805	0.645617
1260	24925	Os06g0521400|COMBINER_EST|Os06g0521400|8	Os06g0521400	Haem peroxidase, plant/fungal/bacterial family protein.	3.29773	3.03663	0.920824	0.645617
1261	2607	Os08g0487100|mRNA|AK107150|CDS+3'UTR	Os08g0487100	BZIP transcription factor BZI-2.	3.29748	2.61643	0.793463	0.645617
1262	2651	Os07g0169700|COMBINER_EST|CI271638|6	Os07g0169700	Gibberellin n b20-oxidase (Fragment).	3.29738	1.84622	0.559905	0.645617
1263	17575	Os03g0709200|COMBINER|CI552285|0	Os03g0709200	(No Hit)	3.29691	2.2926	0.695381	0.645617
1264	24105	Os12g0158800|mRNA|AK059233|CDS+3'UTR	Os12g0158800	Transcription factor E2F.	3.29642	1.59645	0.484297	0.645617
1265	1449	Os02g0640800|mRNA|AK067764|CDS+3'UTR	Os02g0640800	(-)-isopiperitenone reductase.	3.29569	1.9371	0.587767	0.645617
1266	40473	Os06g0506100|mRNA|AK107403|CDS+3'UTR	Os06g0506100	Protein prenyltransferase domain containing protein.	3.29558	3.00443	0.911653	0.645617
1267	14488	Os09g0121000|mRNA|AK106637|CDS+3'UTR	Os09g0121000	SMCs flexible hinge domain containing protein.	3.29545	2.39094	0.725528	0.645617
1268	4458	Os06g0687800|mRNA|AK072593|CDS+3'UTR	Os06g0687800	Pincher.	3.29507	1.85347	0.562497	0.645617
1269	2489	Os05g0473300|mRNA|AK102559|CDS+3'UTR	Os05g0473300	Transcriptional factor TINY.	3.295	1.90786	0.579016	0.645617
1270	7056	Os01g0181200|COMBINER_EST|Os01g0181200|8	Os01g0181200	Hypothetical protein.	3.29499	2.76037	0.837748	0.645617
1271	38016	Os08g0504800|mRNA|AK069460|CDS+3'UTR	Os08g0504800	Protein kinase domain containing protein.	3.29489	1.00943	0.306362	0.645617
1272	16836	Os02g0494700|COMBINER_EST|Os02g0494700|8	Os02g0494700	DNA glycosylase family protein.	3.29442	5.04431	1.53117	0.645617
1273	27443	Os09g0532200|COMBINER_EST|Os09g0532200|8	Os09g0532200	Harpin-induced 1 domain containing protein.	3.29441	3.12713	0.949224	0.645617
1274	8687	Os11g0168700|mRNA|AK063805|CDS+3'UTR	Os11g0168700	Hypothetical protein.	3.2942	2.69929	0.819408	0.645617
1275	39100	Os03g0275100|mRNA|AK107250|CDS+3'UTR	Os03g0275100	TA11 protein (Fragment).	3.29415	3.65817	1.11051	0.645617
1276	28264	Os04g0598600|COMBINER_EST|Os04g0598600|8	Os04g0598600	Protein kinase domain containing protein.	3.29396	3.23696	0.982695	0.645617
1277	12218	Os02g0281900|COMBINER_EST|Os02g0281900|8	Os02g0281900	Disease resistance protein family protein.	3.29393	2.86364	0.86937	0.645617
1278	33191	Os01g0616100|mRNA|AK105714|CDS+3'UTR	Os01g0616100	Protein kinase domain containing protein.	3.29282	0.71014	0.215663	0.645617
1279	1986	Os08g0515700|mRNA|AK067628|CDS+3'UTR	Os08g0515700	Protein of unknown function DUF547 domain containing protein.	3.29223	1.94403	0.590491	0.645617
1280	32405	Os08g0548600|mRNA|AK105245|UTR	Os08g0548600	Non-protein coding transcript, putative npRNA.	3.29204	3.32236	1.00921	0.645617
1281	7129	Os04g0612800|mRNA|AK071230|CDS+3'UTR	Os04g0612800	Protein prenyltransferase domain containing protein.	3.29187	1.31388	0.399128	0.645617
1282	39447	Os05g0240200|mRNA|AK064430|CDS+3'UTR	Os05g0240200	Disease resistance protein family protein.	3.29171	2.16164	0.656693	0.645617
1283	10822	Os12g0506100|COMBINER|CI252259|6	Os12g0506100	(No Hit)	3.29148	0.69194	0.210222	0.645617
1284	7941	Os07g0590800|COMBINER_EST|Os07g0590800|8	Os07g0590800	Hypothetical protein.	3.29115	2.72406	0.827693	0.645617
1285	31059	Os03g0639300|mRNA|AK060505|CDS+3'UTR	Os03g0639300	BP-5 protein.	3.29105	1.64574	0.500067	0.645617
1286	5369	Os10g0459400|COMBINER_EST|CI271143|6	Os10g0459400	Conserved hypothetical protein.	3.29087	1.57969	0.48002	0.645617
1287	35489	Os10g0578700|mRNA|AK071802|CDS+3'UTR	Os10g0578700	Conserved hypothetical protein.	3.29084	1.77796	0.540276	0.645617
1288	2934	Os01g0864100|mRNA|AK064616|CDS+3'UTR	Os01g0864100	Conserved hypothetical protein.	3.29074	2.66046	0.808469	0.645617
1289	5041	Os02g0315600|mRNA|AK106848|CDS+3'UTR	Os02g0315600	Basic helix-loop-helix dimerisation region bHLH domain containing protein.	3.29051	2.55031	0.775049	0.645617
1290	11512	Os01g0558500|mRNA|AK099982|CDS+3'UTR	Os01g0558500	PWWP domain containing protein.	3.29021	1.5881	0.482675	0.645617
1291	17260	Os05g0561200|COMBINER_EST|Os05g0561200|8	Os05g0561200	Bipartite response regulator, C-terminal effector domain containing protein.	3.28974	0.0810905	0.0246495	0.645617
1292	27585	Os01g0143100|mRNA|AK072025|CDS+3'UTR	Os01g0143100	Mitochondrial brown fat uncoupling protein family protein.	3.28964	1.27642	0.388011	0.645617
1293	31207	Os02g0192400|mRNA|AK072184|CDS+3'UTR	Os02g0192400	Zn-finger-like, PHD finger domain containing protein.	3.28954	1.06431	0.323543	0.645617
1294	29342	Os08g0393900|mRNA|AK099011|UTR	Os08g0393900	Non-protein coding transcript, unclassifiable transcript.	3.28946	2.59589	0.789155	0.645617
1295	8926	Os01g0641200|COMBINER_EST|Os01g0641200|8	Os01g0641200	Ubiquitin domain containing protein.	3.28934	2.79222	0.848869	0.645617
1296	1701	Os02g0702700|COMBINER|CI542921|6	Os02g0702700	(No Hit)	3.28925	2.16835	0.659226	0.645617
1297	39542	Os02g0174700|mRNA|AK106641|CDS+3'UTR	Os02g0174700	Conserved hypothetical protein.	3.28909	1.23902	0.376705	0.645617
1298	5256	Os06g0148700|mRNA|AK064526|CDS+3'UTR	Os06g0148700	Cyclin-like F-box domain containing protein.	3.28908	1.77989	0.541152	0.645617
1299	5459	Os12g0117500|mRNA|AK109861|CDS+3'UTR	Os12g0117500	Hypothetical protein.	3.28907	1.68745	0.513048	0.645617
1300	8378	Os05g0530500|mRNA|AK067158|CDS+3'UTR	Os05g0530500	OSK1.	3.28896	1.17813	0.358208	0.645617
1301	1123	osa-miR167b|Os03|Mature	osa-miR167b	miRNA	3.28844	1.81674	0.552462	0.645617
1302	10561	Os10g0523900|COMBINER|AY258280|CDS+3'UTR	Os10g0523900	(No Hit)	3.28775	2.45611	0.747048	0.645617
1303	3750	Os09g0457400|mRNA|AK063988|CDS+3'UTR	Os09g0457400	Alpha-amylase isozyme 3A precursor (EC 3.2.1.1) (1,4-alpha-D-glucan glucanohydrolase).	3.28724	2.23495	0.679888	0.645617
1304	37482	Os03g0418000|COMBINER_EST|Os03g0418000|8	Os03g0418000	Glycoside hydrolase, family 19 protein.	3.28607	2.83596	0.863024	0.645617
1305	8828	osa-miR438|Os06|5'seq	osa-miR438	miRNA	3.28603	1.85588	0.56478	0.645617
1306	10093	Os12g0141100|mRNA|AK102875|CDS+3'UTR	Os12g0141100	Phosphatidylinositol-4-phosphate 5-kinase family protein.	3.28562	2.65149	0.806997	0.645617
1307	23424	Os05g0334400|mRNA|AB055405|CDS+3'UTR	Os05g0334400	Heat shock protein DnaJ family protein.	3.28553	1.47041	0.447541	0.645617
1308	665	Os06g0142400|COMBINER_EST|CI050172|0	Os06g0142400	Early nodulin 93 ENOD93 protein family protein.	3.28502	2.48842	0.757504	0.645617
1309	11622	Os01g0631700|mRNA|AK065494|CDS+3'UTR	Os01g0631700	Ser Thr specific protein kinase-like protein.	3.28475	2.55121	0.776683	0.645617
1310	8663	Os11g0456000|mRNA|AK121173|CDS+3'UTR	Os11g0456000	Rapid ALkalinization Factor family protein.	3.28455	2.93363	0.893158	0.645617
1311	9185	Os09g0103800|COMBINER|CI047898|6	Os09g0103800	(No Hit)	3.28453	1.96148	0.597188	0.645617
1312	37547	Os03g0745000|mRNA|AY344486|CDS+3'UTR	Os03g0745000	Heat shock factor (HSF)-type, DNA-binding domain containing protein.	3.28423	2.73549	0.832916	0.645617
1313	6417	Os01g0608300|COMBINER_EST|Os01g0608300|8	Os01g0608300	Peptidase A1, pepsin family protein.	3.28423	3.17401	0.966442	0.645617
1314	29036	Os10g0342300|COMBINER_EST|CI429411|6	Os10g0342300	Receptor-like protein kinase.	3.28419	3.00031	0.913561	0.645617
1315	1934	Os03g0176300|COMBINER|CI077154|0	Os03g0176300	(No Hit)	3.28378	3.18163	0.968891	0.645617
1316	9528	Os05g0123400|mRNA|AK069521|CDS+3'UTR	Os05g0123400	Cyclin-like F-box domain containing protein.	3.28377	1.56744	0.477331	0.645617
1317	27885	Os04g0505200|mRNA|AK061301|CDS+3'UTR	Os04g0505200	Leucine-rich repeat, plant specific containing protein.	3.28268	2.25952	0.688316	0.645617
1318	2995	Os03g0124100|mRNA|AK107007|CDS+3'UTR	Os03g0124100	Protein of unknown function DUF604 family protein.	3.28235	2.05993	0.627579	0.645617
1319	28495	Os09g0252800|mRNA|AK060465|CDS+3'UTR	Os09g0252800	HECT domain containing protein.	3.28222	0.941597	0.286878	0.645617
1320	18954	Os06g0677800|mRNA|AK103280|CDS+3'UTR	Os06g0677800	Auxin response factor 3.	3.28171	1.1625	0.354235	0.645617
1321	7170	Os03g0172700|mRNA|AK111307|CDS+3'UTR	Os03g0172700	Hypothetical protein.	3.2817	1.27065	0.387192	0.645617
1322	32413	Os01g0604600|mRNA|AK109640|CDS+3'UTR	Os01g0604600	Conserved hypothetical protein.	3.28058	2.34343	0.714333	0.645617
1323	2246	Os10g0547900|COMBINER_EST|Os10g0547900|8	Os10g0547900	Short-chain dehydrogenase Tic32.	3.2804	1.9799	0.603555	0.645617
1324	40012	Os01g0301500|mRNA|AK064623|CDS+3'UTR	Os01g0301500	TPR-like domain containing protein.	3.28018	2.37398	0.723735	0.645617
1325	25186	Os06g0515400|mRNA|AK071571|UTR	Os06g0515400	Non-protein coding transcript, putative npRNA.	3.28003	3.56193	1.08594	0.645617
1326	37776	Os02g0202700|COMBINER_EST|Os02g0202700|8	Os02g0202700	Serine acetyltransferase.	3.27943	2.85081	0.8693	0.645617
1327	14011	Os12g0233600|COMBINER_EST|CI017245|6	Os12g0233600	Cytochrome cd1-nitrite reductase-like, C-terminal haem d1 domain containing protein.	3.27924	1.23608	0.376941	0.645617
1328	27254	Os03g0198500|mRNA|AK060325|CDS+3'UTR	Os03g0198500	Eukaryotic protein of unknown function DUF862 family protein.	3.27914	0.721278	0.21996	0.645617
1329	4245	Os12g0538800|mRNA|AK100645|CDS+3'UTR	Os12g0538800	Galactose oxidase, central domain containing protein.	3.27909	0.833932	0.254318	0.645617
1330	25789	Os08g0411300|COMBINER_EST|Os08g0411300|8	Os08g0411300	Conserved hypothetical protein.	3.27851	2.00798	0.612466	0.645617
1331	36881	Os01g0588900|mRNA|AK111103|CDS+3'UTR	Os01g0588900	Conserved hypothetical protein 730 family protein.	3.278	2.20338	0.67217	0.645617
1332	19211	Os02g0825500|mRNA|AK068122|CDS+3'UTR	Os02g0825500	Cyclin-like F-box domain containing protein.	3.2778	5.71057	1.7422	0.645617
1333	3160	Os01g0955000|mRNA|AK119633|CDS+3'UTR	Os01g0955000	Phosphoesterase family protein.	3.27714	1.5317	0.46739	0.645617
1334	20396	Os09g0247700|mRNA|AK059400|CDS+3'UTR	Os09g0247700	Conserved hypothetical protein.	3.2768	0.869509	0.265353	0.645617
1335	34588	Os07g0170500|COMBINER|CI406157|x	Os07g0170500	(No Hit)	3.27637	3.24807	0.991364	0.645617
1336	25274	Os12g0133000|COMBINER_EST|CB656324|7	Os12g0133000	Major facilitator superfamily antiporter.	3.27598	3.62516	1.10659	0.645617
1337	8583	Os02g0331000|COMBINER_EST|CB673919|7	Os02g0331000	En/Spm-like transposon proteins family protein.	3.27592	1.49804	0.457289	0.645617
1338	36297	Os11g0607000|mRNA|AK073861|CDS+3'UTR	Os11g0607000	Hypothetical protein.	3.27561	4.07539	1.24416	0.645617
1339	16571	Os04g0161800|COMBINER_EST|Os04g0161800|8	Os04g0161800	Protein kinase domain containing protein.	3.27539	0.532155	0.162471	0.645617
1340	16631	Os02g0462900|COMBINER_EST|CI518118|0	Os02g0462900	Prefoldin beta-like family protein.	3.27498	1.17531	0.358875	0.645617
1341	10393	Os04g0643700|mRNA|AK101087|CDS+3'UTR	Os04g0643700	TPR-like domain containing protein.	3.2746	1.7842	0.544861	0.645617
1342	11764	Os09g0515100|mRNA|AK110315|5'UTR+CDS	Os09g0515100	Bromodomain containing protein.	3.27351	2.3419	0.715411	0.645617
1343	25022	Os04g0461300|COMBINER_EST|Os04g0461300|8	Os04g0461300	MADS-box transcription factor MADS2.	3.27345	2.78131	0.849658	0.645617
1344	2512	Os02g0688500|mRNA|AK102212|CDS+3'UTR	Os02g0688500	ALG6, ALG8 glycosyltransferase family protein.	3.27343	1.38253	0.422348	0.645617
1345	27006	Os08g0285100|COMBINER_EST|Os08g0285100|8	Os08g0285100	Conserved hypothetical protein.	3.2734	3.70305	1.13125	0.645617
1346	2310	Os06g0545400|mRNA|AK072748|CDS+3'UTR	Os06g0545400	Polygalacturonase (Fragment).	3.27331	1.71316	0.523372	0.645617
1347	1987	POsControl0037|art	POsControl0037	NONE	3.27318	1.49106	0.455539	0.645617
1348	36584	Os10g0566400|mRNA|AK109895|CDS+3'UTR	Os10g0566400	Conserved hypothetical protein.	3.27311	1.78164	0.544326	0.645617
1349	31780	Os02g0705500|mRNA|AK073952|CDS+3'UTR	Os02g0705500	Basic helix-loop-helix dimerisation region bHLH domain containing protein.	3.27301	1.8682	0.570789	0.645617
1350	168	Os03g0211900|mRNA|AK059280|CDS+3'UTR	Os03g0211900	Leucine-rich repeat, typical subtype containing protein.	3.27242	0.792083	0.242048	0.645617
1351	11825	Os01g0834200|mRNA|AK059495|CDS+3'UTR	Os01g0834200	Vacuolar proton-ATPase subunit-like protein.	3.27189	0.75702	0.231371	0.645617
1352	32895	Os06g0714000|mRNA|AK069538|CDS+3'UTR	Os06g0714000	Protein of unknown function UPF0183 family protein.	3.27158	0.998209	0.305115	0.645617
1353	18831	Os04g0375900|mRNA|AK101769|CDS+3'UTR	Os04g0375900	Kinesin, motor region domain containing protein.	3.27071	3.76632	1.15153	0.645617
1354	31070	Os04g0618100|mRNA|AK109257|CDS+3'UTR	Os04g0618100	Hypothetical protein.	3.2706	3.15451	0.964504	0.645617
1355	38006	Os06g0475800|COMBINER_EST|Os06g0475800|8	Os06g0475800	FAR1 domain containing protein.	3.27002	3.53766	1.08184	0.645617
1356	3558	Os02g0198800|mRNA|AK105560|CDS+3'UTR	Os02g0198800	Plant protein of unknown function DUF868 family protein.	3.27001	1.80198	0.551063	0.645617
1357	30437	Os01g0630300|COMBINER|CI422459|1	Os01g0630300	(No Hit)	3.26975	1.65904	0.507389	0.645617
1358	30312	Os04g0591300|mRNA|AK105120|CDS+3'UTR	Os04g0591300	Conserved hypothetical protein.	3.26926	3.04163	0.930372	0.645617
1359	40097	Os03g0320600|COMBINER_EST|CI553233|0	Os03g0320600	VQ domain containing protein.	3.26915	1.34386	0.411073	0.645617
1360	33014	Os04g0627200|COMBINER_EST|Os04g0627200|8	Os04g0627200	Heme exporter protein CcmA family protein.	3.26896	1.60327	0.490452	0.645617
1361	37199	Os02g0673200|COMBINER_EST|Os02g0673200|8	Os02g0673200	Hypothetical protein.	3.26882	3.03382	0.928108	0.645617
1362	504	POsControl0039|art	POsControl0039	NONE	3.26845	1.75397	0.536636	0.645617
1363	39311	Os03g0436500|mRNA|AK070610|5'UTR+CDS	Os03g0436500	BED finger domain containing protein.	3.26824	2.62819	0.804161	0.645617
1364	39272	Os02g0721400|COMBINER_EST|Os02g0721400|8	Os02g0721400	Conserved hypothetical protein.	3.26762	2.06941	0.633309	0.645617
1365	33812	Os03g0330300|mRNA|AK060756|CDS+3'UTR	Os03g0330300	Hypothetical protein.	3.26746	0.771366	0.236075	0.645617
1366	3445	Os02g0817200|mRNA|AK104007|CDS+3'UTR	Os02g0817200	WD40-like domain containing protein.	3.2674	1.21549	0.372005	0.645617
1367	5570	Os12g0488700|COMBINER_EST|Os12g0488700|8	Os12g0488700	Protein of unknown function DUF593 family protein.	3.26707	3.75068	1.14802	0.645617
1368	11394	Os11g0224600|mRNA|AK100785|CDS+3'UTR	Os11g0224600	Hypothetical protein.	3.26676	0.674767	0.206555	0.645617
1369	4891	Os02g0215900|mRNA|AK064556|CDS+3'UTR	Os02g0215900	Receptor kinase-like protein.	3.26667	2.63008	0.805125	0.645617
1370	6310	Os05g0277300|mRNA|AK065607|CDS+3'UTR	Os05g0277300	Peptide chain release factor 1.	3.26665	1.1942	0.365574	0.645617
1371	35123	Os03g0694500|mRNA|AK100981|CDS+3'UTR	Os03g0694500	Permease 1.	3.26647	2.36262	0.723295	0.645617
1372	36276	Os02g0221500|mRNA|AK100904|CDS+3'UTR	Os02g0221500	Paraneoplastic encephalomyelitis antigen family protein.	3.26646	1.39745	0.427819	0.645617
1373	6430	PZmControl0002|mRNA|X54819|3'UTR	PZmControl0002	NONE	3.26593	1.28627	0.393843	0.645617
1374	24680	Os11g0452100|COMBINER_EST|Os11g0452100|8	Os11g0452100	Hypothetical protein.	3.26569	1.98929	0.609148	0.645617
1375	23359	Os08g0160300|COMBINER_EST|Os08g0160300|8	Os08g0160300	Myb, DNA-binding domain containing protein.	3.26546	2.89782	0.887415	0.645617
1376	544	Os11g0210200|COMBINER_EST|Os11g0210200|8	Os11g0210200	Hypothetical protein.	3.26499	2.17447	0.665997	0.645617
1377	11182	Os09g0114500|mRNA|AK059015|UTR	Os09g0114500	Kinesin-like protein (Fragment).	3.26474	1.32845	0.406909	0.645617
1378	15283	Os02g0184400|mRNA|AK063433|CDS+3'UTR	Os02g0184400	Sucrose-phosphate synthase 9 (EC 2.4.1.14).	3.26437	1.56673	0.479947	0.645617
1379	9572	Os06g0611500|mRNA|AK072708|CDS+3'UTR	Os06g0611500	Exopolygalacturonase precursor (EC 3.2.1.67) (ExoPG) (Pectinase) (Galacturan 1,4-alpha-galacturonidase).	3.26411	1.93839	0.593849	0.645617
1380	38689	Os01g0928400|mRNA|AK111454|CDS+3'UTR	Os01g0928400	Conserved hypothetical protein.	3.26358	2.92455	0.896117	0.645617
1381	2595	Os07g0546500|COMBINER_EST|Os07g0546500|8	Os07g0546500	Conserved hypothetical protein.	3.26354	2.30958	0.707691	0.645617
1382	36680	Os03g0222100|mRNA|AK070688|CDS+3'UTR	Os03g0222100	Topoisomerase-like protein.	3.26316	2.37459	0.727698	0.645617
1383	2980	Os01g0153000|COMBINER_EST|Os01g0153000|8	Os01g0153000	Protein kinase domain containing protein.	3.26315	1.79235	0.549269	0.645617
1384	319	Os06g0187200|mRNA|AK106963|CDS+3'UTR	Os06g0187200	Nucleotide sugar epimerase-like protein (UDP-D-glucuronate 4- epimerase) (EC 5.1.3.6).	3.26283	3.07279	0.941756	0.645617
1385	24589	Os01g0806400|COMBINER|CI205935|6	Os01g0806400	(No Hit)	3.26274	3.04602	0.933579	0.645617
1386	30411	Os02g0189300|mRNA|AK060691|CDS+3'UTR	Os02g0189300	Lipolytic enzyme, G-D-S-L family protein.	3.26251	2.35568	0.722047	0.645617
1387	4575	Os11g0198900|mRNA|AK107759|5'UTR+CDS	Os11g0198900	Hypothetical protein.	3.2624	2.27178	0.696353	0.645617
1388	1972	Os01g0118700|mRNA|AK070385|CDS+3'UTR	Os01g0118700	HGA4.	3.2623	1.378	0.4224	0.645617
1389	35262	Os03g0119700|mRNA|AK119410|CDS+3'UTR	Os03g0119700	TPR-like domain containing protein.	3.26215	3.23036	0.990255	0.645617
1390	26175	Os07g0154400|COMBINER_EST|Os07g0154400|8	Os07g0154400	ARM repeat fold domain containing protein.	3.2615	2.95854	0.907112	0.645617
1391	33167	Os07g0573100|mRNA|AK071285|CDS+3'UTR	Os07g0573100	Adenylyl-sulfate kinase 1, chloroplast precursor (EC 2.7.1.25) (APS kinase) (Adenosine-5'phosphosulfate kinase) (ATP adenosine-5'- phosphosulfate 3'-phosphotransferase).	3.26115	0.736741	0.225915	0.645617
1392	41127	Os04g0499200|mRNA|AK069440|CDS+3'UTR	Os04g0499200	Enhancer of rudimentary family protein.	3.26111	1.7035	0.522367	0.645617
1393	25147	Os02g0452600|mRNA|AK063107|5'UTR+CDS	Os02g0452600	Hypothetical protein.	3.26071	2.98814	0.916408	0.645617
1394	10102	osa-miR169o|Os11|3'seq	osa-miR169o	miRNA	3.26057	3.81142	1.16894	0.645617
1395	35204	Os06g0169900|COMBINER_EST|Os06g0169900|8	Os06g0169900	Hypothetical protein.	3.26015	2.3826	0.730825	0.645617
1396	19200	Os06g0367500|mRNA|AK063619|CDS+3'UTR	Os06g0367500	Conserved hypothetical protein.	3.25986	3.16803	0.971828	0.645617
1397	28015	Os06g0154500|mRNA|AJ535841|CDS+3'UTR	Os06g0154500	Mitogen-activated protein kinase (MAP kinase 6).	3.25973	1.67803	0.514775	0.645617
1398	32190	Os08g0254500|mRNA|AK121121|CDS+3'UTR	Os08g0254500	Preprotein translocase secY subunit, chloroplast precursor (CpSecY).	3.25929	2.10735	0.646565	0.645617
1399	1708	Os07g0101200|mRNA|AK073590|CDS+3'UTR	Os07g0101200	Protein prenyltransferase domain containing protein.	3.25915	1.66623	0.511248	0.645617
1400	3262	osa-miR166d|Os02|5'seq	osa-miR166d	miRNA	3.2591	3.20715	0.984062	0.645617
1401	21485	Os12g0262000|mRNA|AK106352|CDS+3'UTR	Os12g0262000	Hypothetical protein.	3.25876	3.01065	0.923862	0.645617
1402	959	Os11g0435500|mRNA|AK069963|CDS+3'UTR	Os11g0435500	Conserved hypothetical protein.	3.25826	3.60996	1.10794	0.645617
1403	27257	Os05g0471000|mRNA|AK067959|CDS+3'UTR	Os05g0471000	Protein kinase domain containing protein.	3.25773	1.67577	0.514399	0.645617
1404	12477	Os03g0217600|COMBINER_EST|CB643221|7	Os03g0217600	Hypothetical protein.	3.25759	3.20931	0.985179	0.645617
1405	5734	Os02g0447000|COMBINER_EST|Os02g0447000|8	Os02g0447000	Pol (Fragment).	3.25715	1.40227	0.430521	0.645617
1406	29157	Os03g0641200|COMBINER_EST|Os03g0641200|8	Os03g0641200	Amino acid/polyamine transporter I family protein.	3.25709	2.20185	0.676017	0.645617
1407	22309	Os08g0266700|mRNA|AY371048|CDS	Os08g0266700	Rad21/Rec8 like protein, N-terminal domain containing protein.	3.25697	3.21682	0.987674	0.645617
1408	37434	Os01g0129200|COMBINER_EST|Os01g0129200|8	Os01g0129200	Zn-finger, C2H2 type domain containing protein.	3.25673	3.21326	0.986651	0.645617
1409	37283	Os11g0127000|COMBINER_EST|Os11g0127000|8	Os11g0127000	No apical meristem (NAM) protein family protein.	3.25622	2.86707	0.88049	0.645617
1410	10004	Os06g0691900|COMBINER|CI096656|6	Os06g0691900	(No Hit)	3.25607	3.43472	1.05487	0.645617
1411	9195	Os04g0249900|COMBINER|CI512545|6	Os04g0249900	(No Hit)	3.25593	1.87514	0.575917	0.645617
1412	25307	Os03g0637900|mRNA|AY224572|CDS	Os03g0637900	Centromere protein-like protein (Fragment).	3.25581	1.87196	0.574959	0.645617
1413	7375	Os04g0599900|mRNA|AJ575225|CDS	Os04g0599900	ENTH1 protein (Fragment).	3.25542	0.76394	0.234667	0.645617
1414	476	Os06g0546000|mRNA|AK064215|CDS+3'UTR	Os06g0546000	Hypothetical protein.	3.25509	1.78356	0.547929	0.645617
1415	4474	Os01g0520500|COMBINER|CI531058|0	Os01g0520500	(No Hit)	3.25507	1.97615	0.607099	0.645617
1416	19396	Os11g0150300|mRNA|AK061232|CDS+3'UTR	Os11g0150300	Hypothetical protein.	3.25447	3.25973	1.00162	0.645617
1417	716	Os07g0471200|mRNA|AK111455|CDS+3'UTR	Os07g0471200	Hypothetical protein.	3.25401	2.55819	0.786167	0.645617
1418	2350	Os05g0197700|COMBINER_EST|Os05g0197700|8	Os05g0197700	Retrofit.	3.25382	2.62274	0.80605	0.645617
1419	24544	Os07g0512100|COMBINER_EST|Os07g0512100|8	Os07g0512100	Ankyrin repeat containing protein.	3.25364	3.13799	0.964455	0.645617
1420	34158	Os03g0582300|mRNA|AK121148|UTR	Os03g0582300	Non-protein coding transcript, uncharacterized transcript.	3.25359	2.53481	0.77908	0.645617
1421	2847	Os03g0179200|COMBINER|CI489451|x	Os03g0179200	(No Hit)	3.25309	2.76358	0.849524	0.645617
1422	15997	Os09g0514200|mRNA|AK100474|CDS+3'UTR	Os09g0514200	Calcium-dependent protein kinase (Fragment).	3.25254	2.44783	0.752592	0.645617
1423	1703	Os11g0176300|COMBINER_EST|Os11g0176300|8	Os11g0176300	Hypothetical plant protein family protein.	3.25207	2.34808	0.722025	0.645617
1424	24261	Os09g0295100|COMBINER|CI260674|6	Os09g0295100	(No Hit)	3.25171	3.12187	0.960072	0.645617
1425	30363	Os05g0521600|mRNA|AK063238|CDS+3'UTR	Os05g0521600	Pectinesterase family protein.	3.25156	1.32387	0.407148	0.645617
1426	17387	Os04g0529600|COMBINER|CI514969|6	Os04g0529600	(No Hit)	3.2513	2.67232	0.821923	0.645617
1427	34246	Os04g0641200|mRNA|AK100257|CDS+3'UTR	Os04g0641200	Pectinesterase (EC 3.1.1.11) (Fragment).	3.25105	2.41236	0.742025	0.645617
1428	13936	Os02g0541900|mRNA|AK107058|CDS+3'UTR	Os02g0541900	Conserved hypothetical protein.	3.25094	0.194183	0.0597315	0.645617
1429	9319	Os05g0490800|COMBINER_EST|CI002374|3	Os05g0490800	Proteasome subunit alpha type 3 (EC 3.4.25.1) (20S proteasome alpha subunit G) (20S proteasome subunit alpha-7).	3.25083	1.26444	0.38896	0.645617
1430	23096	Os05g0575800|mRNA|AK069002|CDS+3'UTR	Os05g0575800	Hypothetical protein.	3.25036	3.38565	1.04162	0.645617
1431	3889	Os04g0631900|mRNA|AK064630|CDS+3'UTR	Os04g0631900	Hypothetical protein.	3.24985	1.73695	0.534469	0.645617
1432	27933	Os01g0974700|COMBINER_EST|CI437739|3	Os01g0974700	Soluble inorganic pyrophosphatase (EC 3.6.1.1) (Pyrophosphate phospho- hydrolase) (PPase).	3.24933	1.62266	0.499383	0.645617
1433	2708	osa-miR439d|Os03|Mature	osa-miR439d	miRNA	3.24894	0.405363	0.124768	0.645617
1434	38839	Os07g0647200|COMBINER_EST|Os07g0647200|8	Os07g0647200	Cytochrome P450 family protein.	3.24894	2.11648	0.651437	0.645617
1435	16470	Os09g0291000|COMBINER_EST|CI220668|6	Os09g0291000	Conserved hypothetical protein.	3.24882	4.62773	1.42443	0.645617
1436	19233	Os02g0679500|mRNA|AY364311|CDS+3'UTR	Os02g0679500	Rac GTPase activating protein 2 (Fragment).	3.24848	1.45479	0.447839	0.645617
1437	50	Os06g0118600|mRNA|AK071942|CDS+3'UTR	Os06g0118600	Conserved hypothetical protein.	3.24823	2.8446	0.875737	0.645617
1438	33723	Os01g0929600|mRNA|AK070978|CDS+3'UTR	Os01g0929600	Conserved hypothetical protein.	3.24749	2.58457	0.795866	0.645617
1439	20005	Os01g0664200|mRNA|AK100061|CDS+3'UTR	Os01g0664200	Protein kinase domain containing protein.	3.24747	1.34995	0.415691	0.645617
1440	40593	Os02g0304900|mRNA|AK099304|CDS+3'UTR	Os02g0304900	Drought induced 19 family protein.	3.2474	1.30632	0.402265	0.645617
1441	10454	Os02g0817900|mRNA|AK068163|CDS+3'UTR	Os02g0817900	Chloroplast carotenoid epsilon-ring hydroxylase.	3.24635	1.75116	0.539425	0.645617
1442	32583	Os12g0233200|COMBINER_EST|Os12g0233200|8	Os12g0233200	TPR-like domain containing protein.	3.24535	3.42971	1.05681	0.645617
1443	23028	Os12g0600200|mRNA|AK102450|5'UTR+CDS	Os12g0600200	Hypothetical protein.	3.24531	1.77779	0.547804	0.645617
1444	12753	Os03g0738300|mRNA|AK071866|CDS+3'UTR	Os03g0738300	Hypothetical protein.	3.24522	4.42961	1.36496	0.645617
1445	1286	Os11g0264000|COMBINER_EST|CI453880|0	Os11g0264000	Multicopper oxidase, type 1 domain containing protein.	3.24438	1.80295	0.555716	0.645617
1446	29360	Os03g0558700|mRNA|AK108368|CDS+3'UTR	Os03g0558700	Conserved hypothetical protein.	3.24432	2.07661	0.640076	0.645617
1447	20246	Os04g0628300|COMBINER_EST|Os04g0628300|8	Os04g0628300	Harpin-induced 1 domain containing protein.	3.24395	3.40677	1.05019	0.645617
1448	28912	Os07g0415500|COMBINER_EST|Os07g0415500|8	Os07g0415500	Hypothetical protein.	3.24392	2.90847	0.896591	0.645617
1449	1578	Os05g0470900|COMBINER_EST|CB634005|7	Os05g0470900	Hypothetical protein.	3.2439	2.97001	0.915569	0.645617
1450	11647	Os05g0571000|mRNA|AK120171|CDS+3'UTR	Os05g0571000	Protein kinase-like domain containing protein.	3.2438	1.21669	0.375081	0.645617
1451	27248	Os05g0312600|COMBINER_EST|Os05g0312600|8	Os05g0312600	Calcium-binding EF-hand domain containing protein.	3.24378	2.4803	0.764634	0.645617
1452	20208	Os01g0107300|mRNA|AK059460|5'UTR+CDS	Os01g0107300	Hypothetical protein.	3.24314	2.81069	0.866658	0.645617
1453	2877	Os03g0167400|COMBINER_EST|Os03g0167400|8	Os03g0167400	Protein of unknown function DUF620 family protein.	3.243	1.77705	0.547965	0.645617
1454	9792	osa-miR395g|Os04|Mature	osa-miR395g	miRNA	3.24287	2.93763	0.905874	0.645617
1455	5298	Os05g0371100|COMBINER_EST|Os05g0371100|8	Os05g0371100	CW-type Zn-finger domain containing protein.	3.24246	2.99939	0.925034	0.645617
1456	49	Os10g0352200|mRNA|AK111071|CDS+3'UTR	Os10g0352200	Hypothetical protein.	3.24245	2.66884	0.823095	0.645617
1457	39857	Os03g0596200|mRNA|AK109832|CDS+3'UTR	Os03g0596200	Conserved hypothetical protein.	3.24239	2.24897	0.693616	0.645617
1458	31980	Os09g0376600|COMBINER_EST|Os09g0376600|8	Os09g0376600	Protein kinase domain containing protein.	3.24221	2.69132	0.830086	0.645617
1459	32743	Os07g0608900|mRNA|AY184809|CDS	Os07g0608900	Peroxisome assembly protein 10 (Peroxin-10) (AthPEX10) (Pex10p) (PER8).	3.24209	1.32716	0.409355	0.645617
1460	38624	Os02g0203200|mRNA|AK120020|CDS+3'UTR	Os02g0203200	Conserved hypothetical protein.	3.24208	2.01296	0.620885	0.645617
1461	40734	Os04g0284900|mRNA|AK072677|CDS+3'UTR	Os04g0284900	Hypothetical protein.	3.24197	1.18702	0.366141	0.645617
1462	6680	Os01g0528800|mRNA|AK068824|CDS+3'UTR	Os01g0528800	Cinnamyl alcohol dehydrogenase.	3.24195	2.6883	0.829224	0.645617
1463	23828	Os04g0617100|COMBINER_EST|CB643829|7	Os04g0617100	Hypothetical protein.	3.24166	3.18544	0.982658	0.645617
1464	16526	Os09g0324300|mRNA|AK109691|CDS+3'UTR	Os09g0324300	Cyclin-like F-box domain containing protein.	3.24104	0.126705	0.0390939	0.645617
1465	5701	Os02g0221600|COMBINER_EST|CI445446|0	Os02g0221600	Conserved hypothetical protein.	3.24098	1.3972	0.431104	0.645617
1466	5376	Os11g0582400|mRNA|AK073083|CDS+3'UTR	Os11g0582400	Hypothetical protein.	3.24085	1.63629	0.504894	0.645617
1467	19910	Os07g0655800|mRNA|AY644643|CDS+3'UTR	Os07g0655800	Conserved hypothetical protein.	3.24075	4.5474	1.40319	0.645617
1468	19346	Os08g0474100|COMBINER_EST|Os08g0474100|8	Os08g0474100	Conserved hypothetical protein.	3.24054	2.84779	0.8788	0.645617
1469	38317	Os11g0286700|COMBINER_EST|Os11g0286700|8	Os11g0286700	Beta-amyrin synthase.	3.24003	2.66137	0.821404	0.645617
1470	6215	Os07g0578700|COMBINER|CI274740|6	Os07g0578700	(No Hit)	3.23946	2.17083	0.670121	0.645617
1471	10488	POsControl0010|genome	POsControl0010	NONE	3.23945	2.01795	0.622931	0.645617
1472	14694	Os03g0292200|mRNA|AK069872|CDS+3'UTR	Os03g0292200	Mitochondrial substrate carrier family protein.	3.23912	2.07166	0.639575	0.645617
1473	20007	Os06g0685200|COMBINER|CI508407|2	Os06g0685200	(No Hit)	3.23872	3.65195	1.12759	0.645617
1474	38139	Os09g0445700|COMBINER_EST|CI419730|6	Os09g0445700	AAA ATPase, central region domain containing protein.	3.23821	2.84128	0.877422	0.645617
1475	38941	Os07g0452700|mRNA|AK101381|CDS+3'UTR	Os07g0452700	Conserved hypothetical protein.	3.23699	2.74817	0.84899	0.645617
1476	17289	Os02g0682200|mRNA|U78782|CDS+3'UTR	Os02g0682200	MADS box protein.	3.23698	2.52592	0.780332	0.645617
1477	17988	Os03g0693000|COMBINER_EST|CI482341|0	Os03g0693000	Protein of unknown function DUF1336 domain containing protein.	3.23682	1.12744	0.348318	0.645617
1478	8961	Os03g0216600|mRNA|AK066051|CDS+3'UTR	Os03g0216600	Neutral alpha-glucosidase AB precursor (EC 3.2.1.84) (Glucosidase II alpha subunit) (Alpha glucosidase 2). Splice isoform 3.	3.23661	0.627403	0.193846	0.645617
1479	7193	Os03g0140500|mRNA|AK071009|CDS+3'UTR	Os03g0140500	Protein of unknown function DUF26 domain containing protein.	3.2366	2.6263	0.811437	0.645617
1480	1726	Os07g0652800|COMBINER_EST|Os07g0652800|8	Os07g0652800	Conserved hypothetical protein.	3.23637	2.56605	0.792878	0.645617
1481	28311	osa-miR156e|Os04|3'seq	osa-miR156e	miRNA	3.23623	2.95356	0.912654	0.645617
1482	1058	Os09g0324200|mRNA|AK109621|CDS+3'UTR	Os09g0324200	Cyclin-like F-box domain containing protein.	3.23601	1.72012	0.531557	0.645617
1483	18828	Os04g0550800|mRNA|AK070602|CDS+3'UTR	Os04g0550800	Major intrinsic protein family protein.	3.23492	3.01218	0.931146	0.645617
1484	34292	Os02g0606900|mRNA|AK100561|CDS+3'UTR	Os02g0606900	Protein phosphatase 2C gamma isoform (EC 3.1.3.16) (PP2C-gamma) (Protein phosphatase magnesium-dependent 1 gamma) (Protein phosphatase 1C) (Fibroblast growth factor inducible protein 13) (FIN13).	3.23485	1.2814	0.396123	0.645617
1485	131	Os09g0296500|mRNA|AK106991|CDS+3'UTR	Os09g0296500	Conserved hypothetical protein.	3.23461	2.08837	0.645632	0.645617
1486	40990	Os11g0658900|COMBINER|CI536300|x	Os11g0658900	(No Hit)	3.23446	2.34186	0.724033	0.645617
1487	5611	Os02g0519100|mRNA|AK119325|CDS+3'UTR	Os02g0519100	K+ potassium transporter family protein.	3.23425	1.47154	0.454986	0.645617
1488	36091	Os08g0486700|COMBINER_EST|CI426770|0	Os08g0486700	Conserved hypothetical protein.	3.23376	2.08349	0.644293	0.645617
1489	4531	osa-miR159c|Os01|3'seq	osa-miR159c	miRNA	3.23339	2.92741	0.905368	0.645617
1490	3723	Os09g0476300|COMBINER|CI174280|6	Os09g0476300	(No Hit)	3.23329	1.75123	0.541627	0.645617
1491	850	Os03g0369100|mRNA|AK111061|CDS+3'UTR	Os03g0369100	Plant lipid transfer/seed storage/trypsin-alpha amylase inhibitor domain containing protein.	3.23258	2.43959	0.754687	0.645617
1492	24232	Os05g0358500|mRNA|AK060575|CDS+3'UTR	Os05g0358500	Protein phosphatase-like.	3.23248	1.59701	0.494052	0.645617
1493	39439	Os03g0207700|COMBINER_EST|Os03g0207700|8	Os03g0207700	Hypothetical protein.	3.23219	2.94844	0.912211	0.645617
1494	24122	Os06g0151100|COMBINER_EST|Os06g0151100|8	Os06g0151100	Transferase family protein.	3.23164	2.89227	0.894986	0.645617
1495	38788	Os06g0688000|mRNA|AK063450|CDS+3'UTR	Os06g0688000	Hypothetical protein.	3.23096	3.00317	0.929499	0.645617
1496	8261	Os03g0104700|mRNA|AK102558|CDS+3'UTR	Os03g0104700	Conserved hypothetical protein.	3.23036	2.58522	0.800288	0.645617
1497	40408	Os01g0528000|mRNA|AK119796|CDS+3'UTR	Os01g0528000	Hypothetical protein.	3.23026	1.73293	0.536468	0.645617
1498	13934	Os02g0323900|COMBINER_EST|Os02g0323900|8	Os02g0323900	Peptidase aspartic family protein.	3.22977	3.22639	0.998955	0.645617
1499	33372	Os09g0401600|COMBINER_EST|CI145411|6	Os09g0401600	UBX domain containing protein.	3.22957	0.880791	0.272727	0.645617
1500	35298	Os01g0891100|COMBINER_EST|Os01g0891100|8	Os01g0891100	Polygalacturonase C (Fragment).	3.22871	2.72119	0.84281	0.645617
1501	20430	Os08g0549200|mRNA|AK070916|CDS+3'UTR	Os08g0549200	Glycoside hydrolase, family 35 protein.	3.22847	2.62677	0.813626	0.645617
1502	3221	Os05g0468000|mRNA|AK071412|CDS+3'UTR	Os05g0468000	Hypothetical protein.	3.22831	1.74403	0.540229	0.645617
1503	34674	Os08g0442300|mRNA|AK071719|CDS+3'UTR	Os08g0442300	Calcineurin-like protein.	3.22795	2.85872	0.885613	0.645617
1504	6105	Os01g0902200|mRNA|AK064932|CDS+3'UTR	Os01g0902200	Peptidase M3A and M3B, thimet/oligopeptidase F family protein.	3.22788	0.734873	0.227664	0.645617
1505	2071	Os09g0567100|mRNA|AK069269|CDS+3'UTR	Os09g0567100	Hypothetical protein.	3.22761	1.77236	0.549125	0.645617
1506	39323	Os09g0341100|COMBINER_EST|CI068888|6	Os09g0341100	Protein kinase domain containing protein.	3.2276	2.56014	0.793203	0.645617
1507	7802	Os07g0508900|COMBINER_EST|Os07g0508900|8	Os07g0508900	Zn-finger, Dof type domain containing protein.	3.22753	2.86707	0.888317	0.645617
1508	10811	Os04g0590300|COMBINER_EST|Os04g0590300|8	Os04g0590300	Conserved hypothetical protein.	3.22744	4.33197	1.34223	0.645617
1509	189	Os01g0774500|mRNA|AK069241|CDS+3'UTR	Os01g0774500	H1flk-3 (Fragment).	3.22699	3.04702	0.944231	0.645617
1510	19812	Os04g0613700|mRNA|AK064783|CDS+3'UTR	Os04g0613700	UTP--glucose-1-phosphate uridylyltransferase family protein.	3.22699	1.22545	0.37975	0.645617
1511	1794	Os01g0261500|mRNA|AK101899|CDS+3'UTR	Os01g0261500	Conserved hypothetical protein.	3.22667	2.84836	0.882757	0.645617
1512	30530	Os05g0401500|COMBINER_EST|CI257787|6	Os05g0401500	2OG-Fe(II) oxygenase domain containing protein.	3.22662	1.35557	0.42012	0.645617
1513	10880	Os02g0261800|COMBINER_EST|Os02g0261800|8	Os02g0261800	Cytochrome c heme-binding site containing protein.	3.22634	1.23881	0.383968	0.645617
1514	15837	Os08g0163600|COMBINER_EST|Os08g0163600|8	Os08g0163600	Harpin-induced 1 domain containing protein.	3.22552	2.19391	0.680174	0.645617
1515	25056	Os02g0468500|COMBINER_EST|Os02g0468500|8	Os02g0468500	Protein prenyltransferase domain containing protein.	3.22482	2.55887	0.793493	0.645617
1516	9031	Os07g0607700|mRNA|AK069186|CDS+3'UTR	Os07g0607700	Di-trans-poly-cis-decaprenylcistransferase family protein.	3.22461	1.26194	0.391348	0.645617
1517	14171	Os02g0528000|COMBINER_EST|Os02g0528000|8	Os02g0528000	Hypothetical protein.	3.22439	3.67392	1.13941	0.645617
1518	4743	Os05g0225100|mRNA|AK109834|5'UTR+CDS	Os05g0225100	Conserved hypothetical protein.	3.22422	2.41887	0.750219	0.645617
1519	32175	Os03g0423000|mRNA|AK069736|CDS+3'UTR	Os03g0423000	Cyclin-like F-box domain containing protein.	3.22409	1.18268	0.366824	0.645617
1520	12156	Os03g0738900|COMBINER_EST|CI003983|3	Os03g0738900	NPH3 domain containing protein.	3.22401	1.34279	0.416497	0.645617
1521	28593	Os07g0560300|mRNA|AK101241|CDS+3'UTR	Os07g0560300	Armadillo repeat containing protein.	3.22359	1.6401	0.508781	0.645617
1522	27126	Os06g0659400|mRNA|AK106651|CDS+3'UTR	Os06g0659400	Protein of unknown function DUF231 domain containing protein.	3.22327	2.85092	0.884478	0.645617
1523	39236	Os02g0492500|mRNA|AK107598|CDS+3'UTR	Os02g0492500	Conserved hypothetical protein.	3.22318	6.06497	1.88167	0.645617
1524	13135	Os05g0543100|mRNA|AK065138|CDS+3'UTR	Os05g0543100	Clathrin adaptor complex, medium chain family protein.	3.22291	2.1859	0.678237	0.645617
1525	3966	Os06g0345200|mRNA|AK108576|CDS+3'UTR	Os06g0345200	Nicotianamine aminotransferase B.	3.22269	1.64789	0.511339	0.645617
1526	14568	Os09g0442800|mRNA|AK061348|CDS+3'UTR	Os09g0442800	Conserved hypothetical protein.	3.22233	1.11952	0.347425	0.645617
1527	24760	Os03g0855100|mRNA|AK109795|CDS+3'UTR	Os03g0855100	DNA-binding WRKY domain containing protein.	3.22183	4.40285	1.36657	0.645617
1528	20093	Os08g0100300|mRNA|AK108701|UTR	Os08g0100300	Non-protein coding transcript, putative npRNA.	3.2218	1.02847	0.319223	0.645617
1529	30241	Os07g0580900|mRNA|AK121529|CDS+3'UTR	Os07g0580900	GGDP synthase.	3.22155	3.49843	1.08595	0.645617
1530	10680	Os06g0116200|mRNA|AJ566409|5'UTR+CDS	Os06g0116200	Growth-regulating factor 5.	3.22083	2.25639	0.700563	0.645617
1531	15274	Os02g0778300|mRNA|AK058586|UTR	Os02g0778300	Conserved hypothetical protein.	3.22074	0.896226	0.278267	0.645617
1532	1338	Os06g0325200|COMBINER|CI261002|6	Os06g0325200	(No Hit)	3.22065	2.76359	0.858086	0.645617
1533	40384	Os07g0407700|mRNA|AK059329|UTR	Os07g0407700	Hypothetical protein.	3.22028	2.52801	0.785028	0.645617
1534	11308	Os02g0684600|COMBINER_EST|CI417618|0	Os02g0684600	Conserved hypothetical protein.	3.22021	1.99384	0.619164	0.645617
1535	1214	Os11g0431300|COMBINER_EST|Os11g0431300|8	Os11g0431300	Peptidase S10, serine carboxypeptidase family protein.	3.22019	2.24036	0.695724	0.645617
1536	1441	osa-miR172c|Os07|5'seq	osa-miR172c	miRNA	3.21933	1.70605	0.52994	0.645617
1537	16702	Os06g0116300|COMBINER_EST|AU095416|7	Os06g0116300	Syntaxin, N-terminal domain containing protein.	3.21908	1.22675	0.381087	0.645617
1538	31930	Os03g0359600|mRNA|AK072250|CDS+3'UTR	Os03g0359600	Avr9/Cf-9 rapidly elicited protein 231.	3.21846	2.67644	0.83159	0.645617
1539	41131	Os10g0447100|mRNA|AK066993|CDS+3'UTR	Os10g0447100	Ubiquitin-conjugating enzyme E2-21 kDa 2 (EC 6.3.2.19) (Ubiquitin- protein ligase 5) (Ubiquitin carrier protein 5).	3.21827	1.0751	0.334062	0.645617
1540	4069	Os05g0471800|COMBINER_EST|AU076164|7	Os05g0471800	FAR1 domain containing protein.	3.2182	2.36334	0.734365	0.645617
1541	25551	Os08g0517800|COMBINER_EST|Os08g0517800|8	Os08g0517800	Thaumatin, pathogenesis-related family protein.	3.21744	2.3043	0.71619	0.645617
1542	16879	Os09g0475700|mRNA|AK101979|CDS+3'UTR	Os09g0475700	Peptidase S9A, prolyl oligopeptidase family protein.	3.21712	3.76315	1.16973	0.645617
1543	8243	osa-miR166i|Os03|3'seq	osa-miR166i	miRNA	3.21684	2.86725	0.891325	0.645617
1544	8929	Os04g0658700|COMBINER_EST|Os04g0658700|8	Os04g0658700	Protein kinase domain containing protein.	3.21682	3.71576	1.1551	0.645617
1545	29185	Os05g0481700|COMBINER_EST|CI360347|1	Os05g0481700	Hypothetical protein.	3.21658	3.50011	1.08815	0.645617
1546	14968	Os03g0390700|mRNA|AK103600|CDS+3'UTR	Os03g0390700	Transthyretin family protein.	3.21657	0.691413	0.214954	0.645617
1547	859	Os02g0119000|COMBINER_EST|Os02g0119000|8	Os02g0119000	NBS-LRR disease resistance protein homologue (Fragment).	3.21618	2.05863	0.640086	0.645617
1548	2662	Os05g0406200|COMBINER_EST|Os05g0406200|8	Os05g0406200	Inosine/uridine-preferring nucleoside hydrolase domain containing protein.	3.21616	1.98147	0.616099	0.645617
1549	19486	Os02g0671400|mRNA|AK103866|CDS+3'UTR	Os02g0671400	Conserved hypothetical protein.	3.21607	2.11412	0.657363	0.645617
1550	13532	Os03g0438900|mRNA|AK111048|CDS+3'UTR	Os03g0438900	Hypothetical protein.	3.21549	0.213219	0.0663099	0.645617
1551	14268	Os03g0124500|mRNA|AK119960|CDS+3'UTR	Os03g0124500	Hypothetical protein.	3.2149	1.20485	0.37477	0.645617
1552	17411	Os04g0636500|mRNA|AK109716|CDS+3'UTR	Os04g0636500	NPH3 domain containing protein.	3.21478	0.116479	0.0362322	0.645617
1553	20453	Os04g0556900|mRNA|AK064112|CDS+3'UTR	Os04g0556900	Conserved hypothetical protein.	3.21463	2.9568	0.919794	0.645617
1554	25868	Os01g0906400|COMBINER_EST|Os01g0906400|8	Os01g0906400	Conserved hypothetical protein.	3.21463	2.60032	0.808903	0.645617
1555	19256	Os01g0646300|mRNA|AY464568|CDS	Os01g0646300	GAI protein.	3.21453	2.10113	0.653634	0.645617
1556	22982	Os01g0507000|mRNA|AK062682|5'UTR+CDS	Os01g0507000	Hypothetical protein.	3.21423	2.41833	0.752384	0.645617
1557	17033	Os04g0514600|COMBINER_EST|Os04g0514600|8	Os04g0514600	Disease resistance protein family protein.	3.21398	1.64424	0.51159	0.645617
1558	9374	Os10g0162000|mRNA|AK062627|CDS+3'UTR	Os10g0162000	Hypothetical protein.	3.21384	2.49287	0.775669	0.645617
1559	10298	Os02g0458900|COMBINER_EST|Os02g0458900|8	Os02g0458900	Hypothetical protein.	3.21318	3.22889	1.00489	0.645617
1560	25464	Os04g0673400|COMBINER_EST|Os04g0673400|8	Os04g0673400	Uracil-DNA glycosylase (EC 3.2.2.-) (UDG).	3.21263	2.13033	0.663111	0.645617
1561	9241	Os02g0172300|COMBINER|CI213353|6	Os02g0172300	(No Hit)	3.21213	1.34117	0.417532	0.645617
1562	10108	Os09g0407700|COMBINER_EST|CI534998|0	Os09g0407700	Haloacid dehalogenase/epoxide hydrolase family protein.	3.21199	1.35865	0.422994	0.645617
1563	21108	Os02g0241600|mRNA|AK111618|CDS+3'UTR	Os02g0241600	Protein kinase domain containing protein.	3.21157	2.36689	0.736989	0.645617
1564	12627	osa-miR396a|Os02|5'seq	osa-miR396a	miRNA	3.2114	2.77112	0.862902	0.645617
1565	4707	Os09g0275200|mRNA|AK070953|CDS+3'UTR	Os09g0275200	SKP1.	3.21138	1.66094	0.517206	0.645617
1566	8352	Os02g0253700|mRNA|AK072542|CDS+3'UTR	Os02g0253700	Conserved hypothetical protein.	3.21133	2.3592	0.734651	0.645617
1567	14819	Os06g0641400|mRNA|AK071438|CDS+3'UTR	Os06g0641400	Hypothetical protein.	3.21119	3.62879	1.13004	0.645617
1568	6541	Os01g0901700|mRNA|AK102777|CDS+3'UTR	Os01g0901700	Conserved hypothetical protein.	3.21105	1.16081	0.361504	0.645617
1569	33830	Os04g0680700|mRNA|AK107890|CDS+3'UTR	Os04g0680700	MutS III domain containing protein.	3.21093	1.84076	0.573279	0.645617
1570	13815	Os01g0129500|mRNA|AK099326|CDS+3'UTR	Os01g0129500	Conserved hypothetical protein.	3.21072	1.6608	0.517269	0.645617
1571	10546	Os09g0425400|COMBINER_EST|Os09g0425400|8	Os09g0425400	Hypothetical protein.	3.21003	2.8043	0.873605	0.645617
1572	23278	Os02g0699900|mRNA|AK069704|CDS+3'UTR	Os02g0699900	Bromodomain transcription factor containing protein.	3.20907	2.39211	0.745421	0.645617
1573	36311	Os07g0466200|mRNA|AK102749|CDS+3'UTR	Os07g0466200	Conserved hypothetical protein.	3.20892	1.99743	0.622461	0.645617
1574	4884	Os09g0420000|COMBINER_EST|Os09g0420000|8	Os09g0420000	Zn-finger, cysteine-rich C6HC domain containing protein.	3.20862	2.78865	0.869112	0.645617
1575	21972	Os01g0927500|mRNA|AK068802|CDS+3'UTR	Os01g0927500	Protein kinase domain containing protein.	3.20861	0.736578	0.229563	0.645617
1576	5704	Os07g0516100|COMBINER_EST|Os07g0516100|8	Os07g0516100	Protein phosphatase 2C-like domain containing protein.	3.20857	1.57372	0.490473	0.645617
1577	23436	Os09g0369500|mRNA|AK105479|CDS+3'UTR	Os09g0369500	Conserved hypothetical protein.	3.20839	2.72632	0.849746	0.645617
1578	4052	Os04g0293100|mRNA|AK062525|CDS+3'UTR	Os04g0293100	Hypothetical protein.	3.20824	1.88391	0.58721	0.645617
1579	1589	Os08g0419200|COMBINER_EST|Os08g0419200|8	Os08g0419200	Conserved hypothetical protein.	3.20793	1.59526	0.497285	0.645617
1580	23422	Os03g0188000|COMBINER_EST|Os03g0188000|8	Os03g0188000	Conserved hypothetical protein.	3.20717	2.09256	0.652463	0.645617
1581	5810	Os03g0701500|mRNA|AK063166|CDS+3'UTR	Os03g0701500	GNS1/SUR4 membrane protein family protein.	3.20663	0.841423	0.262401	0.645617
1582	31853	Os08g0378800|mRNA|AK069952|CDS+3'UTR	Os08g0378800	Sterile alpha motif homology 2 domain containing protein.	3.20653	2.2723	0.708647	0.645617
1583	398	PZmControl0003|mRNA|X12539|3'UTR	PZmControl0003	NONE	3.20629	2.91932	0.910498	0.645617
1584	2561	Os05g0311600|mRNA|AK069819|CDS+3'UTR	Os05g0311600	Transposase.	3.20558	1.73059	0.539867	0.645617
1585	8873	Os08g0161800|mRNA|AK120881|CDS+3'UTR	Os08g0161800	Cholinephosphate cytidylyltransferase.	3.20549	3.24706	1.01297	0.645617
1586	38187	Os03g0421500|COMBINER_EST|CI284668|6	Os03g0421500	Conserved hypothetical protein.	3.20486	2.24433	0.700291	0.645617
1587	15567	Os01g0655500|mRNA|AK108632|CDS+3'UTR	Os01g0655500	Protein kinase domain containing protein.	3.20485	0.10783	0.0336458	0.645617
1588	35232	Os10g0548600|mRNA|AF261277|CDS+3'UTR	Os10g0548600	Beta-expansin precursor.	3.20476	3.19432	0.996742	0.645617
1589	22031	Os10g0577600|mRNA|AK073475|CDS+3'UTR	Os10g0577600	Transcription factor jumonji, jmjC domain containing protein.	3.20476	1.39718	0.435972	0.645617
1590	38754	Os01g0810600|COMBINER_EST|Os01g0810600|8	Os01g0810600	Protein kinase domain containing protein.	3.20422	2.27032	0.708542	0.645617
1591	24785	Os07g0478700|COMBINER_EST|Os07g0478700|8	Os07g0478700	Conserved hypothetical protein.	3.20394	2.76904	0.864261	0.645617
1592	17285	Os04g0608400|mRNA|AK065931|CDS+3'UTR	Os04g0608400	Conserved hypothetical protein.	3.20393	1.30158	0.406244	0.645617
1593	37079	Os10g0475000|COMBINER_EST|CI161649|6	Os10g0475000	Conserved hypothetical protein.	3.20392	1.35904	0.42418	0.645617
1594	33154	Os05g0480700|mRNA|AK100850|CDS+3'UTR	Os05g0480700	Vacuolar ATP synthase subunit E (EC 3.6.3.14) (V-ATPase E subunit) (Vacuolar proton pump E subunit).	3.20312	2.66921	0.833314	0.645617
1595	20027	Os07g0629000|mRNA|AK101674|CDS+3'UTR	Os07g0629000	P-type R2R3 Myb protein (Fragment).	3.20305	1.48481	0.463562	0.645617
1596	38391	Os04g0660200|mRNA|AK120239|CDS+3'UTR	Os04g0660200	ABC-1 family protein.	3.20293	1.23642	0.386028	0.645617
1597	5797	Os02g0245100|mRNA|AK100203|CDS+3'UTR	Os02g0245100	Peroxisomal targeting signal type 2 receptor.	3.20206	1.95409	0.61026	0.645617
1598	6779	Os11g0221300|COMBINER_EST|Os11g0221300|8	Os11g0221300	AUX/IAA protein family protein.	3.20198	2.12865	0.664791	0.645617
1599	41272	Os12g0290300|COMBINER_EST|Os12g0290300|8	Os12g0290300	Fe-S metabolism associated SufE family protein.	3.20096	3.20233	1.00043	0.645617
1600	26114	Os07g0273400|COMBINER_EST|Os07g0273400|8	Os07g0273400	Conserved hypothetical protein.	3.20041	3.12108	0.975211	0.645617
1601	4870	Os04g0532700|mRNA|AK109796|CDS+3'UTR	Os04g0532700	Conserved hypothetical protein.	3.20039	1.42553	0.445422	0.645617
1602	17911	Os11g0603000|mRNA|AK111303|CDS+3'UTR	Os11g0603000	Basic helix-loop-helix dimerisation region bHLH domain containing protein.	3.20017	0.0672573	0.0210168	0.645617
1603	12491	Os03g0266700|mRNA|AK072831|CDS+3'UTR	Os03g0266700	Neutrophil cytosol factor 2 family protein.	3.20015	1.38229	0.431946	0.645617
1604	1120	Os02g0642200|mRNA|AK105194|CDS+3'UTR	Os02g0642200	Remorin (pp34).	3.20009	1.61425	0.504439	0.645617
1605	39029	Os04g0223900|COMBINER_EST|CI103951|6	Os04g0223900	Conserved hypothetical protein.	3.19925	2.02714	0.633629	0.645617
1606	5805	Os05g0525000|COMBINER_EST|Os05g0525000|8	Os05g0525000	TMK protein precursor.	3.19908	2.06563	0.645694	0.645617
1607	20398	Os06g0133800|mRNA|AK067452|CDS+3'UTR	Os06g0133800	Transketolase, chloroplast precursor (EC 2.2.1.1) (TK).	3.1979	0.917351	0.28686	0.645617
1608	37558	Os12g0530200|mRNA|AK062348|UTR	Os12g0530200	Non-protein coding transcript, unclassifiable transcript.	3.19762	1.64687	0.515029	0.645617
1609	2501	Os10g0545100|COMBINER_EST|Os10g0545100|8	Os10g0545100	Conserved hypothetical protein.	3.19757	3.13764	0.981257	0.645617
1610	19487	Os10g0112700|mRNA|AK105108|CDS+3'UTR	Os10g0112700	Protein kinase domain containing protein.	3.19708	2.63042	0.822758	0.645617
1611	12028	Os06g0676500|mRNA|AK069470|CDS+3'UTR	Os06g0676500	Conserved hypothetical protein.	3.19654	1.01157	0.316459	0.645617
1612	21029	Os05g0491700|COMBINER_EST|Os05g0491700|8	Os05g0491700	VQ domain containing protein.	3.1964	2.24903	0.703613	0.645617
1613	25116	Os05g0386000|mRNA|AK066148|CDS+3'UTR	Os05g0386000	Conserved hypothetical protein.	3.19577	1.8436	0.576889	0.645617
1614	36454	Os10g0479900|COMBINER_EST|CI380733|2	Os10g0479900	Transcriptional factor B3 family protein.	3.19541	0.741943	0.23219	0.645617
1615	16693	Os10g0109100|COMBINER_EST|Os10g0109100|8	Os10g0109100	En/Spm-like transposon proteins family protein.	3.19493	3.07784	0.963352	0.645617
1616	35326	Os03g0430500|COMBINER_EST|Os03g0430500|8	Os03g0430500	Peptidase S8 and S53, subtilisin, kexin, sedolisin domain containing protein.	3.19482	2.69671	0.844088	0.645617
1617	31186	Os01g0650900|COMBINER_EST|Os01g0650900|8	Os01g0650900	Lipolytic enzyme, G-D-S-L family protein.	3.19476	3.0917	0.967741	0.645617
1618	22956	Os10g0418300|mRNA|AK099297|5'UTR+CDS	Os10g0418300	Conserved hypothetical protein.	3.1947	2.93885	0.919915	0.645617
1619	32265	Os01g0191300|mRNA|AK061716|CDS+3'UTR	Os01g0191300	No apical meristem (NAM) protein domain containing protein.	3.1947	1.50761	0.471908	0.645617
1620	35391	Os04g0472500|COMBINER_EST|CI096707|6	Os04g0472500	Protein kinase domain containing protein.	3.19445	1.80827	0.566068	0.645617
1621	39171	Os05g0531600|COMBINER_EST|Os05g0531600|8	Os05g0531600	Hypothetical protein.	3.19443	2.79037	0.87351	0.645617
1622	17167	Os06g0522100|COMBINER|C20494|6	Os06g0522100	(No Hit)	3.19437	2.82059	0.882989	0.645617
1623	19317	Os03g0190100|mRNA|AK061907|CDS+3'UTR	Os03g0190100	UbiA prenyltransferase family protein.	3.19409	4.85189	1.51902	0.645617
1624	6128	Os05g0198000|COMBINER|CI481197|x	Os05g0198000	(No Hit)	3.19372	2.62891	0.823151	0.645617
1625	40646	Os09g0418300|COMBINER|CI419730|6	Os09g0418300	(No Hit)	3.19371	2.67257	0.836824	0.645617
1626	13129	Os12g0194000|mRNA|AK119313|CDS+3'UTR	Os12g0194000	Peptidase aspartic family protein.	3.19356	0.236207	0.0739634	0.645617
1627	10587	Os03g0285800|mRNA|AJ486975|CDS+3'UTR	Os03g0285800	MAP kinase 1 (MAP kinase MAPK5a).	3.19348	1.0331	0.323502	0.645617
1628	33659	Os07g0457700|COMBINER_EST|Os07g0457700|8	Os07g0457700	Conserved hypothetical protein.	3.19336	2.9792	0.932934	0.645617
1629	27150	Os03g0130800|mRNA|AK058647|UTR	Os03g0130800	Bromodomain containing protein.	3.19281	1.47217	0.461089	0.645617
1630	34582	Os03g0206100|COMBINER_EST|CI192352|6	Os03g0206100	Protein of unknown function DUF566 family protein.	3.19276	1.38696	0.434408	0.645617
1631	38100	Os10g0530300|COMBINER_EST|Os10g0530300|8	Os10g0530300	Glutathione S-transferase GST 22 (EC 2.5.1.18) (Fragment).	3.19273	1.98138	0.620591	0.645617
1632	17237	Os10g0171500|mRNA|AK058441|CDS+3'UTR	Os10g0171500	E-class P450, group I family protein.	3.19267	3.17081	0.993154	0.645617
1633	17543	Os10g0555400|COMBINER_EST|Os10g0555400|8	Os10g0555400	Conserved hypothetical protein.	3.19212	3.4614	1.08436	0.645617
1634	37115	Os03g0831700|mRNA|AK066131|CDS+3'UTR	Os03g0831700	Conserved hypothetical protein.	3.19201	1.27658	0.399929	0.645617
1635	38813	Os10g0474900|COMBINER_EST|Os10g0474900|8	Os10g0474900	Conserved hypothetical protein.	3.19168	2.63062	0.824211	0.645617
1636	28629	Os03g0195100|mRNA|AY338236|CDS	Os03g0195100	Aminotransferase, class I and II domain containing protein.	3.19154	2.56518	0.803743	0.645617
1637	16200	Os05g0521300|mRNA|AK065361|CDS+3'UTR	Os05g0521300	Kinesin 4 (Kinesin-like protein D).	3.19111	1.40784	0.441175	0.645617
1638	611	Os08g0235600|COMBINER_EST|Os08g0235600|8	Os08g0235600	Disease resistance protein family protein.	3.19111	2.08947	0.654778	0.645617
1639	151	POsControl0023|genome	POsControl0023	NONE	3.19071	1.27878	0.400782	0.645617
1640	31974	Os06g0142200|mRNA|AF140229|5'UTR+CDS	Os06g0142200	Early nodulin 93 ENOD93 protein family protein.	3.18987	2.85409	0.894735	0.645617
1641	36864	Os07g0265200|COMBINER_EST|Os07g0265200|8	Os07g0265200	Mitochondrial import inner membrane translocase, subunit Tim17/22 family protein.	3.18987	1.62759	0.510237	0.645617
1642	2316	Os02g0783100|mRNA|AK064154|CDS+3'UTR	Os02g0783100	Mitochodrial transcription termination factor-related family protein.	3.18961	1.78388	0.559277	0.645617
1643	3014	Os02g0294600|mRNA|AK101077|CDS+3'UTR	Os02g0294600	WD-repeat protein-like.	3.18957	0.7335	0.229969	0.645617
1644	25894	Os07g0474400|COMBINER_EST|Os07g0474400|8	Os07g0474400	Adrenodoxin reductase family protein.	3.1895	3.34363	1.04833	0.645617
1645	6856	Os07g0220000|COMBINER|CI483127|x	Os07g0220000	(No Hit)	3.18933	1.57469	0.493738	0.645617
1646	7732	Os06g0304300|mRNA|AK109897|CDS+3'UTR	Os06g0304300	Hypothetical protein.	3.18929	2.90807	0.911825	0.645617
1647	4020	Os06g0352900|mRNA|AK060651|CDS+3'UTR	Os06g0352900	Conserved hypothetical protein.	3.18923	1.58474	0.496902	0.645617
1648	20898	Os02g0486500|COMBINER_EST|Os02g0486500|8	Os02g0486500	Transferase family protein.	3.18844	2.68466	0.841997	0.645617
1649	18513	Os11g0588500|COMBINER_EST|Os11g0588500|8	Os11g0588500	Glutathione S-transferase, C-terminal domain containing protein.	3.18816	4.23993	1.3299	0.645617
1650	12747	Os09g0555600|mRNA|AK101142|CDS+3'UTR	Os09g0555600	MORN motif repeat containing protein.	3.18814	2.15775	0.676807	0.645617
1651	2089	Os03g0246900|COMBINER_EST|Os03g0246900|8	Os03g0246900	LOB domain protein 18.	3.18798	2.40576	0.754633	0.645617
1652	5127	Os06g0197200|COMBINER_EST|Os06g0197200|8	Os06g0197200	20 kDa chaperonin, chloroplast precursor (Protein Cpn21) (Chloroplast protein Cpn10) (Chloroplast chaperonin 10) (Ch-CPN10) (Chaperonin 20).	3.18778	1.88409	0.591035	0.645617
1653	24213	Os08g0226800|COMBINER_EST|Os08g0226800|8	Os08g0226800	MATH domain containing protein.	3.1877	4.45863	1.3987	0.645617
1654	27845	Os09g0260000|COMBINER_EST|Os09g0260000|8	Os09g0260000	Cyclin-like F-box domain containing protein.	3.18769	2.33584	0.732769	0.645617
1655	5251	Os07g0591300|COMBINER_EST|Os07g0591300|8	Os07g0591300	Conserved hypothetical protein.	3.18768	2.60698	0.817831	0.645617
1656	1007	Os03g0752500|mRNA|AK063100|UTR	Os03g0752500	Non-protein coding transcript, uncharacterized transcript.	3.18765	2.14031	0.671438	0.645617
1657	14378	Os02g0673100|mRNA|AK108963|CDS+3'UTR	Os02g0673100	Protein of unknown function UPF0005 family protein.	3.18753	2.29536	0.720107	0.645617
1658	14092	Os02g0644400|COMBINER_EST|CI125315|6	Os02g0644400	Kinesin, motor region domain containing protein.	3.18709	1.29025	0.404836	0.645617
1659	34033	Os06g0609800|mRNA|AK065646|CDS+3'UTR	Os06g0609800	Conserved hypothetical protein.	3.18641	0.957863	0.300609	0.645617
1660	20877	Os01g0252300|mRNA|AK063327|5'UTR+CDS	Os01g0252300	Hypothetical protein.	3.18609	3.35564	1.05321	0.645617
1661	17529	Os06g0662300|mRNA|AK121208|CDS+3'UTR	Os06g0662300	Pollen allergen Lol p2 family protein.	3.18605	3.14354	0.986657	0.645617
1662	2429	Os09g0525400|mRNA|AK104112|CDS+3'UTR	Os09g0525400	Zn-finger, RING domain containing protein.	3.18605	1.10374	0.34643	0.645617
1663	19979	Os10g0497600|mRNA|AK103003|CDS+3'UTR	Os10g0497600	Protein kinase domain containing protein.	3.18564	1.13548	0.356437	0.645617
1664	17550	Os01g0111500|mRNA|AK108587|CDS+3'UTR	Os01g0111500	Basic helix-loop-helix dimerisation region bHLH domain containing protein.	3.18533	3.31096	1.03944	0.645617
1665	26672	Os11g0188900|COMBINER_EST|CB651392|7	Os11g0188900	Hypothetical protein.	3.18513	2.12645	0.667619	0.645617
1666	1693	POsControl0026|random	POsControl0026	NONE	3.18492	2.8809	0.904543	0.645617
1667	3876	Os03g0754100|COMBINER_EST|CB643099|7	Os03g0754100	Hypothetical protein.	3.18468	2.70156	0.848298	0.645617
1668	31688	osa-miR160b|Os06|Mature	osa-miR160b	miRNA	3.18451	2.65458	0.833593	0.645617
1669	33043	Os06g0342600|COMBINER_EST|Os06g0342600|8	Os06g0342600	Hypothetical protein.	3.18404	2.69529	0.8465	0.645617
1670	12230	Os02g0696500|mRNA|AK111242|CDS+3'UTR	Os02g0696500	Glycoside hydrolase, family 16 domain containing protein.	3.18389	2.63503	0.827615	0.645617
1671	39554	Os01g0813800|mRNA|AK063065|CDS+3'UTR	Os01g0813800	Glycoside hydrolase, family 1 protein.	3.18262	3.16449	0.994303	0.645617
1672	17377	Os08g0437200|COMBINER_EST|Os08g0437200|8	Os08g0437200	P-type R2R3 Myb protein (Fragment).	3.18257	2.40017	0.754163	0.645617
1673	23610	Os04g0202700|mRNA|AK100764|CDS+3'UTR	Os04g0202700	Conserved hypothetical protein.	3.18239	3.99183	1.25435	0.645617
1674	2629	Os03g0573500|COMBINER_EST|Os03g0573500|8	Os03g0573500	Disease resistance protein family protein.	3.18236	2.82901	0.888964	0.645617
1675	1271	osa-miR166h|Os02|5'seq	osa-miR166h	miRNA	3.1821	3.47358	1.0916	0.645617
1676	20240	Os03g0200900|COMBINER_EST|Os03g0200900|8	Os03g0200900	Hypothetical protein.	3.18154	2.51554	0.790669	0.645617
1677	456	Os02g0806400|mRNA|AK107867|5'UTR+CDS	Os02g0806400	Conserved hypothetical protein.	3.18147	2.18663	0.6873	0.645617
1678	34328	Os10g0493400|mRNA|AK121914|CDS+3'UTR	Os10g0493400	Hypothetical protein.	3.18112	3.05039	0.958904	0.645617
1679	32860	Os07g0199000|COMBINER_EST|CI528587|1	Os07g0199000	Conserved hypothetical protein.	3.18112	2.94641	0.92622	0.645617
1680	31137	Os04g0528300|mRNA|AK058387|CDS+3'UTR	Os04g0528300	ABC transporter related domain containing protein.	3.18099	1.70274	0.535287	0.645617
1681	10016	Os03g0845300|COMBINER|CI078171|0	Os03g0845300	(No Hit)	3.18073	3.51073	1.10375	0.645617
1682	24067	Os05g0149000|mRNA|AK111047|CDS+3'UTR	Os05g0149000	Pectinesterase inhibitor domain containing protein.	3.18043	3.81393	1.19919	0.645617
1683	40132	Os01g0589300|mRNA|AK103040|CDS+3'UTR	Os01g0589300	Single myb histone 1.	3.17985	1.61165	0.506831	0.645617
1684	5922	Os11g0258500|COMBINER_EST|Os11g0258500|8	Os11g0258500	Disease resistance protein family protein.	3.17877	3.85035	1.21127	0.645617
1685	39579	Os02g0566500|mRNA|AK071355|CDS+3'UTR	Os02g0566500	Conserved hypothetical protein.	3.17867	2.63998	0.830528	0.645617
1686	28473	Os02g0144300|mRNA|AK106692|5'UTR+CDS	Os02g0144300	Conserved hypothetical protein.	3.17812	3.07696	0.96817	0.645617
1687	16037	Os05g0511000|mRNA|AK067012|CDS+3'UTR	Os05g0511000	Eukaryotic protein of unknown function DUF887 family protein.	3.17787	2.73988	0.862177	0.645617
1688	38229	Os11g0462900|COMBINER_EST|Os11g0462900|8	Os11g0462900	Leucine-rich repeat, cysteine-containing subtype containing protein.	3.17726	3.30898	1.04146	0.645617
1689	15711	Os09g0267400|mRNA|AK070630|CDS+3'UTR	Os09g0267400	Harpin-induced 1 domain containing protein.	3.17709	0.167863	0.0528354	0.645617
1690	657	Os03g0563300|mRNA|AK070720|CDS+3'UTR	Os03g0563300	Magnesium-chelatase subunit chlI, chloroplast precursor (EC 6.6.1.1) (Mg-protoporphyrin IX chelatase) (Protein CS/CH-42).	3.17673	1.94746	0.613038	0.645617
1691	19830	Os02g0754900|mRNA|AK062624|CDS+3'UTR	Os02g0754900	Disulfide isomerase.	3.17658	0.805441	0.253556	0.645617
1692	1748	Os12g0500500|mRNA|AK101058|CDS+3'UTR	Os12g0500500	Disease resistance protein family protein.	3.17658	1.5803	0.497485	0.645617
1693	3803	Os08g0481800|mRNA|AK060342|CDS+3'UTR	Os08g0481800	Plastidic general dicarboxylate transporter.	3.17616	0.901299	0.28377	0.645617
1694	3477	Os04g0536800|COMBINER|AU077425|6	Os04g0536800	(No Hit)	3.17615	1.81328	0.570905	0.645617
1695	1715	Os01g0655400|mRNA|AK068171|CDS+3'UTR	Os01g0655400	Hypothetical protein.	3.17588	1.2744	0.401274	0.645617
1696	5608	Os06g0207500|mRNA|AK073911|CDS+3'UTR	Os06g0207500	Protein of unknown function DUF231 domain containing protein.	3.17578	1.42426	0.448476	0.645617
1697	922	Os06g0343600|mRNA|AK102481|CDS+3'UTR	Os06g0343600	UDP-glucuronosyl/UDP-glucosyltransferase family protein.	3.17578	1.68443	0.5304	0.645617
1698	16728	Os06g0209400|COMBINER_EST|Os06g0209400|8	Os06g0209400	Conserved hypothetical protein.	3.17554	2.8627	0.901485	0.645617
1699	29841	Os01g0782700|COMBINER_EST|Os01g0782700|8	Os01g0782700	Cyclic nucleotide-binding domain containing protein.	3.17471	2.77553	0.874262	0.645617
1700	30061	Os03g0737200|COMBINER_EST|Os03g0737200|8	Os03g0737200	Conserved hypothetical protein.	3.17365	2.13823	0.673744	0.645617
1701	33594	Os09g0456900|mRNA|AK073236|CDS+3'UTR	Os09g0456900	Nucleic acid-binding OB-fold domain containing protein.	3.17333	3.17879	1.00172	0.645617
1702	4716	Os01g0946100|mRNA|AK099261|CDS+3'UTR	Os01g0946100	WD40-like domain containing protein.	3.17295	3.61797	1.14025	0.645617
1703	3595	Os03g0195800|mRNA|AF493792|CDS	Os03g0195800	High affinity sulphate transporter.	3.17287	3.97953	1.25424	0.645617
1704	6914	Os06g0662800|COMBINER_EST|Os06g0662800|8	Os06g0662800	Pollen allergen Lol p2 family protein.	3.17259	1.19553	0.37683	0.645617
1705	2387	Os01g0863800|COMBINER_EST|Os01g0863800|8	Os01g0863800	Uncharacterized plant-specific domain containing protein.	3.17243	2.39349	0.754465	0.645617
1706	20899	Os07g0529100|mRNA|AK121191|CDS+3'UTR	Os07g0529100	Conserved hypothetical protein.	3.1724	3.09141	0.97447	0.645617
1707	8872	Os05g0149900|mRNA|AK072901|5'UTR+CDS	Os05g0149900	TPR-like domain containing protein.	3.17215	2.32283	0.732257	0.645617
1708	10607	Os01g0513100|mRNA|AK059183|CDS+3'UTR	Os01g0513100	Hypothetical protein.	3.17179	1.12237	0.353861	0.645617
1709	27375	Os03g0200600|COMBINER_EST|CI392116|0	Os03g0200600	Protein prenyltransferase domain containing protein.	3.1715	1.21766	0.383937	0.645617
1710	39484	Os07g0634000|COMBINER_EST|Os07g0634000|8	Os07g0634000	DedA domain containing protein.	3.17109	3.32971	1.05002	0.645617
1711	4558	Os10g0540900|mRNA|AK072078|CDS+3'UTR	Os10g0540900	Conserved hypothetical protein.	3.17067	1.88187	0.593524	0.645617
1712	3829	Os07g0685300|mRNA|AK067645|CDS+3'UTR	Os07g0685300	Phosphate starvation regulator protein (Regulatory protein of P- starvation acclimation response Psr1).	3.1705	1.61942	0.510777	0.645617
1713	5246	Os03g0823700|mRNA|AK061336|CDS+3'UTR	Os03g0823700	Ras-related protein Rab11C.	3.17045	1.93308	0.609716	0.645617
1714	15037	Os03g0327800|COMBINER_EST|CI362055|0	Os03g0327800	NAC-domain containing protein 29 (ANAC029) (NAC2) (NAC-LIKE, ACTIVATED BY AP3/PI protein) (NAP).	3.17042	4.07631	1.28573	0.645617
1715	21536	Os06g0703000|mRNA|AK072944|CDS+3'UTR	Os06g0703000	Protein kinase domain containing protein.	3.17025	2.90494	0.916312	0.645617
1716	10997	Os01g0777000|COMBINER_EST|Os01g0777000|8	Os01g0777000	Conserved hypothetical protein.	3.17004	2.39108	0.754273	0.645617
1717	32789	Os11g0166300|COMBINER_EST|Os11g0166300|8	Os11g0166300	Hypothetical protein.	3.16949	1.78032	0.561705	0.645617
1718	21102	Os01g0226500|mRNA|AK066242|CDS+3'UTR	Os01g0226500	Conserved hypothetical protein.	3.1693	1.6872	0.532356	0.645617
1719	10588	Os12g0464300|COMBINER|CI146474|6	Os12g0464300	(No Hit)	3.1692	0.862557	0.272169	0.645617
1720	22377	Os04g0175000|mRNA|AK101746|CDS+3'UTR	Os04g0175000	Hypothetical protein.	3.1691	1.75616	0.554151	0.645617
1721	3598	Os06g0134400|mRNA|AK108212|CDS+3'UTR	Os06g0134400	Hypothetical protein.	3.16895	2.84551	0.897932	0.645617
1722	16762	Os12g0468500|COMBINER|CI349519|4	Os12g0468500	(No Hit)	3.16886	3.9175	1.23625	0.645617
1723	18665	Os12g0419700|mRNA|AK071980|UTR	Os12g0419700	Non-protein coding transcript, uncharacterized transcript.	3.16854	2.85823	0.902066	0.645617
1724	16864	Os06g0709300|mRNA|AK108588|CDS+3'UTR	Os06g0709300	Hypothetical protein.	3.16834	3.09577	0.977094	0.645617
1725	19862	Os10g0504600|mRNA|AY224548|CDS	Os10g0504600	Chorion 2 family protein.	3.16831	2.06573	0.651999	0.645617
1726	26830	Os10g0579300|mRNA|AK103692|CDS+3'UTR	Os10g0579300	NADH:ubiquinone oxidoreductase 17.2 kD subunit family protein.	3.16825	1.27215	0.401532	0.645617
1727	34438	Os08g0415600|COMBINER_EST|Os08g0415600|8	Os08g0415600	U box domain containing protein.	3.16813	2.44408	0.771457	0.645617
1728	40223	Os02g0742100|mRNA|AK072122|CDS+3'UTR	Os02g0742100	Hypothetical protein.	3.16787	1.48217	0.467877	0.645617
1729	2315	Os03g0802300|mRNA|AK120564|CDS+3'UTR	Os03g0802300	Hypothetical protein.	3.16742	1.45306	0.458753	0.645617
1730	35111	Os02g0186800|COMBINER_EST|Os02g0186800|8	Os02g0186800	Cytochrome P450 family protein.	3.16731	2.4992	0.789061	0.645617
1731	14019	Os03g0173900|mRNA|AK063978|CDS+3'UTR	Os03g0173900	Integrins alpha chain family protein.	3.16707	1.3447	0.424587	0.645617
1732	2804	Os05g0576800|mRNA|AK070644|CDS+3'UTR	Os05g0576800	MAP kinase homolog.	3.16668	1.63442	0.51613	0.645617
1733	35631	Os01g0905800|mRNA|AK062270|CDS+3'UTR	Os01g0905800	Aldolase C-1.	3.16665	0.920245	0.290605	0.645617
1734	7	Os03g0199100|mRNA|AK069890|CDS+3'UTR	Os03g0199100	Protein of unknown function DUF677 family protein.	3.16649	0.987316	0.311801	0.645617
1735	654	Os11g0682000|COMBINER|CI468703|x	Os11g0682000	(No Hit)	3.16639	3.43229	1.08397	0.645617
1736	20689	Os08g0330400|COMBINER_EST|Os08g0330400|8	Os08g0330400	Plant invertase/pectin methylesterase inhibitor domain containing protein.	3.16542	2.9105	0.919465	0.645617
1737	25955	Os08g0450700|mRNA|AK099642|CDS	Os08g0450700	Hypothetical protein.	3.16512	2.29024	0.723586	0.645617
1738	5690	Os10g0337400|COMBINER_EST|Os10g0337400|8	Os10g0337400	Protein kinase family protein.	3.16482	1.37609	0.434807	0.645617
1739	11617	Os07g0196300|mRNA|AK101511|CDS+3'UTR	Os07g0196300	Cyclin-like F-box domain containing protein.	3.16475	3.44553	1.08872	0.645617
1740	37585	Os06g0661700|mRNA|AK066945|CDS+3'UTR	Os06g0661700	RabGAP/TBC domain containing protein.	3.16466	3.14066	0.992418	0.645617
1741	16446	Os02g0138100|COMBINER_EST|Os02g0138100|8	Os02g0138100	Conserved hypothetical protein.	3.16448	2.42107	0.765077	0.645617
1742	4620	Os10g0484800|mRNA|AK105510|CDS+3'UTR	Os10g0484800	Anther-specific protein YY2.	3.16444	1.54366	0.487815	0.645617
1743	28392	Os12g0271700|mRNA|AK111310|CDS+3'UTR	Os12g0271700	Solanesyl diphosphate synthase.	3.16438	3.58454	1.13278	0.645617
[truncated: 17,922 more rows]
[truncated: 1 more columns]

[truncated: 4 more sheets: 4.1k. Leaf elongation rate, 4.1l. Root elongation rate, 4.1m. SES, 4.1n. LRS]
