# Supplementary material for: Trait Specific Expression Profiling of Salt Stress Responsive Genes in Diverse Rice Genotypes as Determined by Modified Significance Analysis of Microarrays
Source: Front Plant Sci. 2016 May 3;7:567. doi: 10.3389/fpls.2016.00567 (PMC4853522; doi:10.3389/fpls.2016.00567)
Supplement: Table S2 — (a–n) Positively and negatively regulated significant probes for each of the 14 morpho-physiological traits in the eight rice genotypes representing wide natural variation in terms of salinity tolerance and genetic diversity under stressed condition determined by Significance Analysis of Microarrays (SAM). Significant probes were selected based on the criteria of FDR <5% (q-value) and fold score >2.0 (d) and are presented along with the corresponding Locus ID and annotation. [file DataSheet2.ZIP › Table S2_Sig. probes under stressed condition (SAM).xls]

## Sheet: 4.2a. Shoot Na
Supplementary Table 4.2a. Significant probes for ‘Shoot Na’ in wide natural variation of rice genotypes under stressed condition determined by SAM.
Positive genes (1275)
	Row	ProbeName (Agilent)	Locus ID	Annotation (Agilent Description)	Score(d)	Numerator(r)	Denominator(s+s0)	q-value(%)
	4523	Os01g0144100|mRNA|AK058909|CDS+3'UTR	Os01g0144100	Thylakoid lumenal 15 kDa protein, chloroplast precursor (p15).	5.60075	6.86963	1.22656	0
	13589	Os03g0722700|mRNA|AK060978|CDS+3'UTR	Os03g0722700	Hypothetical protein.	5.37105	4.41138	0.821324	0
	22989	Os12g0549700|COMBINER|CI545960|x	Os12g0549700	(No Hit)	5.2162	7.13114	1.36711	0
	38895	Os11g0695900|mRNA|AK101888|CDS+3'UTR	Os11g0695900	Importin-beta, N-terminal domain containing protein.	5.16354	7.11098	1.37715	0
	32298	Os02g0102600|mRNA|AK103103|CDS+3'UTR	Os02g0102600	Ankyrin repeat containing protein.	5.12391	2.09478	0.408824	0
	18934	Os12g0533700|mRNA|AK059125|CDS+3'UTR	Os12g0533700	Phenylalanyl-tRNA synthetase, class IIc family protein.	5.0618	1.98289	0.391736	0
	37237	Os12g0563600|mRNA|AK069514|CDS+3'UTR	Os12g0563600	Protein of unknown function DUF538 family protein.	4.76572	9.5316	2.00003	0
	29177	Os01g0810100|mRNA|AK099056|CDS+3'UTR	Os01g0810100	Ribonuclease III domain containing protein.	4.72844	4.80255	1.01567	0
	7962	Os11g0222900|mRNA|AK102237|CDS+3'UTR	Os11g0222900	Disease resistance protein family protein.	4.72789	6.96255	1.47266	0
	16708	Os11g0550800|mRNA|AK104926|CDS+3'UTR	Os11g0550800	Conserved hypothetical protein.	4.71422	12.2166	2.59143	0
	21783	Os06g0300300|mRNA|AK068813|CDS+3'UTR	Os06g0300300	Conserved hypothetical protein.	4.66883	1.81561	0.388879	0
	5501	Os02g0102400|mRNA|AK059054|CDS+3'UTR	Os02g0102400	Ribosomal protein S5, C-terminal domain containing protein.	4.64225	9.14598	1.97016	0
	7285	Os07g0539900|mRNA|AK098943|CDS+3'UTR	Os07g0539900	Beta-1,3-glucanase-like protein.	4.53132	4.20245	0.927423	0
	20486	Os11g0700900|mRNA|AK067962|CDS+3'UTR	Os11g0700900	Class III chitinase homologue (OsChib3H-b).	4.52749	5.32037	1.17513	0
	31788	Os01g0158900|mRNA|AK059497|CDS+3'UTR	Os01g0158900	Zn-finger, NF-X1 type domain containing protein.	4.52439	5.68923	1.25746	0
	39344	Os02g0486800|COMBINER|CI326232|6	Os02g0486800	(No Hit)	4.51913	2.98141	0.65973	0
	15079	Os12g0180900|mRNA|AK110994|CDS+3'UTR	Os12g0180900	Hypothetical protein.	4.51772	5.23202	1.15811	0
	26090	Os01g0541000|mRNA|AK059464|CDS+3'UTR	Os01g0541000	Hypothetical protein.	4.51633	10.5182	2.32893	0
	37890	Os06g0579100|mRNA|AK068691|UTR	Os06g0579100	Non-protein coding transcript, uncharacterized transcript.	4.48446	3.32599	0.741668	0
	25740	Os12g0509100|mRNA|AK069468|CDS+3'UTR	Os12g0509100	Hypothetical protein.	4.45729	3.77407	0.846718	0
	22017	Os12g0180400|mRNA|AK062318|CDS+3'UTR	Os12g0180400	DNA-directed RNA polymerase II 7.6 kDa polypeptide (EC 2.7.7.6) (RPB10) (RPB7.6) (RPABC5).	4.44196	3.89857	0.877671	0
	39075	Os08g0263300|mRNA|AK067503|CDS+3'UTR	Os08g0263300	Conserved hypothetical protein.	4.4355	7.09167	1.59884	0
	37838	Os05g0406100|mRNA|AK070068|CDS+3'UTR	Os05g0406100	Inosine/uridine-preferring nucleoside hydrolase domain containing protein.	4.4121	3.047	0.690601	0
	2517	Os12g0555000|mRNA|AB127580|CDS+3'UTR	Os12g0555000	Bet v I allergen family protein.	4.39608	6.54753	1.4894	0
	27756	Os11g0148400|mRNA|AK066122|CDS+3'UTR	Os11g0148400	Hypothetical protein.	4.35874	5.24711	1.20381	0
	30450	Os07g0635700|COMBINER_EST|CI524009|6	Os07g0635700	E-class P450, group I family protein.	4.29521	3.52488	0.820653	0
	26633	Os12g0217300|mRNA|AK064370|CDS+3'UTR	Os12g0217300	Conserved hypothetical protein.	4.25177	2.87258	0.675618	0
	12506	Os07g0442000|mRNA|AK068559|CDS+3'UTR	Os07g0442000	Cyclin-like F-box domain containing protein.	4.23518	4.63673	1.09481	0
	33794	Os12g0188700|mRNA|AJ005841|CDS+3'UTR	Os12g0188700	Thioredoxin (TRX).	4.20816	1.44795	0.344081	0
	16636	Os11g0245900|mRNA|AK120225|CDS+3'UTR	Os11g0245900	Conserved hypothetical protein.	4.20014	5.62883	1.34015	0
	15227	Os03g0248600|mRNA|AK099342|CDS+3'UTR	Os03g0248600	Enolase 2 (EC 4.2.1.11) (2-phosphoglycerate dehydratase 2) (2-phospho- D-glycerate hydro-lyase 2).	4.16532	4.96245	1.19137	0
	9322	Os12g0239900|mRNA|AK107869|CDS+3'UTR	Os12g0239900	Hypothetical protein.	4.16077	4.6654	1.12128	0
	33939	Os01g0706100|mRNA|AK072799|CDS+3'UTR	Os01g0706100	Conserved hypothetical protein.	4.15964	3.42804	0.82412	0
	40230	Os12g0541400|mRNA|AK101210|CDS+3'UTR	Os12g0541400	Hypothetical protein.	4.13948	3.64682	0.880984	0
	9763	Os03g0225100|mRNA|AK104423|CDS+3'UTR	Os03g0225100	Protein kinase domain containing protein.	4.12995	3.87339	0.937879	0
	5046	Os04g0423400|mRNA|AK061578|CDS+3'UTR	Os04g0423400	ABA/WDS induced protein family protein.	4.12754	7.20904	1.74657	0
	8621	Os07g0688000|mRNA|AK106965|CDS+3'UTR	Os07g0688000	Metallophosphoesterase domain containing protein.	4.10612	2.55161	0.621416	0
	19026	Os01g0933600|mRNA|AK067040|CDS+3'UTR	Os01g0933600	Conserved hypothetical protein.	4.0888	2.13487	0.522126	0
	30846	Os07g0459000|mRNA|AK066176|CDS+3'UTR	Os07g0459000	Conserved hypothetical protein.	4.08592	3.29815	0.807199	0
	12395	Os08g0268000|COMBINER_EST|CI199618|6	Os08g0268000	Conserved hypothetical protein.	4.07747	3.6773	0.901857	0
	32950	Os08g0238100|COMBINER_EST|CI260307|6	Os08g0238100	Protein prenyltransferase domain containing protein.	4.06653	3.07651	0.756545	0
	29267	Os07g0604500|mRNA|AK069085|CDS+3'UTR	Os07g0604500	Mitochondrial inner membrane translocase TM17-2 (Fragment).	4.04898	1.54241	0.380938	0
	2989	Os05g0301500|mRNA|AK059501|CDS+3'UTR	Os05g0301500	Ribophorin I (Fragment).	4.04893	1.24099	0.306498	0
	33007	Os12g0616000|mRNA|AK106725|CDS+3'UTR	Os12g0616000	Kinesin-like protein KIFC3.	4.01956	3.41092	0.84858	0
	30913	Os04g0616400|mRNA|AK101634|CDS+3'UTR	Os04g0616400	Receptor-like serine/threonine kinase.	4.01519	5.98997	1.49183	0
	3061	Os07g0475000|mRNA|AK068238|CDS+3'UTR	Os07g0475000	Conserved hypothetical protein.	4.01133	4.36437	1.08801	0
	22548	Os12g0202900|COMBINER_EST|CI523052|6	Os12g0202900	Disease resistance protein family protein.	3.98532	3.97374	0.997094	0
	6328	Os12g0265400|COMBINER_EST|CI096837|6	Os12g0265400	Hypothetical protein.	3.97686	4.14526	1.04234	0
	30590	Os12g0166700|mRNA|AK071570|CDS+3'UTR	Os12g0166700	Conserved hypothetical protein.	3.97159	5.14983	1.29667	0
	38639	Os01g0102900|mRNA|AK120535|CDS+3'UTR	Os01g0102900	Light regulated Lir1 family protein.	3.96132	3.62247	0.914462	0
	30481	Os12g0417100|mRNA|AK110761|UTR	Os12g0417100	Non-protein coding transcript, unclassifiable transcript.	3.93528	3.41105	0.866787	0
	21514	Os03g0723600|mRNA|AK067666|CDS+3'UTR	Os03g0723600	Hypothetical protein.	3.92547	8.20703	2.09071	0
	14227	Os12g0263000|mRNA|AY453405|CDS+3'UTR	Os12g0263000	Glutathione synthetase.	3.92162	3.94998	1.00723	0
	3758	Os12g0468600|mRNA|AK060961|CDS+3'UTR	Os12g0468600	Metallo-dependent hydrolase, composite domain containing protein.	3.92027	3.13932	0.800793	0
	20189	Os06g0173000|mRNA|AK108693|CDS+3'UTR	Os06g0173000	Hypothetical protein.	3.9112	2.67443	0.683788	0
	38750	Os11g0146000|mRNA|AK062645|CDS+3'UTR	Os11g0146000	Hypothetical protein.	3.90293	5.57307	1.42792	0
	34669	Os01g0184500|mRNA|AK060699|CDS+3'UTR	Os01g0184500	DEAD/DEAH box helicase, N-terminal domain containing protein.	3.8923	2.57736	0.662168	0
	22904	Os12g0250900|mRNA|AK119963|CDS+3'UTR	Os12g0250900	BRCT domain containing protein.	3.89105	5.41977	1.39288	0
	28416	Os11g0146200|mRNA|AK072033|CDS+3'UTR	Os11g0146200	Ankyrin repeat containing protein.	3.88393	3.82984	0.986071	0
	28049	Os04g0424900|COMBINER_EST|CI061709|6	Os04g0424900	Hypothetical protein.	3.87569	10.423	2.68933	0
	25095	Os03g0296400|mRNA|AK104149|CDS+3'UTR	Os03g0296400	Eukaryotic translation initiation factor 2 alpha subunit (eIF-2- alpha).	3.86942	1.81224	0.468349	0
	3194	Os07g0614700|COMBINER_EST|CI561699|0	Os07g0614700	SPX, N-terminal domain containing protein.	3.86802	2.05554	0.53142	0
	3005	Os01g0532300|COMBINER_EST|CI542224|1	Os01g0532300	Conserved hypothetical protein.	3.85042	2.78199	0.722517	0
	28549	Os08g0300200|mRNA|AK069706|CDS+3'UTR	Os08g0300200	C2 domain containing protein.	3.85015	1.12218	0.291463	0
	14725	Os02g0281200|mRNA|AK121583|CDS+3'UTR	Os02g0281200	Disease resistance protein family protein.	3.83862	3.23943	0.843904	0
	39926	Os08g0232100|mRNA|AK065066|UTR	Os08g0232100	Non-protein coding transcript, uncharacterized transcript.	3.815	3.60619	0.945266	0
	11003	Os03g0847500|mRNA|AK073859|CDS+3'UTR	Os03g0847500	Plastid quinol oxidase (Plastid terminal oxidase).	3.7972	5.86921	1.54567	0
	4815	Os02g0452700|mRNA|AK108220|CDS+3'UTR	Os02g0452700	Conserved hypothetical protein.	3.79083	2.97609	0.785076	0
	35231	Os03g0721900|COMBINER_EST|CI237672|6	Os03g0721900	Histone H2A.	3.78805	3.37476	0.890896	0
	36517	Os01g0539400|mRNA|AK106137|CDS+3'UTR	Os01g0539400	Hypothetical protein.	3.78484	3.2496	0.858582	0
	29010	Os03g0119000|mRNA|AK104441|CDS+3'UTR	Os03g0119000	Prolyl 4-hydroxylase, alpha subunit domain containing protein.	3.78314	7.31263	1.93296	0
	788	Os01g0191200|mRNA|AK060964|CDS+3'UTR	Os01g0191200	Acid phosphatase (Class B) family protein.	3.777	3.44407	0.911853	0
	13482	Os08g0382400|mRNA|AK099874|CDS+3'UTR	Os08g0382400	Peptidyl-prolyl cis-trans isomerase, chloroplast precursor (EC 5.2.1.8) (40 kDa thylakoid lumen PPIase) (40 kDa thylakoid lumen rotamase).	3.77644	2.54342	0.673497	0
	35203	Os03g0189600|mRNA|AK066331|CDS+3'UTR	Os03g0189600	Alcohol dehydrogenase.	3.77072	3.1634	0.838939	0
	20461	Os03g0799000|mRNA|AK099211|CDS+3'UTR	Os03g0799000	Histone H1.	3.76202	6.15441	1.63593	0
	36059	Os09g0495200|mRNA|AK102989|CDS+3'UTR	Os09g0495200	Hypothetical protein.	3.75571	1.77873	0.473608	0
	7614	Os01g0328300|mRNA|AK102126|CDS+3'UTR	Os01g0328300	Cyclin-like F-box domain containing protein.	3.75523	3.29022	0.87617	0
	3967	Os03g0107800|mRNA|AK062666|CDS+3'UTR	Os03g0107800	Hypothetical protein.	3.74453	1.91776	0.512151	0
	4827	Os03g0301700|mRNA|AK101878|CDS+3'UTR	Os03g0301700	Calmodulin-binding protein phosphatase.	3.74225	1.41345	0.377701	0
	38636	Os05g0142100|mRNA|AK107722|CDS+3'UTR	Os05g0142100	Conserved hypothetical protein.	3.73775	2.11822	0.566709	0
	41370	Os12g0254400|mRNA|AK073343|CDS+3'UTR	Os12g0254400	Hypothetical protein.	3.72991	6.28768	1.68575	0
	1634	Os03g0105600|COMBINER_EST|CI390494|0	Os03g0105600	Tubulin beta-1 chain (Beta-1 tubulin).	3.72865	1.79741	0.482054	0
	31758	Os01g0951200|mRNA|AF210324|CDS+3'UTR	Os01g0951200	Uridine 5'-monophosphate synthase (UMP synthase) [Includes: Orotate phosphoribosyltransferase (EC 2.4.2.10) (OPRtase); Orotidine 5'- phosphate decarboxylase (EC 4.1.1.23) (OMPdecase)].	3.72101	4.91475	1.32081	0.404408
	21160	Os01g0678100|mRNA|AK099717|CDS+3'UTR	Os01g0678100	Conserved hypothetical protein.	3.71731	3.90267	1.04987	0.404408
	8213	Os07g0189800|mRNA|AK071758|CDS+3'UTR	Os07g0189800	Conserved hypothetical protein.	3.71219	2.07302	0.558436	0.404408
	34785	Os07g0174600|COMBINER|CI190286|6	Os07g0174600	(No Hit)	3.7112	4.22815	1.13929	0.404408
	13583	Os09g0339600|COMBINER|CI511779|6	Os09g0339600	(No Hit)	3.70737	7.14595	1.9275	0.404408
	13467	Os10g0115200|COMBINER|CI046794|4	Os10g0115200	(No Hit)	3.70143	1.73438	0.46857	0.404408
	11601	Os11g0284900|mRNA|AK101586|CDS+3'UTR	Os11g0284900	Glutathione peroxidase.	3.696	3.4611	0.936445	0.404408
	4722	Os03g0750800|mRNA|AK066914|CDS+3'UTR	Os03g0750800	Transcriptional adaptor ADA2b (AT4g16420/dl4235c).	3.69494	1.898	0.513676	0.404408
	17877	Os01g0370900|COMBINER_EST|CI437841|0	Os01g0370900	Glutathione-S-transferase 19E50.	3.69159	3.49029	0.945471	0.404408
	29230	Os12g0113900|mRNA|AK121827|CDS+3'UTR	Os12g0113900	Hypothetical protein.	3.68233	2.78891	0.757375	0.404408
	1155	Os01g0723200|mRNA|AK063794|CDS+3'UTR	Os01g0723200	40S ribosomal protein S19-like.	3.6738	1.94883	0.530468	0.404408
	31040	Os03g0190100|mRNA|AK066332|CDS+3'UTR	Os03g0190100	UbiA prenyltransferase family protein.	3.66662	5.34254	1.45708	0.404408
	663	Os11g0183700|mRNA|AK066941|CDS+3'UTR	Os11g0183700	SWIRM domain containing protein.	3.64885	2.36306	0.647617	0.404408
	9656	Os12g0576100|COMBINER_EST|CI560253|0	Os12g0576100	Hypothetical protein.	3.64519	5.76031	1.58025	0.404408
	29300	Os02g0288200|mRNA|AK073147|CDS+3'UTR	Os02g0288200	Conserved hypothetical protein.	3.64357	1.44147	0.39562	0.404408
	16972	Os08g0427100|mRNA|AK067877|UTR	Os08g0427100	Non-protein coding transcript, unclassifiable transcript.	3.6331	2.10836	0.580322	0.404408
	17813	Os11g0579800|mRNA|AK121986|CDS+3'UTR	Os11g0579800	Gar1 protein RNA-binding region family protein.	3.63193	1.60898	0.443008	0.404408
	35964	Os03g0158300|mRNA|AK066591|CDS+3'UTR	Os03g0158300	Conserved hypothetical protein.	3.62735	3.3223	0.915902	0.404408
	29438	Os10g0370800|mRNA|AK122082|CDS+3'UTR	Os10g0370800	Exo-1,3-beta-glucanase precursor (EC 3.2.1.58) (Fragment).	3.62715	4.90474	1.35223	0.404408
	40149	Os03g0338600|mRNA|AK066604|CDS+3'UTR	Os03g0338600	tRNA pseudouridine synthase family protein.	3.62709	1.3055	0.359931	0.404408
	28883	Os10g0542900|mRNA|AK070067|CDS+3'UTR	Os10g0542900	Chitinase (EC 3.2.1.14) (Fragment).	3.62272	2.01857	0.557197	0.404408
	9378	Os09g0345300|mRNA|AK066121|CDS+3'UTR	Os09g0345300	Receptor protein kinase.	3.6227	3.90747	1.07861	0.404408
	35745	Os02g0147600|mRNA|AK100310|CDS+3'UTR	Os02g0147600	Conserved hypothetical protein.	3.62099	2.36133	0.652123	0.404408
	40150	Os01g0148500|mRNA|AK099174|CDS+3'UTR	Os01g0148500	Galactose oxidase, central domain containing protein.	3.61219	5.98829	1.6578	0.404408
	16204	Os01g0176700|mRNA|AK109808|CDS+3'UTR	Os01g0176700	Myb, DNA-binding domain containing protein.	3.60562	5.38848	1.49447	0.404408
	3562	Os05g0226900|mRNA|AK100217|CDS+3'UTR	Os05g0226900	Conserved hypothetical protein.	3.60405	2.98265	0.827582	0.404408
	15377	Os10g0368400|mRNA|AK120131|CDS+3'UTR	Os10g0368400	Clathrin adaptor complex, small chain family protein.	3.60203	3.40069	0.944104	0.404408
	4775	Os01g0539900|COMBINER_EST|CI482234|6	Os01g0539900	Conserved hypothetical protein.	3.59676	6.62189	1.84107	0.404408
	4756	Os06g0274200|mRNA|AK073155|CDS+3'UTR	Os06g0274200	High mobility group-like nuclear protein 2.	3.59555	2.36783	0.658546	0.404408
	16878	Os02g0215700|mRNA|AK099402|CDS+3'UTR	Os02g0215700	Protein kinase domain containing protein.	3.59424	2.40289	0.66854	0.404408
	16079	Os01g0113700|COMBINER_EST|CI117027|6	Os01g0113700	Protein kinase domain containing protein.	3.59262	2.38309	0.663329	0.404408
	2367	Os12g0263800|mRNA|AK065157|CDS+3'UTR	Os12g0263800	Pinoresinol-lariciresinol reductase TH1.	3.58809	5.80076	1.61667	0.404408
	21378	Os07g0111900|COMBINER_EST|CI221821|6	Os07g0111900	FAD-dependent pyridine nucleotide-disulphide oxidoreductase family protein.	3.58292	1.09385	0.305295	0.404408
	21883	Os11g0150800|mRNA|AK107875|CDS+3'UTR	Os11g0150800	Hypothetical protein.	3.58137	6.76831	1.88986	0.404408
	12236	Os01g0771900|mRNA|AK066300|CDS+3'UTR	Os01g0771900	Exo-beta-glucanase.	3.57586	2.65264	0.741819	0.404408
	28657	Os12g0142900|mRNA|AK064214|CDS+3'UTR	Os12g0142900	Peptidase aspartic family protein.	3.56788	3.85826	1.08139	0.404408
	11645	Os12g0575300|mRNA|AK120701|CDS+3'UTR	Os12g0575300	Hypothetical protein.	3.56246	6.20519	1.74183	0.404408
	32442	Os11g0617800|mRNA|AK062778|CDS+3'UTR	Os11g0617800	Hypothetical protein.	3.5576	3.90891	1.09875	0.404408
	32755	Os07g0451300|mRNA|AK111468|CDS+3'UTR	Os07g0451300	Cytochrome P450 family protein.	3.55674	3.40358	0.956936	0.404408
	29868	Os12g0227400|COMBINER_EST|CI560939|0	Os12g0227400	Allyl alcohol dehydrogenase.	3.55348	6.5114	1.8324	0.404408
	22342	Os02g0103700|mRNA|AK062502|CDS+3'UTR	Os02g0103700	60S ribosomal protein L9 (Gibberellin-regulated protein GA).	3.54599	1.51324	0.426746	0.404408
	14270	Os01g0803200|mRNA|U54702|CDS+3'UTR	Os01g0803200	Cysteine proteinase inhibitor-I (Oryzacystatin-I).	3.539	4.83179	1.3653	0.404408
	6628	Os07g0446400|mRNA|AK119648|CDS+3'UTR	Os07g0446400	Conserved hypothetical protein.	3.53889	3.72736	1.05326	0.404408
	40626	Os11g0242500|mRNA|AK068916|CDS+3'UTR	Os11g0242500	Protein kinase domain containing protein.	3.5383	1.84679	0.521942	0.404408
	38040	Os12g0628400|mRNA|AK069213|CDS+3'UTR	Os12g0628400	Fatty acid hydroxylase domain containing protein.	3.53411	2.94311	0.832773	0.404408
	35445	Os12g0255200|mRNA|AK065967|CDS+3'UTR	Os12g0255200	Ca(2+)-dependent nuclease.	3.52681	2.61276	0.740828	0.657433
	23124	Os02g0207900|COMBINER_EST|CI430776|1	Os02g0207900	Alpha/beta hydrolase family protein.	3.5241	2.64071	0.749329	0.657433
	962	Os06g0523400|mRNA|AK121890|CDS+3'UTR	Os06g0523400	Nucleotide-sugar transporter family protein.	3.51097	1.19551	0.340507	0.657433
	19673	Os06g0336200|mRNA|AK073531|CDS+3'UTR	Os06g0336200	Delta-tonoplast intrinsic protein.	3.51039	5.12156	1.45897	0.657433
	11626	Os02g0564400|COMBINER_EST|CI555734|0	Os02g0564400	ATP-dependent Clp protease ATP-binding subunit ClpX-like, mitochondrial precursor.	3.50847	1.85807	0.529596	0.657433
	10280	Os03g0845700|mRNA|AK062622|CDS+3'UTR	Os03g0845700	RPB17 (Fragment).	3.50488	7.31214	2.08627	0.657433
	16965	Os04g0127200|mRNA|AK100128|CDS+3'UTR	Os04g0127200	Subtilase.	3.498	6.6197	1.89243	0.657433
	27714	Os03g0634400|mRNA|AK111510|CDS+3'UTR	Os03g0634400	Protein kinase domain containing protein.	3.4927	2.06772	0.592011	0.657433
	40300	Os06g0730900|mRNA|AK064963|CDS+3'UTR	Os06g0730900	Peptidase A22B, minor histocompatibility antigen H13 family protein.	3.49255	2.09343	0.599398	0.657433
	27245	Os11g0598200|COMBINER|CI265914|6	Os11g0598200	(No Hit)	3.48622	4.028	1.15541	0.657433
	4217	Os01g0927900|mRNA|AB042521|CDS+3'UTR	Os01g0927900	Aspartate kinase precursor (EC 2.7.2.4).	3.48534	1.55439	0.44598	0.657433
	9585	Os02g0230000|mRNA|AK109187|CDS+3'UTR	Os02g0230000	Conserved hypothetical protein.	3.48476	2.29441	0.658413	0.657433
	1775	Os12g0564400|mRNA|AK104548|CDS+3'UTR	Os12g0564400	Thylakoid lumenal 21.5 kDa protein, chloroplast precursor.	3.48	4.25607	1.22301	0.657433
	19540	Os06g0119600|mRNA|AK066409|CDS+3'UTR	Os06g0119600	Peptidase aspartic family protein.	3.47739	7.73339	2.22391	0.657433
	20218	Os04g0137500|COMBINER_EST|CI002639|3	Os04g0137500	Vacuolar ATP synthase subunit F (EC 3.6.3.14) (V-ATPase F subunit) (Vacuolar proton pump F subunit) (V-ATPase 14 kDa subunit).	3.46091	5.75278	1.66222	0.657433
	5724	Os04g0565400|COMBINER_EST|CI483497|0	Os04g0565400	Cis-zeatin O-glucosyltransferase.	3.45908	2.78118	0.804024	0.657433
	31282	Os12g0548100|mRNA|AK101059|CDS+3'UTR	Os12g0548100	G14587-6 protein (Fragment).	3.44533	5.83377	1.69324	0.657433
	17251	Os01g0782200|mRNA|AK107062|CDS+3'UTR	Os01g0782200	Diacylglycerol kinase, catalytic region domain containing protein.	3.44452	3.26731	0.948552	0.657433
	1455	Os05g0539700|mRNA|AK105671|CDS+3'UTR	Os05g0539700	Nucleosome assembly protein 1.	3.44088	1.80537	0.524683	0.657433
	40479	Os05g0429100|mRNA|AK100059|CDS+3'UTR	Os05g0429100	Conserved hypothetical protein.	3.43811	3.62492	1.05433	0.657433
	9649	Os03g0120500|COMBINER_EST|Os03g0120500|8	Os03g0120500	Hypothetical protein.	3.42514	3.27732	0.956841	0.657433
	5403	Os10g0530900|mRNA|AF309376|CDS+3'UTR	Os10g0530900	Glutathione S-transferase GST 30 (EC 2.5.1.18).	3.41925	2.09098	0.611532	0.657433
	2088	Os04g0206200|mRNA|AK067629|CDS+3'UTR	Os04g0206200	Conserved hypothetical protein.	3.41314	3.1334	0.918041	0.657433
	24867	Os06g0119900|mRNA|AK067782|CDS+3'UTR	Os06g0119900	Hypothetical protein.	3.4124	2.89523	0.848443	0.657433
	23571	Os02g0630600|COMBINER|CI435738|x	Os02g0630600	(No Hit)	3.41068	3.60397	1.05667	0.657433
	41587	Os12g0274700|mRNA|D00643|CDS+3'UTR	Os12g0274700	Ribulose-1,5-bisphosphate carboxylase/oxygenase small subunit (Fragment).	3.40852	1.49789	0.439456	0.657433
	21574	Os07g0537000|mRNA|AK100849|CDS+3'UTR	Os07g0537000	Receptor protein kinase.	3.40437	3.59392	1.05568	0.657433
	12137	Os01g0532200|mRNA|AK105807|CDS+3'UTR	Os01g0532200	FF domain containing protein.	3.40293	1.04463	0.306981	0.668152
	39575	Os07g0534700|mRNA|AK060565|CDS+3'UTR	Os07g0534700	Protein kinase family protein.	3.40242	4.88304	1.43517	0.668152
	17715	Os06g0254600|mRNA|AK071531|CDS+3'UTR	Os06g0254600	Caleosin related family protein.	3.40009	3.20808	0.943528	0.668152
	28009	Os01g0303000|mRNA|AK058929|CDS+3'UTR	Os01g0303000	CP12 protein-like protein.	3.38593	2.67961	0.791395	0.668152
	17383	Os11g0591100|mRNA|AK102348|CDS+3'UTR	Os11g0591100	NAD-dependent epimerase/dehydratase family protein.	3.38103	3.44166	1.01793	0.668152
	28153	Os11g0271100|mRNA|AK068981|CDS+3'UTR	Os11g0271100	Protein kinase domain containing protein.	3.3803	2.91803	0.863246	0.668152
	23264	Os08g0404300|mRNA|AK063072|CDS+3'UTR	Os08g0404300	Chloroplast 50S ribosomal protein L27 (Fragment).	3.37896	4.33394	1.28263	0.668152
	36120	Os11g0533500|mRNA|AK121431|CDS+3'UTR	Os11g0533500	Retinoblastoma-related protein 2b (Fragment).	3.37648	3.19187	0.945326	0.668152
	16247	Os05g0519900|mRNA|AK067224|CDS+3'UTR	Os05g0519900	Oligosaccharyl transferase STT3 subunit.	3.37006	1.58984	0.471755	0.668152
	31863	Os03g0331900|mRNA|AK063044|CDS+3'UTR	Os03g0331900	Conserved hypothetical protein.	3.36204	3.06217	0.910807	0.668152
	18022	Os06g0271900|mRNA|AK069609|CDS+3'UTR	Os06g0271900	Conserved hypothetical protein.	3.35965	2.54673	0.758035	0.668152
	25298	Os08g0290100|mRNA|AK073404|CDS+3'UTR	Os08g0290100	Conserved hypothetical protein.	3.3575	3.73703	1.11304	0.668152
	39138	Os12g0466200|COMBINER_EST|CI557936|0	Os12g0466200	Hypothetical protein.	3.35289	5.22106	1.55718	0.668152
	7931	Os04g0501700|mRNA|AK103837|CDS+3'UTR	Os04g0501700	Spc97/Spc98 family protein.	3.34965	1.15412	0.34455	0.668152
	15297	Os05g0155500|mRNA|AK120498|UTR	Os05g0155500	Importin alpha 2 subunit (NLS receptor).	3.34732	1.28515	0.383933	0.668152
	38148	Os05g0231700|mRNA|AK072531|CDS+3'UTR	Os05g0231700	Tonoplast membrane integral protein ZmTIP4-2.	3.34649	2.97155	0.887961	0.668152
	4270	Os01g0911100|mRNA|AK062123|CDS+3'UTR	Os01g0911100	ATP-dependent RNA helicase-like protein.	3.34441	2.85923	0.854927	0.668152
	21637	Os09g0103300|mRNA|AK062317|5'UTR+CDS	Os09g0103300	Hypothetical protein.	3.34424	4.89952	1.46506	0.668152
	29089	Os08g0539700|mRNA|AB013451|CDS+3'UTR	Os08g0539700	PibH8 protein.	3.33915	3.27329	0.980275	0.668152
	33081	Os11g0686100|mRNA|AK101125|CDS+3'UTR	Os11g0686100	Conserved hypothetical protein.	3.33605	3.06162	0.917737	0.803529
	39861	Os10g0473900|COMBINER_EST|CI194575|6	Os10g0473900	Disease resistance protein family protein.	3.33365	1.93661	0.580927	0.803529
	21382	Os06g0591200|mRNA|AK120112|CDS+3'UTR	Os06g0591200	Conserved hypothetical protein.	3.3326	5.46158	1.63884	0.803529
	15156	Os08g0229700|COMBINER_EST|CI061202|3	Os08g0229700	Conserved hypothetical protein.	3.326	5.15563	1.5501	0.803529
	29843	Os06g0176200|mRNA|AK058356|CDS+3'UTR	Os06g0176200	Glycosyl transferase, family 31 protein.	3.32143	2.26352	0.681491	0.803529
	443	Os01g0726000|mRNA|AK063360|CDS+3'UTR	Os01g0726000	Conserved hypothetical protein.	3.31591	3.41355	1.02945	0.803529
	38644	Os02g0780600|mRNA|AK067608|CDS+3'UTR	Os02g0780600	mRNA capping enzyme, large subunit family protein.	3.31511	2.35305	0.709795	0.803529
	1588	Os01g0975900|mRNA|AK111768|CDS+3'UTR	Os01g0975900	Tonoplast membrane integral protein ZmTIP1-2.	3.31346	2.72113	0.821234	0.803529
	25229	Os08g0443900|COMBINER|CI122033|6	Os08g0443900	(No Hit)	3.30961	2.83672	0.857116	0.803529
	29887	Os01g0239200|mRNA|AK099799|CDS+3'UTR	Os01g0239200	Triose phosphate/phosphate translocator.	3.30849	1.20155	0.363173	0.803529
	18440	Os11g0696600|mRNA|AK073119|CDS+3'UTR	Os11g0696600	Hypothetical protein.	3.29829	7.15753	2.17007	0.803529
	6354	Os05g0172500|mRNA|AK102960|CDS+3'UTR	Os05g0172500	Cyclin-like F-box domain containing protein.	3.29804	1.83232	0.555578	0.803529
	13634	Os05g0568900|mRNA|AK120626|CDS+3'UTR	Os05g0568900	Protease Do-like 1, chloroplast precursor (EC 3.4.21.-).	3.29632	4.12869	1.25252	0.803529
	28077	Os04g0192800|COMBINER_EST|C98103|7	Os04g0192800	En/Spm-like transposon proteins family protein.	3.29507	4.68894	1.42302	0.803529
	8489	Os03g0424500|mRNA|AK067470|CDS+3'UTR	Os03g0424500	40S ribosomal protein S19.	3.28426	1.73249	0.527512	0.803529
	34788	Os03g0332700|mRNA|AK072820|CDS+3'UTR	Os03g0332700	ABC Transporter, ATP binding component.	3.28417	2.45035	0.746112	0.803529
	39435	Os04g0446200|COMBINER_EST|CI216949|6	Os04g0446200	Conserved hypothetical protein.	3.28317	1.96344	0.598031	0.803529
	8419	Os01g0686800|mRNA|AK121587|CDS+3'UTR	Os01g0686800	Guanine nucleotide-binding protein beta subunit-like protein (GPB-LR) (RWD).	3.28152	1.07078	0.326304	0.803529
	17876	Os05g0531500|mRNA|AK120867|CDS+3'UTR	Os05g0531500	Protein of unknown function DUF616 family protein.	3.28142	3.66219	1.11604	0.803529
	36205	Os09g0472100|mRNA|AK120390|CDS+3'UTR	Os09g0472100	ABC transporter.	3.27228	2.58357	0.789534	0.803529
	1723	Os01g0117900|mRNA|AK099425|CDS+3'UTR	Os01g0117900	Nodulin-like protein 5NG4.	3.26847	2.60438	0.796819	0.803529
	2884	Os02g0565200|mRNA|AK061593|CDS+3'UTR	Os02g0565200	Microsomal signal peptidase 25 kDa subunit family protein.	3.26733	2.39725	0.733703	0.803529
	41958	Os03g0177500|mRNA|AK119537|CDS+3'UTR	Os03g0177500	EF-1 alpha.	3.25463	4.30761	1.32353	0.803529
	22286	Os06g0314000|COMBINER_EST|CI079809|6	Os06g0314000	Plant protein of unknown function DUF827 family protein.	3.25462	1.89547	0.582392	0.803529
	8163	Os12g0101800|mRNA|AK065596|CDS+3'UTR	Os12g0101800	NPH1-1.	3.25252	3.05652	0.939741	0.803529
	27545	Os09g0563800|mRNA|AK068364|CDS+3'UTR	Os09g0563800	Hypothetical protein.	3.24897	3.47322	1.06902	0.803529
	15163	Os02g0794500|mRNA|AK111818|CDS+3'UTR	Os02g0794500	Serine carboxypeptidase II-1 precursor (EC 3.4.16.6) (CP-MII.1) (Fragment).	3.24692	2.61782	0.806249	0.803529
	19322	Os02g0317500|mRNA|AK102355|CDS+3'UTR	Os02g0317500	Cyclin-like F-box domain containing protein.	3.24579	5.99773	1.84785	0.803529
	14546	Os02g0570400|mRNA|AB089272|CDS+3'UTR	Os02g0570400	Terpene synthase, metal-binding domain containing protein.	3.24555	5.43503	1.67461	0.803529
	14504	Os12g0197500|mRNA|AK064995|CDS+3'UTR	Os12g0197500	XS zinc finger domain containing protein.	3.24333	3.75883	1.15894	0.803529
	8275	Os12g0632000|mRNA|AF010580|CDS+3'UTR	Os12g0632000	Glycine-rich RNA-binding protein GRP1A.	3.23899	4.11601	1.27077	0.803529
	15448	Os05g0231900|COMBINER_EST|CI501135|6	Os05g0231900	Peroxidase 29 precursor (EC 1.11.1.7) (Atperox P29) (ATP40).	3.2367	1.23979	0.38304	0.803529
	40931	Os03g0318500|mRNA|AK121967|CDS+3'UTR	Os03g0318500	Glucose-6-phosphate 1-dehydrogenase, chloroplast precursor (EC 1.1.1.49) (G6PD).	3.23494	1.3962	0.4316	0.803529
	4089	Os09g0120800|mRNA|AK066284|CDS+3'UTR	Os09g0120800	Potential phospholipid-transporting ATPase 2 (EC 3.6.3.1) (Aminophospholipid flippase 2).	3.23466	1.4163	0.437851	0.803529
	28706	Os02g0668500|mRNA|AK071867|CDS+3'UTR	Os02g0668500	Cellular retinaldehyde-binding)/triple function, C-terminal domain containing protein.	3.23216	3.57465	1.10596	0.803529
	42113	Os01g0615000|mRNA|AK107945|CDS+3'UTR	Os01g0615000	Conserved hypothetical protein.	3.22882	4.0868	1.26573	0.803529
	26319	Os05g0332600|mRNA|AK098926|CDS+3'UTR	Os05g0332600	Conserved hypothetical protein.	3.22814	5.14031	1.59234	0.803529
	14642	Os05g0395000|mRNA|AK072019|CDS+3'UTR	Os05g0395000	Conserved hypothetical protein.	3.22102	1.35085	0.419387	0.803529
	7565	Os07g0173700|COMBINER_EST|CI276662|6	Os07g0173700	40S ribosomal protein S18.	3.21779	1.77188	0.55065	0.803529
	29389	Os01g0872100|mRNA|AK099405|CDS+3'UTR	Os01g0872100	TGF-beta receptor, type I/II extracellular region family protein.	3.21502	2.95997	0.920669	0.803529
	13448	Os08g0192800|mRNA|AK101678|CDS+3'UTR	Os08g0192800	Bromodomain containing protein.	3.21169	1.20808	0.376151	0.927849
	24513	Os06g0707400|mRNA|AK067727|5'UTR+CDS	Os06g0707400	Disease resistance protein family protein.	3.2098	2.5351	0.789799	0.927849
	24298	Os02g0108400|COMBINER_EST|CI056786|0	Os02g0108400	Conserved hypothetical protein.	3.20966	5.05489	1.5749	0.927849
	36230	Os09g0258600|mRNA|AK072488|CDS+3'UTR	Os09g0258600	60S ribosomal protein L17-1.	3.20905	1.77933	0.554472	0.927849
	16763	Os03g0322600|mRNA|AK067222|CDS+3'UTR	Os03g0322600	Hypothetical protein.	3.20613	2.10816	0.657539	0.927849
	38062	Os11g0205500|mRNA|AK072329|CDS+3'UTR	Os11g0205500	Hypothetical protein.	3.20452	7.14408	2.22937	0.927849
	31106	Os01g0523000|mRNA|AK105213|CDS+3'UTR	Os01g0523000	Hypothetical protein.	3.20399	3.88762	1.21337	0.927849
	11446	Os05g0333500|mRNA|AK101370|CDS+3'UTR	Os05g0333500	Heat shock protein DnaJ family protein.	3.20387	1.62074	0.505869	0.927849
	40193	Os03g0141000|mRNA|AK120267|CDS+3'UTR	Os03g0141000	60S ribosomal protein L21.	3.20153	1.88147	0.587679	0.927849
	6535	Os11g0545300|mRNA|AY154916|CDS+3'UTR	Os11g0545300	Peptidase C19, ubiquitin carboxyl-terminal hydrolase 2 family protein.	3.19726	5.89252	1.84299	0.927849
	29212	Os09g0343200|mRNA|AK064994|CDS+3'UTR	Os09g0343200	Ankyrin repeat containing protein.	3.19403	6.50236	2.03579	0.927849
	37418	Os12g0534100|mRNA|AK071079|CDS+3'UTR	Os12g0534100	Conserved hypothetical protein.	3.1906	1.81125	0.567683	0.927849
	8876	Os07g0413700|mRNA|AK103479|CDS+3'UTR	Os07g0413700	Poly(ADP)-ribose polymerase (EC 2.4.2.30).	3.18876	1.88404	0.590838	0.927849
	7672	Os05g0513100|mRNA|AK069938|CDS+3'UTR	Os05g0513100	PlCYC4 protein (Fragment).	3.18837	1.28085	0.401724	0.927849
	16417	Os03g0858700|mRNA|AK064976|CDS+3'UTR	Os03g0858700	Protein of unknown function DUF1499 family protein.	3.1859	3.44603	1.08165	0.927849
	40180	Os10g0456800|mRNA|AK071137|CDS+3'UTR	Os10g0456800	CHY zinc finger domain containing protein.	3.18342	4.57411	1.43685	0.927849
	16487	Os08g0502700|mRNA|AK064774|CDS+3'UTR	Os08g0502700	Aminotransferase 2.	3.17985	0.951612	0.299264	0.927849
	3561	Os02g0805200|mRNA|AK071591|CDS+3'UTR	Os02g0805200	Proliferating cell nuclear antigen (PCNA) (Cyclin).	3.17287	1.80022	0.567378	0.927849
	37032	Os08g0100800|mRNA|AK106602|CDS+3'UTR	Os08g0100800	Homeodomain-like containing protein.	3.17166	1.30391	0.411113	0.927849
	4440	Os06g0587300|mRNA|AK121885|CDS+3'UTR	Os06g0587300	Conserved hypothetical protein.	3.17138	5.95613	1.87809	0.927849
	4096	Os01g0978400|mRNA|AK062411|CDS+3'UTR	Os01g0978400	Conserved hypothetical protein.	3.1627	4.276	1.35201	0.927849
	3215	Os06g0722100|COMBINER_EST|CI368733|0	Os06g0722100	Conserved hypothetical protein.	3.16264	6.23972	1.97295	0.927849
	14698	Os03g0164400|mRNA|AK063366|CDS+3'UTR	Os03g0164400	FAR1 domain containing protein.	3.15993	3.40468	1.07745	0.927849
	25438	Os01g0882400|mRNA|AK108538|CDS+3'UTR	Os01g0882400	Protein of unknown function DUF679 family protein.	3.15946	2.88565	0.913337	0.927849
	34510	Os01g0206600|COMBINER|CI237763|6	Os01g0206600	(No Hit)	3.15828	3.82342	1.2106	0.927849
	15637	Os01g0751400|COMBINER_EST|Os01g0751400|8	Os01g0751400	Conserved hypothetical protein.	3.15282	2.8463	0.902781	0.927849
	25006	Os05g0457700|mRNA|AK106240|CDS+3'UTR	Os05g0457700	TPR-like domain containing protein.	3.15195	3.66918	1.1641	0.927849
	20811	Os06g0354600|COMBINER_EST|CI508532|0	Os06g0354600	Conserved hypothetical protein.	3.15191	8.50613	2.69872	0.927849
	2249	Os01g0958100|mRNA|AK058574|CDS+3'UTR	Os01g0958100	Cell division transporter substrate-binding protein FtsY family protein.	3.15157	1.33067	0.422223	0.927849
	5874	Os09g0407200|mRNA|AK066105|CDS+3'UTR	Os09g0407200	OsRAD23.	3.14969	1.03103	0.327344	0.927849
	24735	Os11g0145200|mRNA|AK107669|CDS+3'UTR	Os11g0145200	UDP-glucuronosyl/UDP-glucosyltransferase family protein.	3.1475	2.18094	0.692911	0.927849
	42331	Os12g0530000|mRNA|AK121752|CDS+3'UTR	Os12g0530000	Histone H2A.	3.14678	3.84524	1.22196	0.927849
	9567	Os07g0294300|COMBINER_EST|CI548415|6	Os07g0294300	Conserved hypothetical protein.	3.14585	7.93105	2.52112	0.927849
	34748	Os10g0180800|mRNA|AK111809|CDS+3'UTR	Os10g0180800	EGF-like calcium-binding domain containing protein.	3.14463	4.78671	1.52219	0.927849
	17515	Os03g0763000|mRNA|AK120812|CDS+3'UTR	Os03g0763000	Casein kinase II alpha subunit.	3.14321	1.28544	0.408957	0.927849
	26094	Os07g0411900|COMBINER|CI313489|6	Os07g0411900	(No Hit)	3.14251	4.80942	1.53044	0.927849
	12010	Os06g0115700|mRNA|AK060414|CDS+3'UTR	Os06g0115700	Conserved hypothetical protein.	3.13697	4.00496	1.2767	0.927849
	8248	Os05g0406000|mRNA|AK062289|CDS+3'UTR	Os05g0406000	Paired amphipathic helix repeat containing protein.	3.13634	4.22892	1.34836	0.927849
	7304	Os10g0548000|mRNA|AK068549|CDS+3'UTR	Os10g0548000	Short-chain dehydrogenase Tic32.	3.13594	2.75367	0.8781	0.927849
	30148	Os03g0737000|mRNA|AB110184|CDS+3'UTR	Os03g0737000	CBS domain containing protein.	3.13592	1.31841	0.420422	0.927849
	9623	Os08g0193600|COMBINER_EST|CI144187|6	Os08g0193600	Cyclin-like F-box domain containing protein.	3.13472	2.43323	0.776221	0.927849
	15421	Os12g0272800|COMBINER|CI374377|x	Os12g0272800	(No Hit)	3.13195	2.0534	0.65563	0.927849
	37644	Os06g0125500|mRNA|AF393848|CDS+3'UTR	Os06g0125500	Oligopeptide transporter OPT superfamily protein.	3.1313	2.44667	0.78136	0.927849
	1116	Os04g0185100|mRNA|AK119406|CDS+3'UTR	Os04g0185100	Conserved hypothetical protein.	3.12761	2.33917	0.747912	1.10757
	21781	Os12g0135000|mRNA|AK110747|UTR	Os12g0135000	Non-protein coding transcript, uncharacterized transcript.	3.12646	2.33584	0.74712	1.10757
	21752	Os03g0400600|mRNA|AK073516|CDS+3'UTR	Os03g0400600	Conserved hypothetical protein.	3.1262	5.16596	1.65248	1.10757
	22054	Os04g0418500|mRNA|AK121255|CDS+3'UTR	Os04g0418500	U box domain containing protein.	3.12478	4.3634	1.39639	1.10757
	11130	Os12g0242100|mRNA|AK109396|CDS+3'UTR	Os12g0242100	Eggshell protein family protein.	3.12364	2.96651	0.949696	1.10757
	19082	Os12g0548600|COMBINER_EST|Os12g0548600|8	Os12g0548600	Conserved hypothetical protein.	3.12248	2.70937	0.867699	1.10757
	19063	Os12g0551200|mRNA|AK102750|CDS+3'UTR	Os12g0551200	ARM repeat fold domain containing protein.	3.11836	3.2004	1.02631	1.10757
	13294	Os03g0849600|mRNA|AK101862|CDS+3'UTR	Os03g0849600	COG complex component, COG2 family protein.	3.11591	7.16636	2.29992	1.10757
	39495	Os09g0278000|COMBINER_EST|Os09g0278000|8	Os09g0278000	Conserved hypothetical protein.	3.11552	2.33228	0.748599	1.10757
	23056	Os12g0534200|mRNA|AK120370|CDS+3'UTR	Os12g0534200	Acyl carrier protein I, chloroplast precursor (ACP I).	3.11176	1.18994	0.382399	1.10757
	17898	Os01g0532700|mRNA|AK100419|CDS+3'UTR	Os01g0532700	Hypothetical protein.	3.11092	1.79086	0.575669	1.10757
	28731	Os01g0151900|COMBINER|CI445897|3	Os01g0151900	(No Hit)	3.10663	3.98548	1.2829	1.10757
	18426	Os01g0934300|mRNA|AK101422|CDS+3'UTR	Os01g0934300	Flowering-time protein isoform beta.	3.10613	1.91952	0.617979	1.10757
	33796	Os09g0131000|mRNA|AK061275|CDS+3'UTR	Os09g0131000	Conserved hypothetical protein.	3.10478	4.60586	1.48347	1.10757
	39273	Os01g0214200|mRNA|AK061229|CDS+3'UTR	Os01g0214200	Lipolytic enzyme, G-D-S-L family protein.	3.10388	4.50492	1.45138	1.10757
	1876	Os12g0540900|mRNA|AK102417|CDS+3'UTR	Os12g0540900	Tryptophanyl-tRNA synthetase (EC 6.1.1.2) (Tryptophan--tRNA ligase) (TrpRS).	3.1006	2.57143	0.829331	1.10757
	16635	Os04g0458400|mRNA|AK070570|CDS+3'UTR	Os04g0458400	Hypothetical protein.	3.09867	5.46669	1.76421	1.10757
	12031	Os02g0582400|mRNA|AK059625|CDS+3'UTR	Os02g0582400	Conserved hypothetical protein.	3.09799	2.84872	0.919538	1.10757
	1405	Os03g0856500|mRNA|AK071750|CDS+3'UTR	Os03g0856500	Plastid-specific 30S ribosomal protein 1, chloroplast precursor (CS- S5) (CS5) (S22) (Ribosomal protein 1) (PSRP-1).	3.09444	2.40572	0.777435	1.10757
	22599	Os01g0563000|mRNA|AK068876|CDS+3'UTR	Os01g0563000	Peptidylprolyl isomerase, FKBP-type domain containing protein.	3.09437	6.17556	1.99574	1.10757
	20053	Os12g0218800|mRNA|AK107720|CDS+3'UTR	Os12g0218800	Hypothetical protein.	3.09349	4.13918	1.33803	1.10757
	14741	Os01g0332800|mRNA|AK067493|CDS+3'UTR	Os01g0332800	Serine carboxypeptidase II-like protein.	3.09257	3.48653	1.12739	1.10757
	25457	Os07g0173500|COMBINER_EST|CI025294|0	Os07g0173500	40S ribosomal protein S18.	3.08886	1.79162	0.580027	1.10757
	32092	Os01g0151200|mRNA|AK120558|CDS+3'UTR	Os01g0151200	Inner membrane protein ALBINO3, chloroplast precursor. Splice isoform 2.	3.08832	1.87734	0.607883	1.10757
	6295	Os04g0665400|mRNA|AF383876|CDS+3'UTR	Os04g0665400	Cell division protein FtsZ family protein.	3.08775	0.850621	0.275483	1.10757
	10128	Os06g0722400|COMBINER|CI368733|0	Os06g0722400	(No Hit)	3.08701	6.29248	2.03837	1.10757
	11072	Os05g0460800|mRNA|AK066350|CDS+3'UTR	Os05g0460800	Protein tyrosine phosphatase-like protein, PTPLA family protein.	3.08523	2.85912	0.926712	1.10757
	28679	Os09g0120100|COMBINER_EST|CI132124|6	Os09g0120100	Conserved hypothetical protein.	3.08496	6.08457	1.97233	1.10757
	32386	Os12g0183300|mRNA|AK058937|CDS+3'UTR	Os12g0183300	3'(2'),5'-bisphosphate nucleotidase (EC 3.1.3.7) (3'(2'),5- bisphosphonucleoside 3'(2')-phosphohydrolase) (DPNPase).	3.08469	5.34465	1.73264	1.10757
	13304	Os12g0266000|mRNA|AK068783|UTR	Os12g0266000	Non-protein coding transcript, unclassifiable transcript.	3.08419	7.79818	2.52844	1.10757
	40543	Os06g0314300|mRNA|AK101779|CDS+3'UTR	Os06g0314300	Hypothetical protein.	3.07911	3.82213	1.24131	1.10757
	30983	Os08g0190100|mRNA|AF141878|CDS+3'UTR	Os08g0190100	Oxalate oxidase-like protein or germin-like protein (Germin-like 8) (Germin-like 12).	3.07279	4.3649	1.4205	1.10757
	8546	Os06g0176700|COMBINER_EST|CI448987|0	Os06g0176700	Iron/ascorbate-dependent oxidoreductase.	3.0722	2.12027	0.69015	1.10757
	14565	Os03g0701900|mRNA|AK068404|CDS+3'UTR	Os03g0701900	Hypothetical protein.	3.06764	1.71121	0.557826	1.10757
	38663	Os01g0673800|mRNA|AK072055|CDS+3'UTR	Os01g0673800	Conserved hypothetical protein.	3.06266	1.36001	0.44406	1.10757
	21042	Os01g0910900|COMBINER_EST|CI030932|0	Os01g0910900	Hypothetical protein.	3.06127	2.95464	0.965165	1.10757
	8088	Os02g0435200|mRNA|AK061297|UTR	Os02g0435200	Non-protein coding transcript, uncharacterized transcript.	3.05319	5.99903	1.96484	1.30367
	35158	Os09g0497700|mRNA|AK101485|CDS+3'UTR	Os09g0497700	Apolipoprotein A/E/C3 family protein.	3.04675	0.970202	0.318439	1.30367
	41939	Os08g0106100|mRNA|AK071868|CDS+3'UTR	Os08g0106100	Hypothetical protein.	3.04439	5.39839	1.77323	1.30367
	28886	Os07g0500300|mRNA|AK061939|CDS+3'UTR	Os07g0500300	C2 domain containing protein.	3.04302	2.33102	0.766024	1.30367
	13063	Os11g0532000|COMBINER_EST|CI091342|6	Os11g0532000	Hypothetical protein.	3.04245	2.37501	0.780626	1.30367
	21259	Os12g0230100|mRNA|AK066153|CDS+3'UTR	Os12g0230100	ATP-dependent Clp protease ATP-binding subunit clpA homolog, chloroplast precursor (Fragment).	3.04233	6.47597	2.12863	1.30367
	4709	Os04g0128300|mRNA|AK072006|CDS+3'UTR	Os04g0128300	Hypothetical protein.	3.04212	5.96415	1.96052	1.30367
	21091	Os03g0818400|mRNA|AK120081|CDS+3'UTR	Os03g0818400	40S ribosomal protein S23 (S12).	3.03935	2.06648	0.679911	1.30367
	29473	Os08g0242700|mRNA|AK059049|CDS+3'UTR	Os08g0242700	Hypothetical protein.	3.03863	1.99648	0.657034	1.30367
	16757	Os02g0829100|mRNA|AJ278822|CDS+3'UTR	Os02g0829100	Nucleic acid-binding OB-fold domain containing protein.	3.03478	2.43193	0.801353	1.30367
	35523	Os07g0227800|COMBINER_EST|CI556648|0	Os07g0227800	ABC-1 domain containing protein.	3.03166	4.70288	1.55126	1.30367
	16031	Os11g0286800|mRNA|AK072702|CDS+3'UTR	Os11g0286800	Terpene synthase family protein.	3.02822	2.25477	0.744586	1.30367
	13418	Os08g0266700|mRNA|AK101268|CDS+3'UTR	Os08g0266700	Rad21/Rec8 like protein, N-terminal domain containing protein.	3.02555	1.51436	0.500523	1.30367
	13629	Os09g0383300|COMBINER_EST|CI221252|6	Os09g0383300	Mitogen-activated protein kinase kinase kinase 1 (EC 2.7.1.-) (Arabidospsis NPK1-related protein kinase 1). Splice isoform 1S.	3.02001	2.43023	0.80471	1.30367
	16803	Os10g0126600|mRNA|AK102940|CDS+3'UTR	Os10g0126600	Cyclin-like F-box domain containing protein.	3.01937	2.58433	0.855917	1.30367
	13079	Os08g0313200|mRNA|AK121969|CDS+3'UTR	Os08g0313200	CBS domain containing protein.	3.01405	3.42422	1.13608	1.30367
	14767	Os03g0852500|mRNA|AK068948|CDS+3'UTR	Os03g0852500	Conserved hypothetical protein.	3.01174	1.22903	0.408078	1.30367
	18232	Os01g0946700|mRNA|AK069096|CDS+3'UTR	Os01g0946700	Glucan endo-1,3-beta-glucosidase GV (EC 3.2.1.39) ((1->3)-beta-glucan endohydrolase GV) ((1->3)-beta-glucanase isoenzyme GV) (Beta-1,3- endoglucanase GV).	3.0111	3.4365	1.14128	1.30367
	10473	Os08g0199300|mRNA|AK062256|CDS+3'UTR	Os08g0199300	GTP-binding protein.	3.01099	2.85041	0.946669	1.30367
	11142	Os01g0164800|mRNA|AK064572|CDS+3'UTR	Os01g0164800	Hypothetical protein.	3.00977	2.70119	0.897473	1.30367
	27524	Os08g0164800|mRNA|AK062058|CDS+3'UTR	Os08g0164800	RNA-directed DNA polymerase (Reverse transcriptase) domain containing protein.	3.00875	4.32159	1.43634	1.30367
	4226	Os02g0522300|mRNA|AK068634|CDS+3'UTR	Os02g0522300	Hypothetical protein.	3.00612	5.15781	1.71577	1.30367
	27686	Os04g0481300|mRNA|AK067096|CDS+3'UTR	Os04g0481300	Generic methyltransferase domain containing protein.	3.00578	4.23553	1.40913	1.30367
	7505	Os01g0978100|mRNA|AK104704|CDS+3'UTR	Os01g0978100	Cysteine synthase, mitochondrial precursor (EC 2.5.1.47) (O- acetylserine sulfhydrylase) (O-acetylserine (Thiol)-lyase) (CSase C) (CS-C) (OAS-TL C) (AtCS-C).	3.00475	1.55174	0.516428	1.30367
	2726	Os03g0581800|mRNA|AK121839|CDS+3'UTR	Os03g0581800	Hypothetical protein.	3.00345	1.79819	0.598707	1.30367
	16787	Os08g0203700|mRNA|AK100532|CDS+3'UTR	Os08g0203700	Protein kinase domain containing protein.	2.9988	3.32988	1.11041	1.4359
	30095	Os02g0498100|mRNA|AK112058|CDS+3'UTR	Os02g0498100	Conserved hypothetical protein.	2.99422	4.00406	1.33726	1.4359
	22304	Os04g0127300|mRNA|AK062269|CDS+3'UTR	Os04g0127300	Peptidase S8 and S53, subtilisin, kexin, sedolisin domain containing protein.	2.99071	4.45315	1.48899	1.4359
	13037	Os12g0257700|COMBINER|CI363731|0	Os12g0257700	(No Hit)	2.98887	3.73614	1.25002	1.4359
	11839	Os11g0702700|mRNA|AK099346|CDS+3'UTR	Os11g0702700	Homeodomain-like containing protein.	2.98787	3.42828	1.1474	1.4359
	39834	Os05g0476100|mRNA|AK102615|CDS+3'UTR	Os05g0476100	Plant protein of unknown function DUF827 family protein.	2.98743	1.70029	0.569148	1.4359
	13355	Os09g0465600|mRNA|AK068061|CDS+3'UTR	Os09g0465600	Glucose-6-phosphate isomerase precursor (EC 5.3.1.9).	2.98282	1.4325	0.480251	1.4359
	6487	Os05g0332300|mRNA|AK101355|CDS+3'UTR	Os05g0332300	Novel serine/threonine protein kinase (CBL-interacting protein kinase 15) (SOS2-like protein kinase PKS3).	2.98021	1.92082	0.644526	1.4359
	27424	Os05g0135500|mRNA|AK104641|CDS+3'UTR	Os05g0135500	Haem peroxidase, plant/fungal/bacterial family protein.	2.97738	3.93276	1.32088	1.4359
	36856	Os08g0259100|mRNA|AK064275|CDS+3'UTR	Os08g0259100	Conserved hypothetical protein.	2.97596	2.60005	0.873682	1.4359
	38645	Os07g0664400|COMBINER_EST|CI014022|0	Os07g0664400	Alcohol dehydrogenase-like protein.	2.97565	2.80252	0.941817	1.4359
	36592	Os03g0681400|mRNA|AK103809|CDS+3'UTR	Os03g0681400	Ubiquitin-conjugating enzymes domain containing protein.	2.97488	1.70284	0.572408	1.4359
	7010	Os01g0924200|mRNA|AK059879|CDS+3'UTR	Os01g0924200	Conserved hypothetical protein.	2.96598	1.40051	0.47219	1.4359
	38285	Os07g0145400|mRNA|AK103262|CDS+3'UTR	Os07g0145400	Protein kinase domain containing protein.	2.9645	1.80489	0.608833	1.4359
	20804	Os02g0208500|mRNA|AK059641|UTR	Os02g0208500	Non-protein coding transcript, uncharacterized transcript.	2.96336	3.70714	1.25099	1.4359
	19012	Os06g0119300|mRNA|AK067271|CDS+3'UTR	Os06g0119300	Protein of unknown function DUF594 family protein.	2.96135	2.61584	0.883328	1.4359
	4086	Os03g0125400|mRNA|AK101342|CDS+3'UTR	Os03g0125400	Conserved hypothetical protein 147 family protein.	2.95863	0.826024	0.279192	1.4359
	37386	Os10g0446600|mRNA|AK111774|CDS+3'UTR	Os10g0446600	Conserved hypothetical protein.	2.95834	1.67823	0.567287	1.4359
	14369	Os07g0691800|mRNA|AK099264|CDS+3'UTR	Os07g0691800	26S proteasome subunit 4-like protein (26S proteasome subunit AtRPT2a).	2.95805	0.833696	0.281839	1.4359
	34520	Os10g0198300|COMBINER_EST|Os10g0198300|8	Os10g0198300	Conserved hypothetical protein.	2.9569	4.87643	1.64917	1.4359
	38882	Os04g0429500|COMBINER_EST|CI131233|6	Os04g0429500	Cellulose synthase-like H2.	2.95664	4.51546	1.52722	1.4359
	636	Os01g0835900|COMBINER_EST|C98314|6	Os01g0835900	histone H4 [Oryza sativa (japonica cultivar-group)].	2.95649	1.74318	0.589612	1.4359
	39256	Os07g0267400|mRNA|AK102801|CDS+3'UTR	Os07g0267400	Hypothetical protein.	2.9558	1.00382	0.339611	1.4359
	29205	Os11g0123900|COMBINER|CI279140|6	Os11g0123900	(No Hit)	2.95221	2.5811	0.874293	1.4359
	7655	Os02g0146900|mRNA|AK103956|CDS+3'UTR	Os02g0146900	Conserved hypothetical protein.	2.95126	1.57962	0.535235	1.4359
	39652	Os12g0561900|mRNA|AK121202|CDS+3'UTR	Os12g0561900	Conserved hypothetical protein.	2.94939	4.02989	1.36635	1.4359
	35840	Os04g0278900|mRNA|AK073070|CDS+3'UTR	Os04g0278900	Dihydrouridine synthase, DuS family protein.	2.94697	2.55926	0.868435	1.4359
	29242	Os06g0186900|mRNA|AK105241|CDS+3'UTR	Os06g0186900	RuvB-like 2 (EC 3.6.1.-) (p47 protein).	2.94556	2.5105	0.8523	1.4359
	8688	Os06g0192500|mRNA|AK059545|CDS+3'UTR	Os06g0192500	ATP-dependent helicase, DEAH-box family protein.	2.94465	1.16017	0.393991	1.4359
	8115	Os12g0135900|COMBINER_EST|CI395219|6	Os12g0135900	50S ribosomal protein L24.	2.94442	1.32607	0.450366	1.4359
	25947	Os01g0135600|COMBINER|CI323829|5	Os01g0135600	(No Hit)	2.94009	2.90974	0.989677	1.66779
	5294	Os02g0182800|mRNA|AB007627|CDS+3'UTR	Os02g0182800	Homeodomain transcription factor KNAT7.	2.93751	0.690761	0.235151	1.66779
	25380	Os05g0128400|mRNA|AY266290|CDS+3'UTR	Os05g0128400	Metal tolerance protein 1.	2.93674	2.81898	0.959902	1.66779
	15856	Os05g0349200|mRNA|AK058281|CDS+3'UTR	Os05g0349200	Adenosine/AMP deaminase family protein.	2.93478	1.11676	0.380526	1.66779
	3894	Os01g0604700|mRNA|AK063423|CDS+3'UTR	Os01g0604700	Conserved hypothetical protein.	2.93281	1.75598	0.598735	1.66779
	26693	Os07g0235600|COMBINER|CI396446|6	Os07g0235600	(No Hit)	2.9306	3.35335	1.14425	1.66779
	41786	Os01g0675700|mRNA|AK106121|CDS+3'UTR	Os01g0675700	Auxin-responsive protein IAA14 (Indoleacetic acid-induced protein 14) (SOLITARY-ROOT protein).	2.9296	0.779636	0.266124	1.66779
	12346	Os01g0973400|mRNA|AK060011|CDS+3'UTR	Os01g0973400	Conserved hypothetical protein 48 family protein.	2.92916	1.18932	0.406026	1.66779
	26489	Os10g0569400|mRNA|AK062449|CDS+3'UTR	Os10g0569400	RIR1a protein precursor.	2.92855	5.12631	1.75046	1.66779
	38349	Os02g0177500|mRNA|AK062715|CDS+3'UTR	Os02g0177500	Small nuclear ribonucleoprotein F (snRNP-F) (Sm protein F) (Sm-F) (SmF).	2.9284	0.996283	0.340214	1.66779
	28986	Os12g0265600|mRNA|AK111044|CDS+3'UTR	Os12g0265600	Hypothetical protein.	2.92775	1.0524	0.359458	1.66779
	21065	Os01g0785300|mRNA|AK065434|CDS+3'UTR	Os01g0785300	Conserved hypothetical protein.	2.92564	3.77254	1.28947	1.66779
	36981	Os06g0150500|mRNA|AK063346|CDS+3'UTR	Os06g0150500	Hypothetical protein.	2.92327	2.63307	0.900727	1.66779
	23686	Os08g0421500|mRNA|AK105100|UTR	Os08g0421500	Non-protein coding transcript, unclassifiable transcript.	2.9222	4.034	1.38047	1.66779
	20597	Os10g0524600|mRNA|AK069238|CDS+3'UTR	Os10g0524600	Peptidase S8 and S53, subtilisin, kexin, sedolisin domain containing protein.	2.92213	3.37057	1.15346	1.66779
	37502	Os10g0499000|COMBINER|CI236855|6	Os10g0499000	(No Hit)	2.9199	2.46796	0.84522	1.66779
	12267	Os02g0640000|mRNA|AK120841|CDS+3'UTR	Os02g0640000	C2 domain containing protein.	2.91714	1.6853	0.577722	1.66779
	17637	Os03g0278900|mRNA|AK105925|CDS+3'UTR	Os03g0278900	H+-transporting ATP synthase chain 9-like protein.	2.91392	1.00853	0.346109	1.66779
	15892	Os03g0322200|mRNA|AK062978|CDS+3'UTR	Os03g0322200	Hypothetical protein.	2.91282	2.81859	0.96765	1.66779
	27325	Os08g0135600|COMBINER_EST|CI453886|6	Os08g0135600	Conserved hypothetical protein.	2.91279	3.2308	1.10918	1.66779
	10626	Os08g0248100|mRNA|AK111640|CDS+3'UTR	Os08g0248100	Protein kinase domain containing protein.	2.91031	2.60936	0.89659	1.66779
	17385	Os08g0240000|mRNA|AK099021|CDS+3'UTR	Os08g0240000	STF-1 (Fragment).	2.90994	4.05526	1.39359	1.66779
	23759	Os05g0404400|mRNA|AK104635|CDS+3'UTR	Os05g0404400	Conserved hypothetical protein.	2.90968	6.93878	2.38473	1.66779
	5215	Os02g0779200|mRNA|AK106527|CDS+3'UTR	Os02g0779200	Subtilisin-like protease (Fragment).	2.90909	1.26141	0.433611	1.66779
	13419	Os09g0520700|mRNA|AK101403|CDS+3'UTR	Os09g0520700	RNA helicase.	2.90655	1.19093	0.409739	1.66779
	19651	Os05g0574300|COMBINER_EST|AU097673|7	Os05g0574300	Histone H2B.2.	2.90452	1.6374	0.563743	1.66779
	24584	Os05g0543800|mRNA|AK102850|CDS+3'UTR	Os05g0543800	Hypothetical protein.	2.9031	3.99522	1.37619	1.66779
	21949	Os10g0201000|COMBINER|CI269904|6	Os10g0201000	(No Hit)	2.90003	1.46855	0.506392	1.66779
	10018	Os02g0114800|COMBINER_EST|Os02g0114800|8	Os02g0114800	Myb, DNA-binding domain containing protein.	2.89751	2.97151	1.02554	1.66779
	38575	Os04g0477000|mRNA|AK067981|CDS+3'UTR	Os04g0477000	NPH3 domain containing protein.	2.89707	1.98303	0.684495	1.66779
	3034	Os02g0779500|mRNA|AK063877|UTR	Os02g0779500	Non-protein coding transcript, putative npRNA.	2.89535	2.31872	0.800844	1.66779
	12604	Os03g0210900|mRNA|AK063086|UTR	Os03g0210900	Non-protein coding transcript, uncharacterized transcript.	2.89531	4.04255	1.39624	1.66779
	27921	Os05g0476200|mRNA|AK099369|CDS+3'UTR	Os05g0476200	Replication origin activator 2.	2.89464	1.86978	0.645946	1.66779
	31464	Os07g0230500|COMBINER_EST|CI279395|6	Os07g0230500	Excinuclease ABC, C subunit, N-terminal domain containing protein.	2.89434	3.14909	1.08802	1.66779
	31707	Os07g0468100|mRNA|AK069604|CDS+3'UTR	Os07g0468100	Glutathione S-transferase GST 19 (EC 2.5.1.18).	2.89391	2.5068	0.866232	1.66779
	35093	Os07g0518500|mRNA|AK065400|CDS+3'UTR	Os07g0518500	Cytochrome P450 family protein.	2.88998	3.10095	1.073	1.66779
	34942	Os02g0672700|mRNA|AK059611|CDS+3'UTR	Os02g0672700	DNA-directed RNA polymerase, M/15 kDa subunit domain containing protein.	2.88877	2.89731	1.00296	1.66779
	12890	Os03g0798400|mRNA|AK109070|CDS+3'UTR	Os03g0798400	Prenylated rab acceptor PRA1 family protein.	2.88792	1.66201	0.575504	1.66779
	30766	Os05g0461400|mRNA|AK067406|CDS+3'UTR	Os05g0461400	Histone H2A.2.1.	2.88685	1.66528	0.576851	1.66779
	7235	Os06g0127900|mRNA|AK073063|CDS+3'UTR	Os06g0127900	Ribonucleoside-diphosphate reductase small chain (EC 1.17.4.1) (Ribonucleotide reductase R2 subunit).	2.88621	1.54165	0.534142	1.66779
	9843	Os04g0691200|COMBINER_EST|CI003841|6	Os04g0691200	ARM repeat fold domain containing protein.	2.88408	1.59155	0.551839	1.66779
	18410	Os02g0711200|mRNA|AK106470|CDS+3'UTR	Os02g0711200	Hypothetical protein.	2.88194	3.13238	1.0869	1.66779
	35611	Os01g0687300|mRNA|AK122113|CDS+3'UTR	Os01g0687300	Conserved hypothetical protein.	2.87842	2.59605	0.901899	1.66779
	13113	Os06g0695500|mRNA|AK104754|CDS+3'UTR	Os06g0695500	Peroxidase 16 precursor (EC 1.11.1.7) (Atperox P16) (ATP22a).	2.87831	4.22308	1.46721	1.66779
	13711	Os12g0639500|COMBINER_EST|CI065437|0	Os12g0639500	Conserved hypothetical protein.	2.87749	2.47486	0.860076	1.66779
	23430	Os06g0234700|mRNA|AK103533|CDS+3'UTR	Os06g0234700	Conserved hypothetical protein.	2.87742	2.25009	0.781982	1.66779
	23420	Os01g0271200|mRNA|AK073797|CDS+3'UTR	Os01g0271200	Glutamyl-tRNA synthetase.	2.87547	2.43139	0.845563	1.66779
	9822	Os03g0256500|COMBINER_EST|Os03g0256500|8	Os03g0256500	Conserved hypothetical protein.	2.87542	3.13508	1.0903	1.66779
	2279	Os09g0326900|mRNA|AK067685|CDS+3'UTR	Os09g0326900	Translation initiation factor IF5 domain containing protein.	2.87331	0.869065	0.302461	1.66779
	31540	Os01g0971000|mRNA|AK120145|CDS+3'UTR	Os01g0971000	Conserved hypothetical protein.	2.87311	2.0627	0.717932	1.66779
	33839	Os01g0717700|mRNA|AK064938|CDS+3'UTR	Os01g0717700	Allinase, C-terminal domain containing protein.	2.87271	2.79466	0.97283	1.66779
	32099	Os02g0253300|COMBINER_EST|CI359038|6	Os02g0253300	Plant protein of unknown function family protein.	2.87221	3.21373	1.11891	1.66779
	37407	Os07g0691300|mRNA|AK069499|CDS+3'UTR	Os07g0691300	Wound-induced WI12 family protein.	2.87194	3.77786	1.31544	1.66779
	30367	Os01g0976700|mRNA|AK100571|CDS+3'UTR	Os01g0976700	Protein phosphatase 2C-like protein.	2.8705	1.77331	0.617769	1.66779
	8778	Os08g0150700|mRNA|AK109659|CDS+3'UTR	Os08g0150700	Cyclin-like F-box domain containing protein.	2.87027	4.25793	1.48346	1.66779
	29925	Os12g0257600|COMBINER_EST|CI522488|0	Os12g0257600	Multicopper oxidase, type 1 domain containing protein.	2.86904	3.81178	1.32859	1.66779
	30064	Os03g0297300|mRNA|AK061276|CDS+3'UTR	Os03g0297300	40S ribosomal protein S7 (S8).	2.86893	1.07913	0.376143	1.66779
	14211	Os05g0136400|mRNA|AK101387|CDS+3'UTR	Os05g0136400	Conserved hypothetical protein.	2.86574	3.59988	1.25618	1.66779
	35409	Os01g0105500|COMBINER|CI273732|6	Os01g0105500	(No Hit)	2.86518	1.75335	0.611952	1.66779
	24460	Os04g0640800|mRNA|AK065522|CDS+3'UTR	Os04g0640800	Programmed cell death protein 2, C-terminal domain containing protein.	2.86492	1.44055	0.502823	1.66779
	29013	Os01g0143800|mRNA|AK066079|CDS+3'UTR	Os01g0143800	Mitochondrial glycoprotein family protein.	2.86456	1.29944	0.453625	1.66779
	32988	Os02g0664300|mRNA|AK067099|CDS+3'UTR	Os02g0664300	Peptidase S8 and S53, subtilisin, kexin, sedolisin domain containing protein.	2.86402	1.4351	0.50108	1.66779
	30505	Os12g0548800|mRNA|AK065912|CDS+3'UTR	Os12g0548800	ARM repeat fold domain containing protein.	2.86382	3.0619	1.06916	1.66779
	21265	Os05g0571100|mRNA|AK068658|CDS+3'UTR	Os05g0571100	Plant specific of unknown function DUF860 family protein.	2.86372	1.13838	0.397517	1.66779
	24668	Os04g0650700|mRNA|AK058733|CDS+3'UTR	Os04g0650700	L-asparaginase (L-asparagine amidohydrolase).	2.86311	2.58452	0.902699	1.66779
	2679	Os06g0476200|mRNA|AK068502|CDS+3'UTR	Os06g0476200	Phosphoglucomutase precursor (EC 5.4.2.2).	2.8627	3.25382	1.13663	1.66779
	3316	Os12g0242900|mRNA|AK064505|CDS+3'UTR	Os12g0242900	DNA polymerase alpha subunit B family protein.	2.86059	1.76266	0.616189	1.91627
	17585	Os12g0288300|COMBINER_EST|Os12g0288300|8	Os12g0288300	Hypothetical protein.	2.85822	3.20364	1.12085	1.91627
	13221	Os06g0124100|COMBINER|CI404454|6	Os06g0124100	(No Hit)	2.85726	4.44191	1.55461	1.91627
	23398	Os08g0412700|mRNA|AK106356|CDS+3'UTR	Os08g0412700	Protein of unknown function DUF1262 family protein.	2.85702	4.81876	1.68664	1.91627
	21924	Os02g0221900|mRNA|AK122077|CDS+3'UTR	Os02g0221900	Cytochrome P450 family protein.	2.85621	2.6879	0.941071	1.91627
	8122	Os03g0309300|COMBINER_EST|Os03g0309300|8	Os03g0309300	Eggshell protein family protein.	2.85586	2.59351	0.908135	1.91627
	2281	Os05g0365300|mRNA|AK062028|CDS+3'UTR	Os05g0365300	NBS-LRR protein (Fragment).	2.85576	2.10285	0.736354	1.91627
	6883	Os05g0392900|COMBINER|CI522528|3	Os05g0392900	(No Hit)	2.85571	3.30673	1.15794	1.91627
	31422	Os01g0909200|mRNA|AK120075|CDS+3'UTR	Os01g0909200	Type III restriction enzyme, res subunit family protein.	2.85544	4.11335	1.44053	1.91627
	38740	Os03g0798600|mRNA|AK121716|CDS+3'UTR	Os03g0798600	40S ribosomal protein S15 (Fragment).	2.85234	0.912762	0.320004	1.91627
	4984	Os02g0668400|COMBINER_EST|AU085895|6	Os02g0668400	tRNA pseudouridine synthase family protein.	2.85212	1.35544	0.475241	1.91627
	376	Os05g0191700|COMBINER_EST|CI467183|1	Os05g0191700	Acid phosphatase (Class B) family protein.	2.85192	3.46464	1.21484	1.91627
	22523	Os01g0737300|COMBINER_EST|CI442393|0	Os01g0737300	Diphosphonucleotide phosphatase 2.	2.84749	3.4292	1.20429	1.91627
	9943	Os07g0125000|mRNA|AK060005|CDS+3'UTR	Os07g0125000	Pathogenesis-related protein PR-1 precursor.	2.84709	2.27374	0.798619	1.91627
	23218	Os07g0102100|mRNA|AK066544|CDS+3'UTR	Os07g0102100	K+ potassium transporter family protein.	2.84706	3.21191	1.12815	1.91627
	12974	Os09g0542000|mRNA|AK102114|CDS+3'UTR	Os09g0542000	DNA/RNA-binding protein Alba/DUF78 domain containing protein.	2.84674	1.06169	0.372949	1.91627
	7496	Os08g0137400|mRNA|AK120571|CDS+3'UTR	Os08g0137400	Plastocyanin-like domain containing protein.	2.84642	2.58213	0.907151	1.91627
	27376	Os12g0263500|COMBINER_EST|CI032027|5	Os12g0263500	Pinoresinol-lariciresinol reductase TH1.	2.84316	5.19304	1.8265	1.91627
	14112	Os10g0569600|COMBINER_EST|CI439436|6	Os10g0569600	RIR1b protein precursor.	2.84141	5.24705	1.84664	1.91627
	3395	Os08g0129200|mRNA|AK101577|CDS+3'UTR	Os08g0129200	Cold shock protein-1.	2.83959	1.13939	0.401253	1.91627
	30820	Os10g0469700|mRNA|AK066165|CDS+3'UTR	Os10g0469700	Leucine-rich repeat, cysteine-containing type containing protein.	2.83931	2.89286	1.01886	1.91627
	4136	Os10g0533100|mRNA|AK099073|CDS+3'UTR	Os10g0533100	Conserved hypothetical protein.	2.83912	3.42329	1.20576	1.91627
	25355	Os01g0554800|COMBINER|AU068062|6	Os01g0554800	(No Hit)	2.83877	3.18366	1.12149	1.91627
	28523	Os09g0503000|mRNA|AK109203|CDS+3'UTR	Os09g0503000	Conserved hypothetical protein.	2.83801	1.40151	0.493836	1.91627
	27719	Os11g0695000|COMBINER|CI509752|x	Os11g0695000	(No Hit)	2.83797	4.42167	1.55804	1.91627
	20061	Os02g0437300|mRNA|AK106928|CDS+3'UTR	Os02g0437300	Hypothetical protein.	2.83579	2.07469	0.731609	1.91627
	24136	Os08g0461400|mRNA|AK068721|CDS+3'UTR	Os08g0461400	Conserved hypothetical protein.	2.83564	3.63842	1.2831	1.91627
	12410	Os07g0531900|COMBINER|CI075933|6	Os07g0531900	(No Hit)	2.83342	4.43401	1.5649	1.91627
	6720	Os03g0166000|mRNA|AK072498|CDS+3'UTR	Os03g0166000	DNA/RNA-binding protein Alba/DUF78 domain containing protein.	2.83286	1.37896	0.486774	1.91627
	41141	Os01g0540800|mRNA|AK070057|CDS+3'UTR	Os01g0540800	Hypothetical protein.	2.83222	2.23817	0.790253	1.91627
	40331	Os01g0189200|COMBINER|CI195437|6	Os01g0189200	(No Hit)	2.82925	2.00263	0.707831	1.91627
	31503	Os08g0555000|mRNA|AK058785|CDS+3'UTR	Os08g0555000	Transmembrane 9 superfamily protein member 2 precursor (p76).	2.82838	2.38197	0.842168	1.91627
	6659	Os04g0341100|COMBINER_EST|Os04g0341100|8	Os04g0341100	Aldo/keto reductase family protein.	2.82626	2.05906	0.728548	1.91627
	10794	Os03g0598800|mRNA|AK121762|CDS+3'UTR	Os03g0598800	60S ribosomal protein L15.	2.82305	0.633263	0.224318	1.91627
	4223	Os01g0279400|mRNA|AF543418|CDS+3'UTR	Os01g0279400	Major facilitator superfamily antiporter.	2.82297	2.33239	0.826216	1.91627
	18982	Os07g0529600|mRNA|AK099918|CDS+3'UTR	Os07g0529600	Thiazole biosynthetic enzyme 1-1, chloroplast precursor.	2.81968	4.51393	1.60086	1.91627
	9081	Os12g0605500|mRNA|AK073942|CDS+3'UTR	Os12g0605500	Tesmin/TSO1-like, CXC domain containing protein.	2.81701	2.64891	0.940327	1.91627
	20523	Os10g0102800|COMBINER|CI214327|6	Os10g0102800	(No Hit)	2.81689	3.60335	1.2792	1.91627
	9769	Os01g0965400|mRNA|AK104789|CDS+3'UTR	Os01g0965400	Uridylate kinase (EC 2.7.4.-) (UK) (Uridine monophosphate kinase) (UMP kinase).	2.81635	1.43304	0.508828	1.91627
	5375	Os08g0198700|mRNA|AK060371|CDS+3'UTR	Os08g0198700	Glycolate oxidase (EC 1.1.3.15) (Fragment).	2.81631	6.34541	2.2531	1.91627
	6370	Os03g0212400|mRNA|AK102778|CDS+3'UTR	Os03g0212400	SNAP25 homologous protein SNAP33 (AtSNAP33) (Synaptosomal-associated protein SNAP25-like 1) (SNAP-25 like protein 1) (Snap25a).	2.8114	1.76355	0.627284	1.91627
	23031	Os08g0425500|mRNA|AK106998|CDS+3'UTR	Os08g0425500	Endonuclease/exonuclease/phosphatase family protein.	2.8109	4.21696	1.50022	1.91627
	3697	Os12g0550600|mRNA|AK059672|CDS+3'UTR	Os12g0550600	Conserved hypothetical protein.	2.81025	6.09177	2.16769	1.91627
	6518	Os01g0332900|mRNA|AK065940|CDS+3'UTR	Os01g0332900	Hypothetical protein.	2.80691	0.979593	0.348993	1.91627
	11166	Os01g0363500|mRNA|AK063667|CDS+3'UTR	Os01g0363500	Conserved hypothetical protein.	2.80691	2.83824	1.01116	1.91627
	21032	Os09g0361300|mRNA|AK110933|CDS+3'UTR	Os09g0361300	Conserved hypothetical protein.	2.80635	5.79267	2.06413	1.91627
	25718	Os09g0556300|mRNA|AK105452|UTR	Os09g0556300	Non-protein coding transcript, unclassifiable transcript.	2.80519	1.47592	0.52614	1.91627
	22467	Os08g0398800|mRNA|AK099189|CDS+3'UTR	Os08g0398800	Conserved hypothetical protein.	2.80464	3.16738	1.12934	1.91627
	15617	Os12g0278700|mRNA|AK071421|CDS+3'UTR	Os12g0278700	Cystinosin homolog.	2.80136	3.38018	1.20662	1.91627
	1223	Os02g0684500|COMBINER_EST|CI032284|0	Os02g0684500	Histone H4.	2.79841	2.28457	0.816382	1.91627
	9599	Os03g0824400|mRNA|AK070153|CDS+3'UTR	Os03g0824400	Glycosyl transferase, family 2 domain containing protein.	2.79827	4.3432	1.5521	1.91627
	11712	Os08g0160500|mRNA|AF435645|CDS+3'UTR	Os08g0160500	CSLF6 (Fragment).	2.7968	2.85908	1.02227	1.91627
	794	Os02g0773500|mRNA|AK062694|CDS+3'UTR	Os02g0773500	Conserved hypothetical protein.	2.79646	2.53808	0.907604	1.91627
	16912	Os02g0609900|COMBINER_EST|AU101768|6	Os02g0609900	Leucine-rich repeat, typical subtype containing protein.	2.7912	1.92041	0.688023	1.91627
	15850	Os06g0342200|mRNA|AK119687|CDS+3'UTR	Os06g0342200	Eukaryotic translation initiation factor 1A (EIF-1A) (EIF-4C).	2.78982	3.10562	1.1132	1.91627
	33292	Os03g0214100|mRNA|AF009179|CDS+3'UTR	Os03g0214100	Replication protein A1.	2.78567	1.8479	0.663359	1.91627
	17919	Os08g0374000|mRNA|AK062939|UTR	Os08g0374000	Bet v I allergen family protein.	2.78546	4.54612	1.63209	1.91627
	40044	Os02g0241700|COMBINER_EST|Os02g0241700|8	Os02g0241700	UDP-glucuronosyl/UDP-glucosyltransferase family protein.	2.78418	2.87684	1.03328	1.91627
	18688	Os03g0695500|COMBINER_EST|CI421049|6	Os03g0695500	Protein of unknown function DUF1517 family protein.	2.78307	2.05261	0.737535	1.91627
	41204	Os11g0108500|COMBINER|CI404454|5	Os11g0108500	(No Hit)	2.78117	3.23819	1.16433	2.15208
	20997	Os07g0539400|COMBINER_EST|AU162425|6	Os07g0539400	Glycoside hydrolase, family 17 protein.	2.77988	4.07876	1.46724	2.15208
	11751	Os01g0899000|mRNA|AK121843|CDS+3'UTR	Os01g0899000	Pti1 kinase-like protein.	2.77955	3.34629	1.20389	2.15208
	17858	Os01g0263300|mRNA|AK102117|CDS+3'UTR	Os01g0263300	Peroxidase 72 precursor (EC 1.11.1.7) (Atperox P72) (PRXR8) (ATP6a).	2.77799	4.23846	1.52573	2.15208
	539	Os12g0502200|mRNA|AK064923|CDS+3'UTR	Os12g0502200	Single-stranded nucleic acid binding protein.	2.77639	3.1128	1.12117	2.15208
	32470	Os06g0483500|mRNA|AK119390|CDS+3'UTR	Os06g0483500	Hypothetical protein.	2.77638	2.9296	1.05519	2.15208
	12753	Os03g0738300|mRNA|AK071866|CDS+3'UTR	Os03g0738300	Hypothetical protein.	2.77513	4.15945	1.49883	2.15208
	10885	Os08g0540100|mRNA|AK059296|CDS+3'UTR	Os08g0540100	Biotin synthase (EC 2.8.1.6) (Biotin synthetase).	2.77447	2.32815	0.839133	2.15208
	33061	Os09g0343600|mRNA|AK061057|UTR	Os09g0343600	Non-protein coding transcript, uncharacterized transcript.	2.77401	3.34323	1.2052	2.15208
	17646	Os05g0486700|mRNA|AK059430|CDS+3'UTR	Os05g0486700	Ribosomal protein L24E family protein.	2.77133	1.85261	0.668492	2.15208
	10394	Os12g0204800|COMBINER_EST|CI381052|1	Os12g0204800	Disease resistance protein family protein.	2.77106	3.06171	1.10489	2.15208
	27415	Os05g0316400|mRNA|AK108681|CDS+3'UTR	Os05g0316400	Hypothetical protein.	2.76973	2.67726	0.966612	2.15208
	2777	Os09g0475200|COMBINER_EST|Os09g0475200|8	Os09g0475200	Conserved hypothetical protein.	2.76942	3.04926	1.10105	2.15208
	14208	Os03g0163500|mRNA|AK072441|CDS+3'UTR	Os03g0163500	Exocyst complex subunit Sec15-like family protein.	2.76835	1.73853	0.628001	2.15208
	2480	Os01g0138900|mRNA|AK058378|CDS+3'UTR	Os01g0138900	Mandelate racemase/muconate lactonizing enzyme family protein.	2.76819	2.13071	0.769713	2.15208
	10737	Os02g0797400|mRNA|AK073980|CDS+3'UTR	Os02g0797400	MCM protein 5 family protein.	2.76812	1.70561	0.616161	2.15208
	15626	Os03g0599600|mRNA|AK066487|CDS+3'UTR	Os03g0599600	Regulator of chromosome condensation, RCC1 repeat containing protein.	2.76766	2.40881	0.870341	2.15208
	23355	Os02g0150300|mRNA|AK120153|CDS+3'UTR	Os02g0150300	FAD-dependent pyridine nucleotide-disulphide oxidoreductase domain containing protein.	2.76727	1.38269	0.499659	2.15208
	40779	Os04g0391500|mRNA|AK072197|CDS+3'UTR	Os04g0391500	Amino acid-binding ACT domain containing protein.	2.76716	2.40304	0.868414	2.15208
	11187	Os04g0631600|mRNA|AK069366|CDS+3'UTR	Os04g0631600	Basic helix-loop-helix dimerisation region bHLH domain containing protein.	2.76641	4.30986	1.55793	2.15208
	23689	Os12g0153900|COMBINER_EST|Os12g0153900|8	Os12g0153900	Hypothetical protein.	2.76609	1.84061	0.665418	2.15208
	2326	Os07g0676800|mRNA|AK061062|CDS+3'UTR	Os07g0676800	Conserved hypothetical protein.	2.76559	3.98121	1.43955	2.15208
	32417	Os11g0189900|COMBINER_EST|CI272159|6	Os11g0189900	Hypothetical protein.	2.76528	2.60295	0.941295	2.15208
	19244	Os12g0561400|COMBINER|CI130199|6	Os12g0561400	(No Hit)	2.76443	4.24738	1.53644	2.15208
	12896	Os04g0652900|mRNA|AK071125|CDS+3'UTR	Os04g0652900	Protein of unknown function UPF0099 domain containing protein.	2.76335	6.02601	2.18069	2.15208
	12121	Os07g0413800|mRNA|AK104173|CDS+3'UTR	Os07g0413800	Conserved hypothetical protein.	2.76195	4.98592	1.80522	2.15208
	6877	Os03g0128100|mRNA|AK062279|CDS+3'UTR	Os03g0128100	Glycosyl transferase, family 48 protein.	2.75915	0.738689	0.267723	2.15208
	30526	Os01g0559100|mRNA|AK105730|CDS+3'UTR	Os01g0559100	Seryl-tRNA synthetase (EC 6.1.1.11).	2.75907	0.777697	0.28187	2.15208
	42446	Os04g0601400|mRNA|AK069777|CDS+3'UTR	Os04g0601400	Calcium-binding EF-hand domain containing protein.	2.75875	2.82202	1.02294	2.15208
	19519	Os12g0503200|mRNA|AK099690|CDS+3'UTR	Os12g0503200	Translation initiation factor IF-2, mitochondrial precursor (IF-2Mt) (IF-2(Mt)).	2.7579	5.43057	1.9691	2.15208
	31469	Os09g0568000|mRNA|AK068829|CDS+3'UTR	Os09g0568000	Hypothetical protein.	2.75747	2.49753	0.905733	2.15208
	796	Os03g0329200|mRNA|AK064318|CDS+3'UTR	Os03g0329200	Zn-finger, C-x8-C-x5-C-x3-H type domain containing protein.	2.75607	1.35619	0.492072	2.15208
	17771	Os12g0106700|mRNA|AK106509|CDS+3'UTR	Os12g0106700	Hypothetical protein.	2.75389	4.85441	1.76274	2.15208
	31875	Os06g0547900|mRNA|Y13437|CDS+3'UTR	Os06g0547900	Protein kinase domain containing protein.	2.75365	0.97749	0.35498	2.15208
	2562	Os04g0379400|mRNA|AK104861|CDS+3'UTR	Os04g0379400	Conserved hypothetical protein.	2.75313	1.6015	0.581702	2.15208
	16715	Os08g0203800|mRNA|AK106289|CDS+3'UTR	Os08g0203800	Cyclin-like F-box domain containing protein.	2.75312	4.06843	1.47775	2.15208
	17656	Os06g0726100|mRNA|AK061280|CDS+3'UTR	Os06g0726100	Endochitinase precursor (EC 3.2.1.14).	2.75049	2.78086	1.01104	2.15208
	13574	Os08g0562600|mRNA|AK061296|CDS+3'UTR	Os08g0562600	C2 domain containing protein.	2.74956	6.04154	2.19727	2.15208
	3008	Os07g0264100|mRNA|AK104725|CDS+3'UTR	Os07g0264100	D-isomer specific 2-hydroxyacid dehydrogenase, NAD-binding domain containing protein.	2.74765	1.41122	0.51361	2.15208
	28246	Os05g0102600|mRNA|AK101136|CDS+3'UTR	Os05g0102600	Zn-finger, RING domain containing protein.	2.74293	1.06542	0.388423	2.15208
	27894	Os09g0548400|mRNA|AK067622|CDS+3'UTR	Os09g0548400	Conserved hypothetical protein.	2.74268	3.52831	1.28644	2.15208
	13089	Os07g0587400|mRNA|AK103740|CDS+3'UTR	Os07g0587400	Eukaryotic peptide chain release factor subunit 1-3 (eRF1-3) (Eukaryotic release factor 1-3) (Omnipotent suppressor protein 1 homolog 3) (SUP1 homolog 3).	2.74162	1.17072	0.427017	2.15208
	4521	Os01g0862200|mRNA|AK100818|CDS+3'UTR	Os01g0862200	Conserved hypothetical protein.	2.74037	2.05329	0.749277	2.15208
	31605	Os07g0663600|mRNA|AK107157|CDS+3'UTR	Os07g0663600	Short-chain dehydrogenase/reductase SDR family protein.	2.73874	2.96325	1.08197	2.15208
	24334	Os10g0370100|mRNA|AK100740|CDS+3'UTR	Os10g0370100	Disease resistance protein family protein.	2.73874	5.28075	1.92817	2.15208
	1460	Os10g0510000|mRNA|AK101613|CDS+3'UTR	Os10g0510000	Actin 7 (Actin 2).	2.73859	2.64921	0.967364	2.15208
	22024	Os12g0527700|mRNA|AK065898|CDS+3'UTR	Os12g0527700	Protein kinase domain containing protein.	2.73698	2.2534	0.823316	2.15208
	7992	Os01g0717400|mRNA|AK072165|CDS+3'UTR	Os01g0717400	Alliinase EGF-like domain containing protein.	2.73658	3.25589	1.18977	2.15208
	5091	Os01g0866200|COMBINER_EST|CI027348|0	Os01g0866200	Histone H3.	2.73608	2.50384	0.915121	2.15208
	19308	Os11g0654400|COMBINER_EST|Os11g0654400|8	Os11g0654400	Short chain alcohol dehydrogenase-like.	2.73566	1.98824	0.726786	2.15208
	4986	Os01g0757200|mRNA|AK099350|CDS+3'UTR	Os01g0757200	Gibberellin 2-beta-dioxygenase (EC 1.14.11.13) (Gibberellin 2-beta- hydroxylase) (Gibberellin 2-oxidase) (GA 2-oxidase).	2.73498	1.37707	0.503503	2.15208
	30543	Os06g0713000|mRNA|AB001884|CDS+3'UTR	Os06g0713000	Zn-finger, CONSTANS type domain containing protein.	2.73495	4.56163	1.66791	2.15208
	18041	Os03g0119800|mRNA|AK107249|CDS+3'UTR	Os03g0119800	Hypothetical protein.	2.73317	3.60776	1.31999	2.15208
	4469	Os02g0287000|mRNA|AF052503|CDS+3'UTR	Os02g0287000	40S ribosomal protein S3a (CYC07 protein).	2.73056	0.605527	0.221759	2.15208
	343	Os05g0326100|COMBINER|CI259794|6	Os05g0326100	(No Hit)	2.72836	1.38725	0.508456	2.15208
	13197	Os11g0204800|mRNA|AK100488|CDS+3'UTR	Os11g0204800	Hypothetical protein.	2.72654	4.51995	1.65776	2.15208
	40160	Os04g0497000|mRNA|AK109382|CDS+3'UTR	Os04g0497000	(+)-pulegone reductase.	2.72439	3.05588	1.12168	2.15208
	32473	Os01g0518800|COMBINER|CI431854|2	Os01g0518800	(No Hit)	2.72376	3.12449	1.14712	2.15208
	4404	Os02g0602300|mRNA|AK066929|CDS+3'UTR	Os02g0602300	Conserved hypothetical protein.	2.72067	1.20474	0.442809	2.50789
	2733	Os01g0160800|mRNA|AK103707|CDS+3'UTR	Os01g0160800	Protein synthesis inhibitor II (EC 3.2.2.22) (Ribosome-inactivating protein II) (rRNA N-glycosidase).	2.72039	1.52418	0.560281	2.50789
	8118	Os04g0224000|mRNA|AK105500|CDS+3'UTR	Os04g0224000	Conserved hypothetical protein.	2.71978	4.83935	1.77931	2.50789
	1466	Os08g0554900|mRNA|AK105089|CDS+3'UTR	Os08g0554900	Nonaspanin (TM9SF) family protein.	2.71898	1.83428	0.674622	2.50789
	10022	Os05g0567400|mRNA|AK101119|CDS+3'UTR	Os05g0567400	Ribosomal RNA methyltransferase RrmJ/FtsJ domain containing protein.	2.71776	3.11875	1.14755	2.50789
	6069	Os01g0329900|mRNA|AK120056|CDS+3'UTR	Os01g0329900	Lipolytic enzyme, G-D-S-L family protein.	2.71479	1.51108	0.556608	2.50789
	31725	Os01g0191100|mRNA|AK058815|CDS+3'UTR	Os01g0191100	60S acidic ribosomal protein P2A (P2).	2.71251	0.837265	0.308668	2.50789
	16170	Os04g0182800|mRNA|AK063110|CDS+3'UTR	Os04g0182800	Electron transfer flavoprotein beta-subunit (Beta-ETF) (Electron transfer flavoprotein small subunit) (ETFSS).	2.71244	3.48424	1.28454	2.50789
	9459	Os07g0583600|mRNA|AK122131|CDS+3'UTR	Os07g0583600	Chitin-inducible gibberellin-responsive protein.	2.71148	1.60709	0.592697	2.50789
	20377	Os09g0530300|mRNA|AK120674|CDS+3'UTR	Os09g0530300	Cytochrome P450 family protein.	2.71039	2.84015	1.04787	2.50789
	22164	Os10g0537500|mRNA|AK061395|CDS+3'UTR	Os10g0537500	THH1.	2.70838	3.64637	1.34633	2.50789
	1689	Os12g0121300|mRNA|AK099644|CDS+3'UTR	Os12g0121300	Cytidylyltransferase domain containing protein.	2.70727	4.96048	1.83228	2.50789
	16313	Os05g0545500|mRNA|AK119499|CDS+3'UTR	Os05g0545500	Conserved hypothetical protein.	2.70532	2.53934	0.93865	2.50789
	30296	Os03g0824600|COMBINER_EST|Os03g0824600|8	Os03g0824600	UDP-glucuronosyl/UDP-glucosyltransferase family protein.	2.70289	2.23893	0.828349	2.50789
	4604	Os07g0142900|mRNA|AK064848|CDS+3'UTR	Os07g0142900	Aldo/keto reductase family protein.	2.70265	1.5879	0.587533	2.50789
	19021	Os01g0187700|mRNA|AK101445|CDS+3'UTR	Os01g0187700	Conserved hypothetical protein.	2.70088	2.88362	1.06766	2.50789
	26648	Os06g0562200|mRNA|AK107448|CDS+3'UTR	Os06g0562200	Bet v I allergen family protein.	2.69845	2.22833	0.825782	2.50789
	8348	Os04g0431700|COMBINER|CI537187|x	Os04g0431700	(No Hit)	2.69822	1.60107	0.593381	2.50789
	17548	Os03g0414400|mRNA|AK100793|CDS+3'UTR	Os03g0414400	Conserved hypothetical protein.	2.6981	0.97598	0.361729	2.50789
	31800	Os03g0849700|mRNA|AK111868|CDS+3'UTR	Os03g0849700	TPR-like domain containing protein.	2.69757	2.13903	0.792947	2.50789
	2416	Os04g0651700|mRNA|AK105329|UTR	Os04g0651700	Non-protein coding transcript, unclassifiable transcript.	2.69431	1.21711	0.451733	2.50789
	12917	Os12g0575000|mRNA|AK059885|CDS+3'UTR	Os12g0575000	Protein of unknown function DUF1118 family protein.	2.69402	4.38333	1.62706	2.50789
	40498	Os09g0346500|mRNA|D00641|CDS+3'UTR	Os09g0346500	Chlorophyll a-b binding protein 1, chloroplast precursor (LHCII type I CAB-1) (LHCP).	2.69131	2.16668	0.805066	2.50789
	24901	Os06g0198000|COMBINER|CI537023|6	Os06g0198000	(No Hit)	2.68954	5.90938	2.19717	2.50789
	33975	Os12g0460800|mRNA|AK104229|CDS+3'UTR	Os12g0460800	Protein kinase AFC2 (EC 2.7.1.-).	2.68906	0.793391	0.295044	2.50789
	17133	Os11g0540100|mRNA|AK102913|CDS+3'UTR	Os11g0540100	Xaa-Pro aminopeptidase 2 (EC 3.4.11.9).	2.68903	3.20309	1.19117	2.50789
	34290	Os08g0152900|mRNA|AK065666|CDS+3'UTR	Os08g0152900	ARM repeat fold domain containing protein.	2.68577	1.50844	0.561642	2.50789
	13981	Os02g0767700|mRNA|AK071237|CDS+3'UTR	Os02g0767700	Conserved hypothetical protein.	2.68329	1.48865	0.554785	2.50789
	31152	Os08g0490900|COMBINER_EST|AU097672|6	Os08g0490900	Histone H2B.2.	2.6829	2.93555	1.09417	2.50789
	34217	Os07g0691200|mRNA|AK072158|CDS+3'UTR	Os07g0691200	D-alanine-D-alanine ligase B (Fragment).	2.68218	1.55961	0.581472	2.50789
	40658	Os08g0195400|mRNA|AK070464|CDS+3'UTR	Os08g0195400	Conserved hypothetical protein.	2.68171	5.57571	2.07917	2.50789
	221	Os10g0522700|mRNA|AK068326|CDS+3'UTR	Os10g0522700	Conserved hypothetical protein.	2.6816	1.70647	0.636362	2.50789
	26021	Os05g0120800|mRNA|AK066865|CDS+3'UTR	Os05g0120800	Conserved hypothetical protein.	2.68132	1.90593	0.710816	2.50789
	12942	Os01g0222500|mRNA|AK072778|CDS+3'UTR	Os01g0222500	Vacuolar ATP synthase subunit E (EC 3.6.3.14) (V-ATPase E subunit) (Vacuolar proton pump E subunit).	2.68111	4.98697	1.86004	2.50789
	24349	Os09g0419100|mRNA|AK068557|CDS+3'UTR	Os09g0419100	Hypothetical protein.	2.68091	3.63947	1.35755	2.50789
	40118	Os01g0813500|mRNA|AK073388|CDS+3'UTR	Os01g0813500	Vacuolar protein sorting 36 family protein.	2.68024	1.35882	0.506978	2.50789
	11031	Os04g0682600|mRNA|AK062587|CDS+3'UTR	Os04g0682600	Integrase, catalytic region domain containing protein.	2.67925	2.47771	0.924778	2.50789
	3092	Os01g0847600|COMBINER_EST|CI533985|3	Os01g0847600	Aldo/keto reductase family protein.	2.67748	1.3659	0.510142	2.50789
	14459	Os02g0530100|mRNA|AF198626|CDS+3'UTR	Os02g0530100	Copper chaperone homolog CCH.	2.67686	1.02539	0.383057	2.50789
	21215	Os03g0575500|mRNA|AK120300|CDS+3'UTR	Os03g0575500	Conserved hypothetical protein.	2.67657	5.91907	2.21144	2.50789
	29066	Os08g0406400|mRNA|AK062031|CDS+3'UTR	Os08g0406400	Sulfate transporter (Fragment).	2.67474	1.95243	0.729954	2.50789
	16108	Os04g0106400|mRNA|AK072049|CDS+3'UTR	Os04g0106400	D-isomer specific 2-hydroxyacid dehydrogenase, catalytic region domain containing protein.	2.67441	2.45125	0.916557	2.50789
	26406	Os01g0871800|mRNA|AK120109|CDS+3'UTR	Os01g0871800	Conserved hypothetical protein.	2.67434	4.47955	1.67501	2.50789
	10152	Os07g0295000|mRNA|AK071844|CDS+3'UTR	Os07g0295000	Mitochondrial carrier protein family protein.	2.67186	2.069	0.774368	2.50789
	2902	Os08g0127500|mRNA|AK071322|CDS+3'UTR	Os08g0127500	Protein of unknown function DUF212 family protein.	2.67143	1.24464	0.465909	2.50789
	39340	Os02g0825700|mRNA|AK073445|CDS+3'UTR	Os02g0825700	Conserved hypothetical protein.	2.66918	2.79194	1.04599	2.50789
	17174	Os04g0203900|COMBINER|CI363731|0	Os04g0203900	(No Hit)	2.6686	3.52057	1.31926	2.50789
	33573	Os12g0469600|COMBINER|CI072589|3	Os12g0469600	(No Hit)	2.66847	1.42101	0.532519	2.50789
	17008	Os06g0274300|COMBINER_EST|CI471771|6	Os06g0274300	Leucine-rich repeat, plant specific containing protein.	2.6682	4.8828	1.83	2.50789
	19192	Os11g0444000|mRNA|AK105931|CDS+3'UTR	Os11g0444000	UDP-glucosyltransferase BX8.	2.66682	3.62661	1.3599	2.50789
	14233	Os07g0498200|COMBINER|CI170254|6	Os07g0498200	(No Hit)	2.66672	2.64823	0.993064	2.50789
	41642	Os12g0577800|mRNA|AK105024|CDS+3'UTR	Os12g0577800	Plant protein of unknown function DUF863 family protein.	2.66302	0.753985	0.283131	2.50789
	3853	Os05g0298200|mRNA|AK066758|CDS+3'UTR	Os05g0298200	Ankyrin repeat containing protein.	2.66155	4.22027	1.58564	3.03268
	36692	Os05g0526400|mRNA|AK104245|CDS+3'UTR	Os05g0526400	Reticulon family protein.	2.66141	2.59826	0.976272	3.03268
	21119	Os08g0540000|mRNA|AK070813|CDS+3'UTR	Os08g0540000	Eukaryotic protein of unknown function DUF914 family protein.	2.6596	4.33685	1.63064	3.03268
	25356	Os06g0521600|COMBINER_EST|CI435774|6	Os06g0521600	Nucleotide sequence for mutator transposable element MuA2.	2.65941	5.47909	2.06027	3.03268
	7341	Os05g0298900|mRNA|AK105356|CDS+3'UTR	Os05g0298900	Hypothetical protein.	2.65902	3.77484	1.41964	3.03268
	8364	Os03g0729200|mRNA|AK067045|CDS+3'UTR	Os03g0729200	Conserved hypothetical protein.	2.65853	1.02633	0.386052	3.03268
	5546	Os10g0495600|COMBINER_EST|CI537868|3	Os10g0495600	RNA polymerase, beta subunit family protein.	2.65653	2.0443	0.769538	3.03268
	21010	Os03g0850600|mRNA|AK067191|CDS+3'UTR	Os03g0850600	Conserved hypothetical protein.	2.65643	1.99216	0.749941	3.03268
	13804	Os06g0713500|mRNA|AK119469|CDS+3'UTR	Os06g0713500	Hypothetical protein.	2.65585	2.62874	0.989793	3.03268
	17338	Os07g0298200|COMBINER|CI404454|6	Os07g0298200	(No Hit)	2.65468	4.3601	1.64242	3.03268
	18445	Os12g0141500|mRNA|AK059752|CDS+3'UTR	Os12g0141500	Peptidase, trypsin-like serine and cysteine proteases domain containing protein.	2.65376	2.91243	1.09747	3.03268
	25391	Os03g0263900|mRNA|AK121215|CDS+3'UTR	Os03g0263900	Calcium-binding EF-hand domain containing protein.	2.65356	2.0858	0.786037	3.03268
	38906	Os05g0383000|mRNA|AK058345|CDS+3'UTR	Os05g0383000	TPR-like domain containing protein.	2.65235	1.1209	0.422605	3.03268
	35416	Os08g0486800|COMBINER|CI546700|6	Os08g0486800	(No Hit)	2.65216	2.43725	0.918968	3.03268
	37667	Os05g0594200|mRNA|AK069021|CDS+3'UTR	Os05g0594200	Calcium/proton exchanger superfamily protein.	2.65199	1.85996	0.701347	3.03268
	19170	Os10g0566200|COMBINER_EST|CI421402|6	Os10g0566200	Ocs-element binding factor 3.2.	2.65197	1.63014	0.614689	3.03268
	26488	Os02g0508500|mRNA|AK066496|CDS+3'UTR	Os02g0508500	Plant MuDR transposase domain containing protein.	2.65108	4.62552	1.74477	3.03268
	14844	Os08g0254900|mRNA|AK120666|CDS+3'UTR	Os08g0254900	Hypothetical protein.	2.65044	3.43581	1.29632	3.03268
	23034	Os03g0265500|mRNA|AK100694|CDS+3'UTR	Os03g0265500	Coronatine-insensitive 1.	2.64766	0.992888	0.375007	3.03268
	31548	Os08g0389800|COMBINER_EST|Os08g0389800|8	Os08g0389800	FAR1 domain containing protein.	2.64742	2.26414	0.855225	3.03268
	24034	Os02g0145200|mRNA|AK066882|CDS+3'UTR	Os02g0145200	Conserved hypothetical protein.	2.64626	2.63789	0.99684	3.03268
	31050	Os04g0323500|mRNA|AK069369|CDS+3'UTR	Os04g0323500	Hypothetical protein.	2.6434	2.77032	1.04802	3.03268
	20856	Os02g0617900|COMBINER_EST|CI209118|6	Os02g0617900	Conserved hypothetical protein.	2.64257	0.995429	0.37669	3.03268
	24752	Os06g0514700|mRNA|AK121642|UTR	Os06g0514700	Non-protein coding transcript, putative npRNA.	2.64201	6.3441	2.40124	3.03268
	39270	Os02g0114600|mRNA|AK062579|CDS+3'UTR	Os02g0114600	Cyclin-like F-box domain containing protein.	2.64184	1.24295	0.470488	3.03268
	20250	Os08g0454600|mRNA|AK060308|CDS+3'UTR	Os08g0454600	Hypothetical protein.	2.64133	3.42832	1.29795	3.03268
	37105	Os06g0107700|mRNA|AK104865|CDS+3'UTR	Os06g0107700	Ferredoxin--NADP reductase, leaf isozyme, chloroplast precursor (EC 1.18.1.2) (FNR).	2.64032	3.26021	1.23478	3.03268
	2984	Os06g0266800|mRNA|AK062516|CDS+3'UTR	Os06g0266800	GAST1 protein precursor.	2.638	5.03206	1.90752	3.03268
	10601	Os09g0566400|mRNA|AK098902|CDS+3'UTR	Os09g0566400	Hypothetical protein.	2.63791	4.33466	1.64322	3.03268
	25746	Os11g0615700|mRNA|AK103487|CDS+3'UTR	Os11g0615700	Proteasome subunit alpha type 5 (EC 3.4.25.1) (20S proteasome alpha subunit E) (20S proteasome subunit alpha-5).	2.63636	7.44641	2.8245	3.03268
	4520	Os02g0282900|mRNA|AK121560|CDS+3'UTR	Os02g0282900	RNase L inhibitor-like protein.	2.63595	2.21056	0.838621	3.03268
	23079	Os10g0375600|mRNA|AK105116|CDS+3'UTR	Os10g0375600	CG-1 domain containing protein.	2.63575	3.73121	1.41562	3.03268
	8950	Os04g0128700|mRNA|AK107172|CDS+3'UTR	Os04g0128700	Conserved hypothetical protein.	2.63548	3.86372	1.46604	3.03268
	15360	Os01g0511300|mRNA|AB070261|CDS+3'UTR	Os01g0511300	Proteasome component region PCI domain containing protein.	2.63239	1.82498	0.693279	3.03268
	42166	Os01g0611300|mRNA|AK061273|CDS+3'UTR	Os01g0611300	Hypothetical protein.	2.63202	4.5687	1.73582	3.03268
	36781	Os05g0108700|COMBINER|CI254462|6	Os05g0108700	(No Hit)	2.62921	3.86632	1.47052	3.03268
	38705	Os08g0465300|mRNA|AK108076|CDS+3'UTR	Os08g0465300	Conserved hypothetical protein.	2.62745	3.00638	1.14422	3.03268
	31622	Os10g0142500|mRNA|AK072788|CDS+3'UTR	Os10g0142500	Cyclin-like F-box domain containing protein.	2.62711	3.42268	1.30283	3.03268
	2655	Os11g0118400|mRNA|AK067579|CDS+3'UTR	Os11g0118400	Hypothetical protein.	2.62561	1.76774	0.673268	3.03268
	21271	Os05g0545000|mRNA|AK066240|CDS+3'UTR	Os05g0545000	Phosphatidylinositol transfer-like protein IV.	2.62553	1.64541	0.626695	3.03268
	31594	Os04g0295400|mRNA|AK065384|CDS+3'UTR	Os04g0295400	Jacalin-related lectin domain containing protein.	2.6243	2.3688	0.902642	3.03268
	12347	Os03g0724500|mRNA|AK121328|CDS+3'UTR	Os03g0724500	Conserved hypothetical protein.	2.62402	2.06508	0.786991	3.03268
	5351	Os06g0299300|mRNA|AK067625|CDS+3'UTR	Os06g0299300	Short-chain dehydrogenase/reductase SDR family protein.	2.6238	1.92685	0.734373	3.03268
	31095	Os03g0343500|mRNA|AB117995|CDS+3'UTR	Os03g0343500	60S ribosomal protein L22-2.	2.62354	0.963739	0.367343	3.03268
	12338	Os08g0329500|COMBINER|CI269904|6	Os08g0329500	(No Hit)	2.62331	1.36865	0.521727	3.03268
	10133	Os12g0265900|COMBINER|CI442881|6	Os12g0265900	(No Hit)	2.62309	2.87367	1.09553	3.03268
	39361	Os05g0571800|mRNA|AK063033|CDS+3'UTR	Os05g0571800	Conserved hypothetical protein.	2.62227	3.16387	1.20654	3.03268
	4060	Os07g0484600|mRNA|AK105559|CDS+3'UTR	Os07g0484600	Hypothetical protein.	2.62135	0.998613	0.380954	3.03268
	23791	Os01g0866600|COMBINER_EST|CI028638|0	Os01g0866600	BolA-like protein family protein.	2.62095	0.911126	0.347632	3.03268
	4630	Os07g0114500|mRNA|AK064629|CDS+3'UTR	Os07g0114500	Conserved hypothetical protein.	2.61934	1.97527	0.754111	3.03268
	1489	Os04g0473400|mRNA|AK067896|CDS+3'UTR	Os04g0473400	60S ribosomal protein L6.	2.61901	2.50876	0.957903	3.03268
	11595	Os10g0117000|COMBINER_EST|CI537158|0	Os10g0117000	Glycoside hydrolase, family 16 domain containing protein.	2.61898	1.6174	0.617567	3.03268
	8381	Os08g0561800|mRNA|AK119834|CDS+3'UTR	Os08g0561800	Conserved hypothetical protein.	2.61898	3.07451	1.17393	3.03268
	9775	Os12g0126500|COMBINER_EST|CI400842|6	Os12g0126500	Hypothetical protein.	2.61884	1.72997	0.660588	3.03268
	16314	Os12g0458900|mRNA|AK062722|CDS+3'UTR	Os12g0458900	Hypothetical protein.	2.61821	2.50685	0.957468	3.03268
	41223	Os01g0925300|mRNA|AK103046|CDS+3'UTR	Os01g0925300	Zn-finger, DHHC type domain containing protein.	2.6182	0.909645	0.347432	3.03268
	17535	Os01g0781600|mRNA|AK099154|CDS+3'UTR	Os01g0781600	Conserved hypothetical protein.	2.61795	3.78584	1.44611	3.03268
	27054	Os10g0491100|COMBINER|CI489114|x	Os10g0491100	(No Hit)	2.61781	4.79414	1.83136	3.03268
	25543	Os11g0686000|COMBINER_EST|AU068062|6	Os11g0686000	En/Spm-like transposon proteins family protein.	2.61682	3.01178	1.15093	3.03268
	26860	Os02g0489400|mRNA|D38010|CDS+3'UTR	Os02g0489400	Ribosomal protein S8.	2.61638	1.00994	0.386007	3.03268
	16053	Os05g0564000|COMBINER_EST|CI370878|4	Os05g0564000	Hypothetical protein.	2.61581	2.27898	0.871234	3.03268
	6765	Os02g0169900|mRNA|AK070107|CDS+3'UTR	Os02g0169900	Inositol monophosphatase family protein.	2.61323	1.34796	0.51582	3.03268
	14806	Os05g0206600|COMBINER_EST|AU076292|7	Os05g0206600	Plant protein of unknown function DUF641 domain containing protein.	2.61243	2.27774	0.871884	3.03268
	24478	Os01g0226300|mRNA|AK059314|CDS+3'UTR	Os01g0226300	Reticulon family protein.	2.61053	1.63105	0.624799	3.03268
	33079	Os07g0653100|COMBINER|CI441552|x	Os07g0653100	(No Hit)	2.60751	3.33906	1.28056	3.03268
	3940	Os02g0822100|mRNA|AK065330|CDS+3'UTR	Os02g0822100	Arsenical pump membrane protein family protein.	2.60708	2.18085	0.836508	3.03268
	20313	Os05g0193800|mRNA|AK067940|CDS+3'UTR	Os05g0193800	Conserved hypothetical protein.	2.60699	2.95575	1.13378	3.03268
	5217	Os05g0506000|mRNA|AK062012|CDS+3'UTR	Os05g0506000	MS5-like protein (Fragment).	2.60639	1.73804	0.666838	3.03268
	8864	Os10g0377800|mRNA|AK099380|CDS+3'UTR	Os10g0377800	Pyridoxamine 5'-phosphate oxidase (EC 1.4.3.5).	2.60626	1.17254	0.449893	3.03268
	4883	Os10g0517400|mRNA|AK120676|CDS+3'UTR	Os10g0517400	Aldo/keto reductase family protein.	2.60587	1.78045	0.683245	3.03268
	16841	Os07g0258100|mRNA|AK064037|CDS+3'UTR	Os07g0258100	Hypothetical protein.	2.60525	3.93895	1.51193	3.03268
	31193	Os07g0226200|mRNA|AK108016|CDS+3'UTR	Os07g0226200	Conserved hypothetical protein.	2.6052	5.58847	2.14512	3.03268
	18714	Os04g0616700|mRNA|AK111529|CDS+3'UTR	Os04g0616700	BRASSINOSTEROID INSENSITIVE 1-associated receptor kinase 1 precursor (EC 2.7.1.37) (BRI1-associated receptor kinase 1) (Somatic embryogenesis receptor-like kinase 3).	2.60487	2.45159	0.941156	3.03268
	31546	Os06g0586000|mRNA|AK063903|CDS+3'UTR	Os06g0586000	Conserved hypothetical protein.	2.60344	5.20496	1.99926	3.03268
	23638	Os11g0170400|mRNA|AK066519|CDS+3'UTR	Os11g0170400	Hypothetical protein.	2.60315	3.63606	1.39679	3.03268
	38569	Os11g0532900|COMBINER|CI091342|6	Os11g0532900	(No Hit)	2.60311	1.74376	0.669878	3.03268
	36854	Os04g0571600|COMBINER_EST|Os04g0571600|8	Os04g0571600	Multi antimicrobial extrusion protein MatE family protein.	2.6005	2.33276	0.89704	3.03268
	11478	Os06g0713400|mRNA|AK100628|CDS+3'UTR	Os06g0713400	Cyclin-like F-box domain containing protein.	2.60038	3.94367	1.51658	3.03268
	20901	Os03g0609000|mRNA|AK101140|CDS+3'UTR	Os03g0609000	Peptidase, trypsin-like serine and cysteine proteases domain containing protein.	2.60023	2.71347	1.04355	3.03268
	13381	Os12g0588400|COMBINER|CI145702|6	Os12g0588400	(No Hit)	2.59886	1.54564	0.594738	3.03268
	40649	Os03g0842400|mRNA|AK107097|CDS+3'UTR	Os03g0842400	Conserved hypothetical protein.	2.59839	2.74848	1.05776	3.03268
	20025	Os07g0541400|mRNA|AK111650|CDS+3'UTR	Os07g0541400	Receptor protein kinase.	2.59754	4.20222	1.61777	3.03268
	17189	Os08g0290500|mRNA|AK066894|CDS+3'UTR	Os08g0290500	Conserved hypothetical protein.	2.59736	2.55971	0.985503	3.03268
	23309	Os06g0138900|mRNA|AK105368|CDS+3'UTR	Os06g0138900	Hypothetical protein.	2.59724	5.69901	2.19425	3.03268
	10820	Os01g0332100|mRNA|AK120720|CDS+3'UTR	Os01g0332100	Plant neutral invertase family protein.	2.59722	1.10539	0.425605	3.03268
	32115	Os04g0225100|mRNA|AK105234|CDS+3'UTR	Os04g0225100	3'-5' exonuclease domain containing protein.	2.59653	4.76495	1.83512	3.03268
	27235	Os08g0397800|mRNA|AK108174|CDS+3'UTR	Os08g0397800	Conserved hypothetical protein.	2.59639	4.18182	1.61063	3.03268
	35995	Os01g0757700|mRNA|AK102734|CDS+3'UTR	Os01g0757700	TPR-like domain containing protein.	2.59529	0.942017	0.362971	3.03268
	19465	Os08g0106900|COMBINER_EST|CI419394|6	Os08g0106900	Transposase, IS4 domain containing protein.	2.59419	5.2899	2.03914	3.03268
	5283	Os09g0453000|mRNA|AK120561|CDS+3'UTR	Os09g0453000	Protein of unknown function UPF0220 family protein.	2.59406	0.670305	0.2584	3.03268
	30115	Os05g0438700|mRNA|AK120955|CDS+3'UTR	Os05g0438700	Histone H3.	2.5939	4.14813	1.59919	3.03268
	11131	Os05g0145000|mRNA|AK073253|CDS+3'UTR	Os05g0145000	Zn-finger, RING domain containing protein.	2.59355	3.49854	1.34894	3.03268
	12419	Os01g0796800|COMBINER_EST|Os01g0796800|8	Os01g0796800	Hypothetical protein.	2.59281	2.3129	0.892043	3.03268
	23189	Os01g0630900|COMBINER|CI076850|6	Os01g0630900	(No Hit)	2.59235	2.58745	0.99811	3.03268
	2124	Os05g0370200|mRNA|AK070493|UTR	Os05g0370200	Non-protein coding transcript, unclassifiable transcript.	2.59146	2.59701	1.00214	3.03268
	34597	Os09g0243600|COMBINER|CI121279|6	Os09g0243600	(No Hit)	2.59081	1.38125	0.533132	3.03268
	18378	Os11g0434800|mRNA|AK062908|CDS+3'UTR	Os11g0434800	Hypothetical protein.	2.59031	5.9247	2.28726	3.03268
	31457	Os08g0338000|mRNA|AK068483|CDS+3'UTR	Os08g0338000	Conserved hypothetical protein.	2.59018	5.9275	2.28845	3.03268
	29268	Os05g0584600|mRNA|AK072537|CDS+3'UTR	Os05g0584600	AAA ATPase, central region domain containing protein.	2.59009	2.81584	1.08716	3.03268
	38486	Os08g0211200|COMBINER|CI269904|6	Os08g0211200	(No Hit)	2.58983	1.34857	0.520716	3.03268
	12379	Os05g0131100|mRNA|AK068008|CDS+3'UTR	Os05g0131100	Conserved hypothetical protein.	2.58849	2.50691	0.968485	3.03268
	24586	Os08g0384500|mRNA|AK100858|CDS+3'UTR	Os08g0384500	PDR-like ABC transporter (PDR3 ABC transporter).	2.58808	1.9719	0.761916	3.03268
	23196	Os01g0710800|mRNA|AK069973|CDS+3'UTR	Os01g0710800	Hypothetical protein.	2.58791	3.59291	1.38834	3.03268
	18443	Os01g0681000|mRNA|AK099862|CDS+3'UTR	Os01g0681000	Protein of unknown function DUF1298 domain containing protein.	2.58787	3.2702	1.26366	3.03268
	7871	Os02g0508100|mRNA|AK121771|CDS+3'UTR	Os02g0508100	Conserved hypothetical protein.	2.58777	3.15899	1.22074	3.03268
	28411	Os01g0728400|mRNA|AK065089|CDS+3'UTR	Os01g0728400	Hypothetical protein.	2.58666	4.741	1.83287	3.03268
	11586	Os07g0414900|mRNA|AK068756|CDS+3'UTR	Os07g0414900	Transposable element Ac.	2.58566	2.62689	1.01594	3.03268
	21194	Os06g0184100|mRNA|AK064179|CDS+3'UTR	Os06g0184100	Hypothetical protein.	2.58508	2.17826	0.842625	3.03268
	17401	Os08g0233400|COMBINER_EST|CI453836|0	Os08g0233400	TPR-like domain containing protein.	2.58494	2.10141	0.812944	3.03268
	18261	Os12g0148500|mRNA|AK062437|UTR	Os12g0148500	Non-protein coding transcript, unclassifiable transcript.	2.58488	5.71359	2.21039	3.35313
	12208	Os05g0579500|mRNA|AK121528|CDS+3'UTR	Os05g0579500	Conserved hypothetical protein.	2.58368	4.50537	1.74378	3.35313
	23107	Os02g0807600|mRNA|AK062825|UTR	Os02g0807600	Non-protein coding transcript, unclassifiable transcript.	2.58335	2.30855	0.893628	3.35313
	12886	Os01g0942200|mRNA|AK063265|CDS+3'UTR	Os01g0942200	Cyclin-like F-box domain containing protein.	2.5828	2.07896	0.804926	3.35313
	26226	Os06g0488200|mRNA|AK120774|CDS+3'UTR	Os06g0488200	Myosin.	2.58131	2.70664	1.04855	3.35313
	25926	Os04g0286400|mRNA|AK062974|CDS+3'UTR	Os04g0286400	Hypothetical protein.	2.57863	5.52283	2.14177	3.35313
	18457	Os06g0255400|mRNA|AK064894|CDS+3'UTR	Os06g0255400	NUDIX hydrolase domain containing protein.	2.57846	3.62452	1.40569	3.35313
	17173	Os09g0512200|mRNA|AK065469|CDS+3'UTR	Os09g0512200	Hypothetical protein.	2.5783	3.76657	1.46087	3.35313
	40029	Os12g0523300|COMBINER|CI104762|6	Os12g0523300	(No Hit)	2.5764	1.4664	0.569167	3.35313
	14234	Os05g0441500|mRNA|AK120434|UTR	Os05g0441500	Non-protein coding transcript, uncharacterized transcript.	2.57588	4.59213	1.78274	3.35313
	12887	Os05g0208500|mRNA|AK119570|CDS+3'UTR	Os05g0208500	Hypothetical protein.	2.57504	4.27532	1.66029	3.35313
	40277	Os12g0480000|mRNA|AK061316|CDS+3'UTR	Os12g0480000	Zn-finger, DHHC type domain containing protein.	2.57432	1.19408	0.463842	3.35313
	2205	Os03g0240800|mRNA|AK121552|CDS+3'UTR	Os03g0240800	Small nuclear ribonucleoprotein Sm D3 (snRNP core protein D3) (Sm-D3).	2.57426	2.46793	0.958693	3.35313
	1865	Os03g0252800|mRNA|AK065537|CDS+3'UTR	Os03g0252800	Aminotransferase, class I and II domain containing protein.	2.57379	1.15245	0.447763	3.35313
	1674	Os10g0185100|mRNA|AK065091|CDS+3'UTR	Os10g0185100	Hypothetical protein.	2.57377	5.62143	2.18412	3.35313
	8335	Os01g0534900|mRNA|AK103608|CDS+3'UTR	Os01g0534900	Protein of unknown function DUF221 domain containing protein.	2.57373	4.4707	1.73705	3.35313
	70	Os07g0484500|mRNA|AK064741|CDS+3'UTR	Os07g0484500	Protein of unknown function DUF1395 family protein.	2.57355	1.67583	0.651173	3.35313
	17567	Os01g0183700|COMBINER|CI141568|6	Os01g0183700	(No Hit)	2.57277	2.94081	1.14305	3.35313
	32036	Os11g0242600|COMBINER_EST|Os11g0242600|8	Os11g0242600	Uncharacterized plant-specific domain 01627 containing protein.	2.57255	1.98576	0.771904	3.35313
	41709	Os12g0515800|mRNA|AK120440|UTR	Os12g0515800	Non-protein coding transcript, uncharacterized transcript.	2.57001	1.52545	0.593559	3.35313
	20352	Os11g0251400|mRNA|AK099053|CDS+3'UTR	Os11g0251400	Ankyrin repeat containing protein.	2.56985	5.14427	2.00178	3.35313
	21754	Os06g0674000|COMBINER_EST|AU166312|6	Os06g0674000	Hypothetical protein.	2.56901	2.35728	0.917586	3.35313
	24240	Os10g0113000|mRNA|AK102609|CDS+3'UTR	Os10g0113000	NADPH-dependent codeinone reductase (EC 1.1.1.247).	2.56822	4.94136	1.92404	3.35313
	5888	Os09g0556700|mRNA|AK112101|CDS+3'UTR	Os09g0556700	Nuclear protein SET domain containing protein.	2.56755	1.30244	0.50727	3.35313
	12428	Os10g0182000|mRNA|AK066368|CDS+3'UTR	Os10g0182000	Alanyl-tRNA synthetase, mitochondrial precursor (EC 6.1.1.7) (Alanine--tRNA ligase) (AlaRS).	2.56747	0.852157	0.331905	3.35313
	18815	Os03g0168800|COMBINER_EST|CI435916|1	Os03g0168800	Conserved hypothetical protein.	2.56544	5.9801	2.33102	3.35313
	38948	Os05g0227700|mRNA|AK068760|CDS+3'UTR	Os05g0227700	Conserved hypothetical protein.	2.56407	0.954083	0.372097	3.35313
	24603	Os01g0732000|mRNA|AK062498|CDS+3'UTR	Os01g0732000	Mitochondrial import receptor subunit TOM7-1 (Translocase of outer membrane 7 kDa subunit 1).	2.56368	4.25371	1.65922	3.35313
	29146	Os04g0692700|COMBINER_EST|CI125018|6	Os04g0692700	SNF2-related domain containing protein.	2.56328	2.53015	0.987077	3.35313
	6690	Os01g0745400|mRNA|AK107872|UTR	Os01g0745400	Non-protein coding transcript, unclassifiable transcript.	2.56317	4.31198	1.68229	3.35313
	17828	Os03g0793100|mRNA|AK067897|CDS+3'UTR	Os03g0793100	Conserved hypothetical protein.	2.56159	3.30539	1.29037	3.35313
	17851	Os12g0283300|COMBINER|CI406903|x	Os12g0283300	(No Hit)	2.56074	1.67127	0.65265	3.35313
	29491	Os03g0274400|COMBINER|CI536138|1	Os03g0274400	(No Hit)	2.56061	1.88059	0.734429	3.35313
	873	Os09g0541000|mRNA|AK067792|CDS+3'UTR	Os09g0541000	Aquaporin PIP2.3 (Plasma membrane intrinsic protein 2c) (PIP2c) (TMP2C) (RD28-PIP) (Water-stress induced tonoplast intrinsic protein) (WSI-TIP).	2.56056	4.17069	1.62882	3.35313
	20644	Os11g0438400|COMBINER|CI102187|6	Os11g0438400	(No Hit)	2.5597	3.29275	1.28638	3.35313
	23233	Os07g0489300|mRNA|AK060228|CDS+3'UTR	Os07g0489300	UDP-glucuronosyl/UDP-glucosyltransferase family protein.	2.55848	3.35244	1.31033	3.35313
	5434	Os09g0551600|mRNA|AK066658|CDS+3'UTR	Os09g0551600	HMGd1 protein (Nucleasome/chromatin assembly factor D protein NFD101).	2.55743	1.89979	0.742849	3.35313
	22784	Os09g0436000|COMBINER_EST|CI399152|6	Os09g0436000	Conserved hypothetical protein.	2.55737	4.35893	1.70446	3.35313
	25241	Os01g0153100|COMBINER_EST|CI443809|0	Os01g0153100	Histone H2B.1.	2.55703	1.10231	0.431088	3.35313
	3237	Os08g0248800|mRNA|AK065010|CDS+3'UTR	Os08g0248800	Aspartate carbamoyltransferase (EC 2.1.3.2) (Fragment).	2.55679	1.44035	0.563342	3.35313
	21891	Os04g0179200|mRNA|AK106087|CDS+3'UTR	Os04g0179200	Stem secoisolariciresinol dehydrogenase (Fragment).	2.55605	4.32874	1.69353	3.35313
	13788	Os09g0450700|mRNA|AK067088|CDS+3'UTR	Os09g0450700	Conserved hypothetical protein.	2.5547	6.69967	2.62249	3.35313
	32941	Os08g0365900|mRNA|AK102062|CDS+3'UTR	Os08g0365900	PUA domain containing protein.	2.55456	1.11416	0.436146	3.35313
	2608	Os01g0113400|mRNA|AK073168|CDS+3'UTR	Os01g0113400	Serine/threonine protein kinase (Fragment).	2.55449	3.22685	1.26321	3.35313
	40957	Os01g0729100|mRNA|AK104272|CDS+3'UTR	Os01g0729100	Protein of unknown function DUF92 family protein.	2.55421	0.956005	0.374286	3.35313
	13397	Os07g0174200|COMBINER|CI283244|6	Os07g0174200	(No Hit)	2.55234	4.52095	1.7713	3.35313
	23396	Os06g0170500|mRNA|AK120360|CDS+3'UTR	Os06g0170500	RNA-binding protein-like.	2.55228	5.07967	1.99025	3.35313
	178	Os09g0482200|mRNA|AK105666|CDS+3'UTR	Os09g0482200	Peptidase A1, pepsin family protein.	2.55151	2.23069	0.874264	3.35313
	38398	Os04g0671300|mRNA|AK072414|CDS+3'UTR	Os04g0671300	Suppressor of presenilin 5 (P110b homolog).	2.54951	1.90276	0.746327	3.35313
	39019	Os01g0905700|mRNA|AK099185|CDS+3'UTR	Os01g0905700	Zn-finger, RING domain containing protein.	2.54892	2.92178	1.14628	3.35313
	15758	Os09g0486500|mRNA|AF140722|CDS+3'UTR	Os09g0486500	Multiple stress-responsive zinc-finger protein (Multiple stress- associated zinc-finger protein).	2.54585	1.30614	0.513048	3.35313
	17238	Os10g0527800|mRNA|AK063773|CDS+3'UTR	Os10g0527800	Tau class GST protein 3.	2.54536	3.23304	1.27017	3.35313
	23460	Os03g0347200|mRNA|AK058460|CDS+3'UTR	Os03g0347200	Initiation factor eIF-4 gamma, middle domain containing protein.	2.54518	0.863566	0.339295	3.35313
	7296	Os02g0221800|COMBINER_EST|CI123995|6	Os02g0221800	Calcium-binding EF-hand domain containing protein.	2.54491	3.17845	1.24894	3.35313
	16353	Os11g0422000|mRNA|AK062670|UTR	Os11g0422000	Non-protein coding transcript, uncharacterized transcript.	2.54451	2.2956	0.902179	3.35313
	37265	Os03g0363500|mRNA|AK062124|CDS+3'UTR	Os03g0363500	Sugar transporter-like protein.	2.54397	1.37925	0.542163	3.35313
	25965	Os02g0652100|mRNA|AK072906|CDS+3'UTR	Os02g0652100	WRKY transcription factor 34.	2.54295	1.58405	0.622917	3.35313
	36794	Os01g0879000|mRNA|AK066116|CDS+3'UTR	Os01g0879000	Conserved hypothetical protein.	2.54183	4.50761	1.77337	3.35313
	9765	Os08g0231400|mRNA|AK059812|CDS+3'UTR	Os08g0231400	Germin family protein.	2.54131	5.16042	2.03061	3.35313
	22046	Os07g0158900|mRNA|AK060772|CDS+3'UTR	Os07g0158900	Cyclin-like F-box domain containing protein.	2.54122	3.43142	1.3503	3.35313
	5975	Os02g0578400|COMBINER_EST|CI426428|6	Os02g0578400	Photosystem II oxygen evolving complex protein PsbQ family protein.	2.53794	1.60715	0.633251	3.35313
	16970	Os05g0489800|mRNA|AK101975|CDS+3'UTR	Os05g0489800	Histone H3.2.	2.53749	2.33911	0.921823	3.35313
	15737	Os10g0493300|mRNA|AK065202|CDS+3'UTR	Os10g0493300	Conserved hypothetical protein.	2.53675	5.82482	2.29618	3.35313
	15869	Os08g0535000|mRNA|AK066324|CDS+3'UTR	Os08g0535000	Conserved hypothetical protein.	2.53526	4.65869	1.83756	3.35313
	39771	Os05g0104100|mRNA|AK103271|CDS+3'UTR	Os05g0104100	Conserved hypothetical protein.	2.53518	3.70102	1.45987	3.35313
	18086	Os12g0102500|mRNA|AK101189|CDS+3'UTR	Os12g0102500	Protein kinase domain containing protein.	2.53436	1.70272	0.671854	3.35313
	2224	Os06g0129700|COMBINER_EST|AU029348|6	Os06g0129700	NUDIX hydrolase domain containing protein.	2.53278	2.63599	1.04075	3.35313
	27092	Os08g0393900|mRNA|AK066660|UTR	Os08g0393900	Non-protein coding transcript, unclassifiable transcript.	2.53094	6.07327	2.39961	3.35313
	16921	Os11g0621200|COMBINER|CI032694|6	Os11g0621200	(No Hit)	2.53091	1.9213	0.759134	3.35313
	13195	Os04g0175900|mRNA|AK061551|CDS+3'UTR	Os04g0175900	0-methyltransferase (EC 2.1.1.6) (Fragment).	2.5304	4.58985	1.81388	3.35313
	38275	Os08g0413500|COMBINER_EST|CI270839|6	Os08g0413500	Protein of unknown function DUF1262 family protein.	2.53032	3.73201	1.47492	3.35313
	19095	Os02g0584900|mRNA|AK102041|CDS+3'UTR	Os02g0584900	Conserved hypothetical protein.	2.53032	4.47384	1.76809	3.35313
	36126	Os01g0780900|COMBINER_EST|CI556036|0	Os01g0780900	Conserved hypothetical protein.	2.53027	8.92078	3.52562	3.35313
	31582	Os08g0101100|mRNA|AK069900|CDS+3'UTR	Os08g0101100	HMG1/2 (high mobility group) box family protein.	2.53007	2.31719	0.915856	3.35313
	3625	Os01g0310900|COMBINER_EST|Os01g0310900|8	Os01g0310900	Conserved hypothetical protein.	2.52904	2.14109	0.846602	3.35313
	38542	Os06g0124900|mRNA|AK062901|CDS+3'UTR	Os06g0124900	Conserved hypothetical protein.	2.52865	6.45358	2.55218	3.35313
	10015	Os01g0856000|mRNA|AK107451|CDS+3'UTR	Os01g0856000	Winged helix DNA-binding domain containing protein.	2.52852	2.30459	0.91144	3.35313
	20282	Os10g0345200|mRNA|AK064095|UTR	Os10g0345200	Conserved hypothetical protein.	2.52848	2.14208	0.847179	3.35313
	23241	Os05g0176100|mRNA|AK060079|CDS+3'UTR	Os05g0176100	Cellulose synthase-1.	2.5283	2.92587	1.15725	3.35313
	8988	Os10g0330000|mRNA|AK071458|CDS+3'UTR	Os10g0330000	Conserved hypothetical protein.	2.52678	1.88576	0.746309	3.35313
	34450	Os06g0103400|mRNA|AK071627|CDS+3'UTR	Os06g0103400	Nucleic acid-binding OB-fold domain containing protein.	2.52675	1.91011	0.755955	3.35313
	13891	Os01g0588900|mRNA|AK071695|CDS+3'UTR	Os01g0588900	Conserved hypothetical protein 730 family protein.	2.52512	1.46713	0.581014	3.35313
	7787	Os08g0434100|mRNA|AK059802|CDS+3'UTR	Os08g0434100	S-like ribonuclease (RNase PD2) (Fragment).	2.52428	4.1032	1.6255	3.35313
	13664	Os03g0177900|mRNA|AK119528|CDS+3'UTR	Os03g0177900	EF-1 alpha.	2.52405	2.26286	0.896519	3.35313
	27668	Os02g0506500|mRNA|AK101016|CDS+3'UTR	Os02g0506500	UBA/THIF-type NAD/FAD binding fold domain containing protein.	2.52367	1.13015	0.44782	3.35313
	22420	Os04g0119000|mRNA|AK120328|CDS+3'UTR	Os04g0119000	Conserved hypothetical protein.	2.52318	3.89155	1.54232	3.35313
	41743	Os01g0815800|mRNA|AB118010|CDS+3'UTR	Os01g0815800	60S ribosomal protein L24.	2.5225	0.820842	0.325408	3.35313
	32902	Os01g0916600|mRNA|AK059446|CDS+3'UTR	Os01g0916600	RNA binding protein.	2.52206	2.71277	1.07561	3.35313
	27237	Os11g0249900|mRNA|AK060377|CDS+3'UTR	Os11g0249900	Protein kinase domain containing protein.	2.52156	0.982698	0.389718	3.35313
	7128	Os06g0671800|COMBINER_EST|CI048449|6	Os06g0671800	Cellular retinaldehyde binding/alpha-tocopherol transport family protein.	2.52146	2.15202	0.853481	3.35313
	7125	Os06g0202300|mRNA|AK063905|CDS+3'UTR	Os06g0202300	Conserved hypothetical protein.	2.52096	1.98566	0.787661	3.35313
	21256	Os01g0784500|mRNA|AK109693|CDS+3'UTR	Os01g0784500	Receptor-like protein kinase 4.	2.51996	3.68648	1.46291	3.35313
	18893	Os03g0194400|mRNA|AK103687|CDS+3'UTR	Os03g0194400	Conserved hypothetical protein.	2.5198	3.25538	1.29192	3.35313
	6100	Os07g0297400|mRNA|AK101219|CDS+3'UTR	Os07g0297400	Conserved hypothetical protein.	2.51824	4.54802	1.80603	3.35313
	13797	Os02g0586900|mRNA|AK105378|CDS+3'UTR	Os02g0586900	Glycine rich family protein.	2.51764	3.76931	1.49716	3.35313
	39930	Os12g0567700|mRNA|AK070647|CDS+3'UTR	Os12g0567700	60S ribosomal protein L2 (Fragment).	2.51742	0.660287	0.262288	3.35313
	28453	Os04g0556500|mRNA|AK120794|CDS+3'UTR	Os04g0556500	Cis-zeatin O-glucosyltransferase.	2.51651	3.48587	1.3852	3.35313
	2534	Os09g0385300|mRNA|AK120455|CDS+3'UTR	Os09g0385300	Hypothetical protein.	2.5165	1.97942	0.78658	3.35313
	38052	Os02g0213400|mRNA|AK060456|CDS+3'UTR	Os02g0213400	Conserved hypothetical protein.	2.51606	2.44231	0.970687	3.35313
	23454	Os03g0126100|mRNA|AK111921|CDS+3'UTR	Os03g0126100	C-terminal binding protein.	2.51551	0.920805	0.366051	3.35313
	3407	Os04g0462900|mRNA|AK059483|CDS+3'UTR	Os04g0462900	Prohibitin.	2.51485	1.04607	0.415956	3.35313
	29567	Os09g0428500|mRNA|AK060993|CDS+3'UTR	Os09g0428500	Conserved hypothetical protein.	2.5142	4.53821	1.80504	3.35313
	18557	Os02g0686600|mRNA|AK102917|CDS+3'UTR	Os02g0686600	Metal-dependent protein hydrolase family protein.	2.51417	2.34032	0.930854	3.35313
	13203	Os05g0552700|mRNA|AK108674|CDS+3'UTR	Os05g0552700	UDP-glucuronosyl/UDP-glucosyltransferase family protein.	2.51324	2.86648	1.14055	3.35313
	3363	Os03g0363900|mRNA|AK066313|CDS+3'UTR	Os03g0363900	Zn-finger, DHHC type domain containing protein.	2.51312	1.84197	0.732943	3.35313
	19800	Os04g0206700|mRNA|AK103242|CDS+3'UTR	Os04g0206700	UDP-glucuronosyl/UDP-glucosyltransferase family protein.	2.51055	5.04103	2.00794	3.35313
	35019	Os04g0432400|mRNA|AK061496|CDS+3'UTR	Os04g0432400	Plant neutral invertase family protein.	2.51042	4.46115	1.77706	3.35313
	35734	Os07g0152900|mRNA|AK120929|CDS+3'UTR	Os07g0152900	(S)-2-hydroxy-acid oxidase, peroxisomal (EC 1.1.3.15) (Glycolate oxidase) (GOX) (Short chain alpha-hydroxy acid oxidase).	2.51037	1.10457	0.440003	3.35313
	7207	Os08g0190300|COMBINER_EST|CI157262|6	Os08g0190300	Disease resistance protein family protein.	2.50995	2.48761	0.991099	3.35313
	35085	Os03g0109900|mRNA|AK061655|CDS+3'UTR	Os03g0109900	Peptidase, trypsin-like serine and cysteine proteases domain containing protein.	2.50892	3.14993	1.25549	3.35313
	24503	Os03g0422300|mRNA|AK063543|CDS+3'UTR	Os03g0422300	Hypothetical protein.	2.50878	5.00499	1.99499	3.35313
	35182	Os03g0151800|mRNA|AK098980|CDS+3'UTR	Os03g0151800	Cell division control protein 48 homolog A (AtCDC48a).	2.5044	0.812836	0.324564	3.35313
	8909	Os09g0382500|mRNA|AK105199|CDS+3'UTR	Os09g0382500	Conserved hypothetical protein.	2.50348	2.11532	0.844951	3.35313
	8349	Os09g0532400|mRNA|AK067728|CDS+3'UTR	Os09g0532400	Response regulator receiver domain containing protein.	2.50234	1.87976	0.7512	3.62471
	12461	Os12g0277500|mRNA|AK061410|CDS+3'UTR	Os12g0277500	RuBisCO subunit binding-protein alpha subunit, chloroplast precursor (60 kDa chaperonin alpha subunit) (CPN-60 alpha) (Fragment).	2.5022	0.957623	0.382713	3.62471
	14688	Os12g0285100|mRNA|AK072022|CDS+3'UTR	Os12g0285100	ARM repeat fold domain containing protein.	2.50136	3.75347	1.50057	3.62471
	27160	Os10g0485100|mRNA|AK101467|CDS+3'UTR	Os10g0485100	Protein of unknown function DUF179 family protein.	2.50044	3.1302	1.25186	3.62471
	1063	Os07g0506700|mRNA|AK073959|CDS+3'UTR	Os07g0506700	WD40-like domain containing protein.	2.49946	1.4719	0.588889	3.62471
	7512	Os04g0173300|mRNA|AK061278|CDS+3'UTR	Os04g0173300	Hypothetical protein.	2.49858	5.33959	2.13705	3.62471
	1599	Os12g0608600|mRNA|AK120712|CDS+3'UTR	Os12g0608600	Thiosulfate sulfurtransferase (EC 2.8.1.1) (Mercaptopyruvate sulfurtransferase Mst2/Rdh2) (EC 2.8.1.2).	2.49847	0.93072	0.372515	3.62471
	12272	Os02g0608900|mRNA|AK105867|CDS+3'UTR	Os02g0608900	Epstein-Barr virus (B95-8 isolate) U2-IR2 domain encoding nuclear protein EBNA2, complete cds.	2.49835	1.16039	0.464464	3.62471
	30717	Os05g0509300|mRNA|AK066384|CDS+3'UTR	Os05g0509300	tRNA pseudouridine synthase D, TruD family protein.	2.49824	1.01834	0.407622	3.62471
	2400	Os06g0186400|mRNA|AK066243|CDS+3'UTR	Os06g0186400	Serine carboxypeptidase II-2 precursor (EC 3.4.16.6) (CP-MII.2) (Fragment).	2.4979	1.58721	0.635418	3.62471
	19601	Os06g0676300|mRNA|AK064503|UTR	Os06g0676300	Non-protein coding transcript, unclassifiable transcript.	2.49662	2.71229	1.08638	3.62471
	39940	Os10g0128100|mRNA|AK111012|CDS+3'UTR	Os10g0128100	Conserved hypothetical protein.	2.49584	1.73494	0.695135	3.62471
	21551	Os11g0618700|COMBINER_EST|CI418458|3	Os11g0618700	Protein of unknown function DUF594 family protein.	2.49468	4.07097	1.63186	3.62471
	28151	Os11g0621300|COMBINER_EST|CI551401|0	Os11g0621300	Protein of unknown function DUF1399 family protein.	2.49376	3.90188	1.56466	3.62471
	27417	Os09g0272500|mRNA|AK071858|CDS+3'UTR	Os09g0272500	Conserved hypothetical protein.	2.49326	2.79629	1.12154	3.62471
	737	Os01g0769900|mRNA|AK065563|CDS+3'UTR	Os01g0769900	Conserved hypothetical protein.	2.49311	0.909716	0.364893	3.62471
	20994	Os02g0528500|mRNA|AK063979|CDS+3'UTR	Os02g0528500	Hypothetical protein.	2.49305	3.86572	1.5506	3.62471
	25734	Os02g0569400|mRNA|AK069701|CDS+3'UTR	Os02g0569400	Cytochrome P450 family protein.	2.49174	3.64376	1.46233	3.62471
	39775	Os06g0262800|mRNA|AK068185|CDS+3'UTR	Os06g0262800	Senescence-associated protein 15.	2.49083	2.62578	1.05418	3.62471
	391	Os05g0556700|mRNA|AK059663|CDS+3'UTR	Os05g0556700	Cct2-prov protein.	2.49065	1.9018	0.763576	3.62471
	21919	Os07g0218700|mRNA|AK108382|CDS+3'UTR	Os07g0218700	Cytochrome P450 family protein.	2.49057	2.45709	0.986558	3.62471
	6205	Os01g0829000|mRNA|AK065327|CDS+3'UTR	Os01g0829000	Conserved hypothetical protein.	2.49053	1.33204	0.534842	3.62471
	25190	Os11g0507200|COMBINER_EST|CI187857|6	Os11g0507200	Transferase family protein.	2.48922	4.04048	1.62319	3.62471
	33319	Os07g0224900|mRNA|AK111745|CDS+3'UTR	Os07g0224900	WD40-like domain containing protein.	2.48801	1.63216	0.656009	3.62471
	7483	Os04g0635800|mRNA|AK099507|CDS+3'UTR	Os04g0635800	GCN5-related N-acetyltransferase domain containing protein.	2.48734	1.2937	0.520114	3.62471
	32182	Os03g0586500|mRNA|AK059901|CDS+3'UTR	Os03g0586500	Conserved hypothetical protein.	2.48706	1.91357	0.769409	3.62471
	8178	Os06g0634700|mRNA|AK069527|CDS+3'UTR	Os06g0634700	Conserved hypothetical protein.	2.48604	1.21273	0.487815	3.62471
	13565	Os07g0277600|mRNA|AK067031|CDS+3'UTR	Os07g0277600	Protein translation factor SUI1 homolog (GOS2 protein).	2.48543	3.55711	1.43118	3.62471
	5652	Os02g0667600|mRNA|AK109816|CDS+3'UTR	Os02g0667600	Harpin-induced 1 domain containing protein.	2.48404	3.00727	1.21064	3.62471
	26666	Os07g0407700|mRNA|AK100880|CDS+3'UTR	Os07g0407700	Hypothetical protein.	2.48322	5.39331	2.1719	3.62471
	34503	Os03g0126600|COMBINER_EST|CI560888|0	Os03g0126600	Conserved hypothetical protein.	2.48291	4.15141	1.67199	3.62471
	18728	Os09g0436600|mRNA|AK070202|CDS+3'UTR	Os09g0436600	Conserved hypothetical protein.	2.48248	4.9355	1.98813	3.62471
	3751	Os02g0529700|mRNA|AK120980|CDS+3'UTR	Os02g0529700	60S acidic ribosomal protein P2A (P2).	2.48127	1.89364	0.763173	3.62471
	28785	Os03g0436100|mRNA|AK101901|UTR	Os03g0436100	Non-protein coding transcript, unclassifiable transcript.	2.47876	3.938	1.5887	3.62471
	15531	Os01g0227500|mRNA|AK120914|CDS+3'UTR	Os01g0227500	Cytochrome P450 family protein.	2.47865	1.78293	0.719314	3.62471
	27339	Os08g0150600|mRNA|AK122058|CDS+3'UTR	Os08g0150600	Conserved hypothetical protein.	2.47828	2.81001	1.13385	3.62471
	36430	Os03g0352400|mRNA|AK105418|CDS+3'UTR	Os03g0352400	Autoantigen NGP-1.	2.47785	1.23042	0.49657	3.62471
	27251	Os06g0140200|COMBINER_EST|CI429077|6	Os06g0140200	Leucine-rich repeat, plant specific containing protein.	2.47741	3.23083	1.30412	3.62471
	34263	Os11g0474500|COMBINER|CI407343|x	Os11g0474500	(No Hit)	2.47681	6.20355	2.50466	3.62471
	20046	Os03g0231400|mRNA|AK099954|CDS+3'UTR	Os03g0231400	Hypothetical protein.	2.47623	6.34913	2.56403	3.62471
	22612	Os05g0464300|mRNA|AK062470|CDS+3'UTR	Os05g0464300	Conserved hypothetical protein.	2.47599	3.12522	1.26221	3.62471
	10098	Os08g0346400|mRNA|AK103873|CDS+3'UTR	Os08g0346400	Phosphate starvation regulator protein (Regulatory protein of P- starvation acclimation response Psr1).	2.47538	1.12916	0.456157	3.62471
	20744	Os12g0239300|mRNA|AK067904|CDS+3'UTR	Os12g0239300	Conserved hypothetical protein.	2.47523	6.41613	2.59213	3.62471
	510	Os09g0478100|mRNA|AK102766|CDS+3'UTR	Os09g0478100	Cellulose synthase family protein.	2.47402	2.08285	0.841889	3.62471
	6737	Os07g0105600|mRNA|AK068377|CDS+3'UTR	Os07g0105600	Photosystem II oxygen evolving complex protein PsbQ family protein.	2.47299	2.89809	1.1719	3.62471
	3304	Os04g0629500|mRNA|AK121437|CDS+3'UTR	Os04g0629500	Thioredoxin-like 4.	2.47272	3.16864	1.28144	3.62471
	13255	Os11g0598000|COMBINER_EST|CI013959|6	Os11g0598000	Cyclin-like F-box domain containing protein.	2.47248	4.56139	1.84486	3.62471
	14133	Os06g0614400|mRNA|AK120383|CDS+3'UTR	Os06g0614400	Conserved hypothetical protein.	2.47232	6.55469	2.65123	3.62471
	23679	Os11g0687800|mRNA|AK103221|CDS+3'UTR	Os11g0687800	Disease resistance protein family protein.	2.47224	2.53333	1.02471	3.62471
	4805	Os10g0478600|mRNA|AK073485|CDS+3'UTR	Os10g0478600	Conserved hypothetical protein.	2.47135	0.993777	0.40212	3.62471
	36208	Os11g0139100|mRNA|AK121443|CDS+3'UTR	Os11g0139100	50S ribosomal protein L24.	2.47077	1.25821	0.509239	3.62471
	6767	Os02g0608600|mRNA|AK058418|CDS+3'UTR	Os02g0608600	Acetolactate synthase, small subunit family protein.	2.47023	2.03222	0.822685	3.62471
	39073	Os11g0223400|mRNA|AK112108|CDS+3'UTR	Os11g0223400	Hypothetical protein.	2.47013	3.10592	1.25739	3.62471
	28573	Os04g0125900|COMBINER_EST|Os04g0125900|8	Os04g0125900	Conserved hypothetical protein.	2.46958	0.831935	0.336874	3.62471
	30431	Os08g0148900|COMBINER|CI030254|6	Os08g0148900	(No Hit)	2.46938	3.20678	1.29862	3.62471
	5622	Os04g0111300|COMBINER_EST|Os04g0111300|8	Os04g0111300	Hypothetical protein.	2.46878	1.32536	0.536847	3.62471
	38598	Os02g0832500|mRNA|AK105109|CDS+3'UTR	Os02g0832500	Glycosyl transferase, family 48 protein.	2.4686	4.19002	1.69733	3.62471
	5345	Os11g0149300|mRNA|AK062442|CDS+3'UTR	Os11g0149300	Hypothetical protein.	2.46761	1.31079	0.5312	3.62471
	29304	Os03g0271300|mRNA|AK105094|CDS+3'UTR	Os03g0271300	TPR-like domain containing protein.	2.46653	2.17294	0.880972	3.62471
	21537	Os11g0220800|mRNA|AK102971|CDS+3'UTR	Os11g0220800	60S ribosomal protein L10 (QM protein homolog).	2.46596	0.816436	0.331082	3.62471
	7803	Os02g0731700|mRNA|AK120314|CDS+3'UTR	Os02g0731700	CONSTANS-like 1 protein.	2.46591	1.60931	0.652622	3.62471
	17458	Os01g0714600|mRNA|AK059855|5'UTR+CDS	Os01g0714600	Conserved hypothetical protein.	2.46578	5.07161	2.0568	3.62471
	32356	Os11g0618800|COMBINER|CI339790|6	Os11g0618800	(No Hit)	2.46575	2.31425	0.938558	3.62471
	17783	Os05g0147400|mRNA|AK062146|CDS+3'UTR	Os05g0147400	T-complex protein 1, zeta subunit (TCP-1-zeta) (CCT-zeta) (CCT-zeta- 1).	2.46523	1.26559	0.513376	3.62471
	17342	Os06g0586900|mRNA|AK120396|CDS+3'UTR	Os06g0586900	Conserved hypothetical protein.	2.46424	1.54591	0.627338	3.62471
	32114	Os08g0378800|mRNA|AK073371|CDS+3'UTR	Os08g0378800	Sterile alpha motif homology 2 domain containing protein.	2.46402	3.68728	1.49645	3.62471
	19892	Os04g0312100|mRNA|AK120695|CDS+3'UTR	Os04g0312100	Plant specific of unknown function DUF860 family protein.	2.46347	0.927509	0.376505	3.62471
	34321	Os02g0264800|mRNA|AK069678|CDS+3'UTR	Os02g0264800	Protein of unknown function DUF1070 family protein.	2.46316	1.94616	0.790106	3.62471
	28758	Os06g0239200|COMBINER_EST|CI242777|6	Os06g0239200	Conserved hypothetical protein.	2.46213	2.30695	0.93697	3.62471
	24341	Os12g0516300|mRNA|AK062061|CDS+3'UTR	Os12g0516300	Disease resistance protein family protein.	2.46129	3.754	1.52522	3.62471
	26924	Os01g0186200|mRNA|AK109372|CDS+3'UTR	Os01g0186200	Phototropin.	2.4584	0.984692	0.400542	3.62471
	14468	Os01g0666900|COMBINER_EST|CI319319|3	Os01g0666900	Ribosomal L18ae protein family protein.	2.45722	1.26638	0.515371	3.62471
	22326	Os01g0213500|COMBINER_EST|CI426147|0	Os01g0213500	Conserved hypothetical protein.	2.45676	2.91267	1.18557	3.62471
	25672	Os01g0810300|mRNA|AK070889|CDS+3'UTR	Os01g0810300	Calmodulin-like protein.	2.45643	1.6265	0.662141	3.62471
	30985	Os12g0560700|mRNA|AK073411|CDS+3'UTR	Os12g0560700	PROLIFERA protein.	2.4562	1.6382	0.666967	3.62471
	8251	Os06g0693100|mRNA|AK099477|CDS+3'UTR	Os06g0693100	Disease resistance protein family protein.	2.45606	2.38779	0.972203	3.62471
	13975	Os12g0561000|mRNA|AK072527|CDS+3'UTR	Os12g0561000	Cytochrome c oxidase polypeptide Vc (EC 1.9.3.1) (Cytochrome c oxidase subunit 5c).	2.45485	0.844917	0.344182	3.62471
	4668	Os12g0583900|mRNA|AK065030|CDS+3'UTR	Os12g0583900	Permease.	2.45294	1.44937	0.590872	3.62471
	7152	Os07g0570300|mRNA|AK100076|CDS+3'UTR	Os07g0570300	Peptidase M16, C-terminal domain containing protein.	2.45262	2.26074	0.921766	3.62471
	33866	Os11g0655600|COMBINER|CI177176|6	Os11g0655600	(No Hit)	2.45252	2.62762	1.0714	3.62471
	25950	Os04g0691600|mRNA|AK059422|CDS+3'UTR	Os04g0691600	30S ribosomal protein S17, chloroplast precursor (CS17).	2.45205	1.17031	0.477278	3.62471
	21321	Os03g0215200|mRNA|AY494713|CDS+3'UTR	Os03g0215200	DL protein (Drooping leaf).	2.45175	2.03045	0.828161	3.62471
	18829	Os12g0218600|mRNA|AK063658|UTR	Os12g0218600	Non-protein coding transcript, uncharacterized transcript.	2.45061	1.36104	0.555388	3.62471
	10494	Os04g0465700|mRNA|AK064379|CDS+3'UTR	Os04g0465700	RNA dependent RNA polymerase family protein.	2.45048	2.11369	0.862564	3.62471
	22120	Os02g0495400|mRNA|AK103135|CDS+3'UTR	Os02g0495400	ARM repeat fold domain containing protein.	2.45025	3.46481	1.41407	3.62471
	1453	Os12g0540200|mRNA|AK065534|UTR	Os12g0540200	Non-protein coding transcript, uncharacterized transcript.	2.4501	3.76653	1.5373	3.62471
	2925	Os01g0682500|mRNA|AK104091|CDS+3'UTR	Os01g0682500	Conserved hypothetical protein.	2.44873	0.823593	0.336334	3.62471
	28733	Os08g0392500|COMBINER|CI079465|6	Os08g0392500	(No Hit)	2.44872	2.68831	1.09784	3.62471
	40983	Os09g0521400|mRNA|AK101064|CDS+3'UTR	Os09g0521400	Hydroxymethylglutaryl coenzyme A synthase.	2.44838	1.78312	0.728286	3.62471
	26352	Os11g0170900|mRNA|AK067523|CDS+3'UTR	Os11g0170900	Conserved hypothetical protein.	2.44824	6.47726	2.64568	3.62471
	16848	Os05g0281400|mRNA|AK073309|CDS+3'UTR	Os05g0281400	GTP-binding protein SAR2.	2.44822	2.3323	0.952652	3.62471
	28690	Os02g0704900|mRNA|AF093629|CDS+3'UTR	Os02g0704900	Inorganic pyrophosphatase-like protein.	2.44728	1.11789	0.45679	3.62471
	21748	Os09g0372100|mRNA|AK112049|CDS+3'UTR	Os09g0372100	Conserved hypothetical protein.	2.44639	6.07067	2.48148	3.62471
	33797	Os06g0116600|mRNA|AK103500|CDS+3'UTR	Os06g0116600	Proteinase inhibitor, propeptide domain containing protein.	2.4445	0.979838	0.400834	3.62471
	42062	Os03g0271400|mRNA|AK066433|CDS+3'UTR	Os03g0271400	ARM repeat fold domain containing protein.	2.44449	1.39986	0.572658	3.62471
	26082	Os11g0287000|mRNA|AK105144|CDS+3'UTR	Os11g0287000	Hypothetical protein.	2.44418	5.11376	2.09222	3.62471
	19002	Os05g0135800|mRNA|AK066258|CDS+3'UTR	Os05g0135800	Pto kinase interactor 1.	2.44412	3.6004	1.47309	3.62471
	35516	Os03g0395700|mRNA|AK120906|CDS+3'UTR	Os03g0395700	Conserved hypothetical protein.	2.44023	3.89135	1.59466	3.62471
	16359	Os05g0331200|mRNA|AK100884|CDS+3'UTR	Os05g0331200	External rotenone-insensitive NADPH dehydrogenase.	2.44002	2.15051	0.881346	3.62471
	15218	Os05g0552600|COMBINER_EST|CI233395|6	Os05g0552600	Extensin-like region family protein.	2.43948	5.04374	2.06755	3.62471
	14784	Os01g0698500|mRNA|AK059674|UTR	Os01g0698500	Non-protein coding transcript, uncharacterized transcript.	2.43926	2.41698	0.990866	3.62471
	20635	Os03g0807700|mRNA|AK121037|CDS+3'UTR	Os03g0807700	Protein of unknown function DUF642 family protein.	2.43818	1.56206	0.640666	3.62471
	26912	Os12g0223300|mRNA|AK060133|CDS+3'UTR	Os12g0223300	Cytochrome b5 domain containing protein.	2.43728	1.75614	0.720533	3.62471
	27049	Os05g0526300|mRNA|AK099438|CDS+3'UTR	Os05g0526300	Cyclin-like F-box domain containing protein.	2.43647	2.90862	1.19378	3.62471
	29920	Os07g0674700|mRNA|AK066329|CDS+3'UTR	Os07g0674700	60S ribosomal protein L18.	2.43621	1.17132	0.480795	3.62471
	6605	Os02g0634700|mRNA|AK104431|CDS+3'UTR	Os02g0634700	Serine carboxypeptidase II-1 precursor (EC 3.4.16.6) (CP-MII.1) (Fragment).	2.43608	1.8023	0.739837	3.62471
	30071	Os06g0187000|mRNA|AB037135|CDS+3'UTR	Os06g0187000	Origin recognition complex 1.	2.4359	3.41686	1.40271	3.62471
	38298	Os11g0141800|mRNA|AK059193|CDS+3'UTR	Os11g0141800	Conserved hypothetical protein.	2.43575	5.93034	2.4347	3.62471
	18735	Os06g0704200|COMBINER_EST|CI447647|6	Os06g0704200	Hypothetical protein.	2.43524	2.34278	0.962032	3.62471
	7589	Os10g0396300|mRNA|AK120220|CDS+3'UTR	Os10g0396300	Mob1/phocein family protein.	2.43513	1.38544	0.568941	3.62471
	23049	Os11g0685600|COMBINER_EST|CI123966|6	Os11g0685600	WRKY transcription factor 41.	2.43284	2.1609	0.88822	3.62471
	39088	Os05g0429500|mRNA|AK058688|CDS+3'UTR	Os05g0429500	Dienelactone hydrolase domain containing protein.	2.43223	2.91769	1.1996	3.62471
	30043	Os07g0185800|mRNA|AK063035|CDS+3'UTR	Os07g0185800	C-Myc binding protein (Associate of Myc 1) (AMY-1).	2.43214	3.08102	1.26679	3.62471
	1381	Os04g0674100|COMBINER_EST|CI526397|6	Os04g0674100	TPR-like domain containing protein.	2.4315	1.26095	0.518591	3.62471
	12684	Os06g0562600|mRNA|AK105701|CDS+3'UTR	Os06g0562600	T-complex protein 1, epsilon subunit (TCP-1-epsilon) (CCT-epsilon) (TCP-K36).	2.43117	1.03847	0.427148	3.62471
	19074	Os09g0290900|mRNA|AK100657|CDS+3'UTR	Os09g0290900	Conserved hypothetical protein.	2.43113	3.96908	1.63261	3.62471
	5460	Os02g0317400|mRNA|AK061254|CDS+3'UTR	Os02g0317400	Clathrin adaptor complex, small chain family protein.	2.43016	0.848954	0.349341	3.62471
	34221	Os01g0865400|mRNA|AK068362|CDS+3'UTR	Os01g0865400	UDP-glucuronosyl/UDP-glucosyltransferase family protein.	2.42898	1.16128	0.478095	3.62471
	29729	Os03g0683700|mRNA|AK065067|CDS+3'UTR	Os03g0683700	Protein of unknown function DUF810 family protein.	2.42738	1.01668	0.418839	3.62471
	14527	Os03g0289200|mRNA|AK064364|CDS+3'UTR	Os03g0289200	Protein of unknown function DUF649 domain containing protein.	2.42722	1.24149	0.511486	3.62471
	25880	Os11g0105400|mRNA|AK067673|CDS+3'UTR	Os11g0105400	Ribosomal protein L10 family protein.	2.42681	0.980493	0.404025	3.62471
	23306	Os08g0113100|mRNA|AB110164|CDS+3'UTR	Os08g0113100	Fructokinase 2.	2.42576	2.26186	0.932431	3.62471
	30794	Os07g0237900|COMBINER_EST|CI411336|1	Os07g0237900	Conserved hypothetical protein.	2.4248	3.306	1.36341	3.62471
	22837	Os09g0277800|mRNA|AK103141|CDS+3'UTR	Os09g0277800	Enoyl-ACP reductase (Fragment).	2.42456	0.852052	0.351426	3.62471
	587	Os09g0305300|mRNA|AK105016|CDS+3'UTR	Os09g0305300	Plant protein of unknown function family protein.	2.42384	2.38594	0.984367	3.62471
	25904	Os03g0651700|mRNA|AK059828|CDS+3'UTR	Os03g0651700	Hypothetical protein.	2.4237	3.43845	1.41868	3.62471
	18198	Os11g0308600|mRNA|AK105177|UTR	Os11g0308600	Non-protein coding transcript, putative npRNA.	2.42311	3.21815	1.32811	3.62471
	6847	Os01g0679000|mRNA|AK068292|CDS+3'UTR	Os01g0679000	RNA polymerase III subunit RPC82 family protein.	2.42296	1.38604	0.572046	3.62471
	40204	Os12g0484600|mRNA|AK058449|CDS+3'UTR	Os12g0484600	Nodule-specific protein-like.	2.42278	2.22243	0.917305	3.62471
	8140	Os06g0558900|COMBINER|CI254751|6	Os06g0558900	(No Hit)	2.42222	3.7429	1.54524	3.62471
	24042	Os05g0163600|mRNA|AK064541|CDS+3'UTR	Os05g0163600	Conserved hypothetical protein.	2.42087	1.94727	0.804371	4.26185
	29944	Os07g0493800|COMBINER_EST|Os07g0493800|8	Os07g0493800	Protein kinase domain containing protein.	2.42	2.503	1.0343	4.26185
	23933	Os06g0279600|COMBINER|CI078310|6	Os06g0279600	(No Hit)	2.41975	4.31377	1.78273	4.26185
	4071	Os02g0799300|mRNA|AK061912|CDS+3'UTR	Os02g0799300	Conserved hypothetical protein.	2.41916	0.707289	0.29237	4.26185
	29626	Os04g0419400|COMBINER|CI170971|6	Os04g0419400	(No Hit)	2.4165	3.71606	1.53779	4.26185
	38513	Os01g0723400|mRNA|AB053295|CDS+3'UTR	Os01g0723400	Malic oxidoreductase family protein.	2.41617	0.978449	0.404959	4.26185
	14127	Os01g0881300|mRNA|AK063011|UTR	Os01g0881300	MtN3 and saliva related transmembrane protein family protein.	2.41617	2.09177	0.86574	4.26185
	24039	Os01g0768100|mRNA|AK119989|CDS+3'UTR	Os01g0768100	Hypothetical protein.	2.41583	2.46124	1.0188	4.26185
	28642	Os11g0308100|mRNA|AK099990|CDS+3'UTR	Os11g0308100	Shaggy-related protein kinase alpha (EC 2.7.1.-) (ASK-alpha).	2.4157	6.18958	2.56223	4.26185
	6165	Os05g0589600|mRNA|AK073438|CDS+3'UTR	Os05g0589600	Nuclear RNA binding protein A.	2.41471	0.755675	0.312946	4.26185
	16917	Os03g0158900|COMBINER|CI138838|6	Os03g0158900	(No Hit)	2.41452	1.76668	0.731691	4.26185
	1537	Os02g0791900|COMBINER|CI265181|6	Os02g0791900	(No Hit)	2.41421	2.43326	1.00789	4.26185
	41282	Os01g0355600|mRNA|AK100134|CDS+3'UTR	Os01g0355600	Galactose-binding like domain containing protein.	2.41385	1.15473	0.478375	4.26185
	30048	Os11g0685700|COMBINER_EST|CI123966|6	Os11g0685700	WRKY transcription factor 61.	2.41354	2.01703	0.835715	4.26185
	9129	Os06g0306300|COMBINER_EST|CI433582|1	Os06g0306300	Peroxidase precursor (EC 1.11.1.7).	2.41302	2.35934	0.977757	4.26185
	1667	Os04g0599800|mRNA|AK103675|CDS+3'UTR	Os04g0599800	WD-repeat protein-like protein.	2.41176	1.2976	0.53803	4.26185
	13463	Os05g0266900|mRNA|AK102532|CDS+3'UTR	Os05g0266900	Hypothetical protein.	2.41037	4.22542	1.75302	4.26185
	25162	Os10g0540300|mRNA|AK099148|CDS+3'UTR	Os10g0540300	Conserved hypothetical protein.	2.41034	3.02185	1.2537	4.26185
	15483	Os06g0585200|mRNA|AK068592|CDS+3'UTR	Os06g0585200	Conserved hypothetical protein.	2.41029	2.10846	0.874775	4.26185
	21333	Os09g0357300|mRNA|AK103726|CDS+3'UTR	Os09g0357300	Hypothetical protein.	2.40978	4.39412	1.82345	4.26185
	39616	Os11g0161000|mRNA|AK065519|CDS+3'UTR	Os11g0161000	NB-ARC domain containing protein.	2.40976	1.92929	0.800615	4.26185
	32013	Os05g0128100|mRNA|AK108556|CDS+3'UTR	Os05g0128100	Hypothetical protein.	2.40957	2.09789	0.870651	4.26185
	17569	Os01g0949200|mRNA|AK102412|CDS+3'UTR	Os01g0949200	Protein of unknown function DUF731 family protein.	2.40946	0.954995	0.396353	4.26185
	13065	Os01g0893400|mRNA|AK071112|CDS+3'UTR	Os01g0893400	BTB/POZ domain containing protein.	2.40898	3.48425	1.44636	4.26185
	21134	Os03g0300700|mRNA|AK071770|CDS+3'UTR	Os03g0300700	Retrotransposon gag protein family protein.	2.40854	3.67414	1.52546	4.26185
	23925	Os02g0243300|mRNA|AK105563|CDS+3'UTR	Os02g0243300	UDP-glucuronosyl/UDP-glucosyltransferase family protein.	2.40853	3.31615	1.37683	4.26185
	19434	Os11g0227300|mRNA|AK064544|CDS+3'UTR	Os11g0227300	Conserved hypothetical protein.	2.4085	3.29222	1.36692	4.26185
	35735	Os03g0572300|mRNA|AK061375|CDS+3'UTR	Os03g0572300	Modifier of rudimentary (Mod family protein.	2.40844	2.47062	1.02582	4.26185
	5799	Os01g0620100|mRNA|AK070122|CDS+3'UTR	Os01g0620100	WD40-like domain containing protein.	2.40835	0.943207	0.391641	4.26185
	8648	Os10g0512400|mRNA|AK067847|CDS+3'UTR	Os10g0512400	Cytochrome P450 family protein.	2.40829	3.19497	1.32666	4.26185
	38411	Os05g0163300|mRNA|AK105598|CDS+3'UTR	Os05g0163300	Beta-Ig-H3/fasciclin domain containing protein.	2.40769	2.1201	0.880551	4.26185
	5507	Os02g0510100|mRNA|AK058487|CDS+3'UTR	Os02g0510100	U6 snRNA-associated Sm-like protein LSm6 (Sm protein F).	2.40741	2.11973	0.880499	4.26185
	1799	Os01g0185300|mRNA|AK065131|CDS+3'UTR	Os01g0185300	Transferase family protein.	2.40723	1.88831	0.78443	4.26185
	18786	Os05g0406600|COMBINER|CI426437|4	Os05g0406600	(No Hit)	2.40689	1.07576	0.44695	4.26185
	884	Os03g0797900|COMBINER_EST|Os03g0797900|8	Os03g0797900	Conserved hypothetical protein.	2.40629	1.79399	0.745542	4.26185
	14506	Os11g0593700|mRNA|AK106617|CDS+3'UTR	Os11g0593700	Cyclin-like F-box domain containing protein.	2.40529	2.91117	1.21032	4.26185
	9799	Os01g0704300|mRNA|AK068954|CDS+3'UTR	Os01g0704300	Galactose oxidase, central domain containing protein.	2.40523	2.30671	0.95904	4.26185
	13545	Os05g0597100|mRNA|AK072845|CDS+3'UTR	Os05g0597100	Nucleolar histone deacetylase HD2-p39.	2.40494	1.44212	0.59965	4.26185
	30078	Os07g0561400|COMBINER|CI007698|6	Os07g0561400	(No Hit)	2.40452	2.46713	1.02604	4.26185
	30101	Os11g0620400|mRNA|AK120270|CDS+3'UTR	Os11g0620400	General substrate transporter family protein.	2.40451	1.82414	0.758632	4.26185
	28346	Os01g0877300|mRNA|AK073302|CDS+3'UTR	Os01g0877300	Mitotic checkpoint family protein.	2.40371	0.705383	0.293456	4.26185
	17909	Os04g0419800|mRNA|AK110859|CDS+3'UTR	Os04g0419800	Conserved hypothetical protein.	2.40367	2.31506	0.963135	4.26185
	20983	Os02g0298900|mRNA|AK121659|UTR	Os02g0298900	Non-protein coding transcript, uncharacterized transcript.	2.40337	1.15079	0.478823	4.26185
	24022	Os12g0622500|mRNA|AK101363|CDS+3'UTR	Os12g0622500	DNA topoisomerase, type II family protein.	2.40333	2.74376	1.14165	4.26185
	30887	Os04g0244500|mRNA|AK065922|CDS+3'UTR	Os04g0244500	Protein of unknown function DUF171 family protein.	2.40293	1.02659	0.427225	4.26185
	16681	Os02g0640800|mRNA|AK069956|CDS+3'UTR	Os02g0640800	(-)-isopiperitenone reductase.	2.40212	3.38121	1.40759	4.26185
	20659	Os11g0150100|mRNA|AK062247|CDS+3'UTR	Os11g0150100	Phosphoglycerate/bisphosphoglycerate mutase family protein.	2.40204	2.50049	1.04099	4.26185
	299	Os04g0194500|mRNA|AK121164|CDS+3'UTR	Os04g0194500	ABC transporter-like protein.	2.40116	2.80117	1.16659	4.26185
	12250	Os09g0522800|mRNA|AK070906|CDS+3'UTR	Os09g0522800	Hypothetical protein.	2.40101	3.42169	1.4251	4.26185
	14780	Os01g0348900|mRNA|AK062520|CDS+3'UTR	Os01g0348900	Jacalin-related lectin domain containing protein.	2.40061	6.01483	2.50555	4.26185
	17816	Os03g0605400|mRNA|AK063612|UTR	Os03g0605400	Non-protein coding transcript, uncharacterized transcript.	2.40056	1.6923	0.704963	4.26185
	35010	Os02g0179500|mRNA|AK110722|CDS+3'UTR	Os02g0179500	Hly-III related proteins family protein.	2.40052	2.55263	1.06337	4.26185
	40554	Os07g0558400|mRNA|AK103924|CDS+3'UTR	Os07g0558400	Chlorophyll a/b-binding protein CP29 precursor.	2.40035	1.38461	0.576838	4.26185
	12292	Os11g0570000|mRNA|AK111751|CDS+3'UTR	Os11g0570000	Receptor kinase-like protein.	2.39964	2.97264	1.23879	4.26185
	25907	Os03g0173700|mRNA|AK111195|CDS+3'UTR	Os03g0173700	Hypothetical protein.	2.39963	4.81331	2.00586	4.26185
	23795	Os12g0249900|mRNA|AK102027|CDS+3'UTR	Os12g0249900	Protein kinase domain containing protein.	2.39868	4.2042	1.75271	4.26185
	13979	Os03g0618800|COMBINER|CI426712|x	Os03g0618800	(No Hit)	2.39747	3.09038	1.28902	4.26185
	31868	Os02g0275200|mRNA|AK071664|CDS+3'UTR	Os02g0275200	Xyloglucan fucosyltransferase family protein.	2.39688	2.65825	1.10904	4.26185
	7249	Os06g0125400|COMBINER_EST|CI405841|0	Os06g0125400	Oligopeptide transporter OPT superfamily protein.	2.39686	1.3688	0.571082	4.26185
	5750	Os06g0720400|mRNA|AK099620|CDS+3'UTR	Os06g0720400	Conserved hypothetical protein.	2.39657	3.26745	1.36338	4.26185
	38646	Os08g0272800|mRNA|AK062340|UTR	Os08g0272800	Non-protein coding transcript, unclassifiable transcript.	2.39611	4.12593	1.72193	4.26185
	25550	Os03g0439800|mRNA|AK066154|CDS+3'UTR	Os03g0439800	Conserved hypothetical protein.	2.39563	4.45396	1.8592	4.26185
	16372	Os08g0355600|COMBINER_EST|AU055770|6	Os08g0355600	Hypothetical protein.	2.39513	4.74544	1.98129	4.26185
	7613	Os03g0795100|mRNA|AK068731|CDS+3'UTR	Os03g0795100	Conserved hypothetical protein.	2.39499	0.925067	0.386251	4.26185
	3681	Os08g0545700|COMBINER_EST|CI409670|6	Os08g0545700	TraB determinant family protein.	2.39472	1.70155	0.710543	4.26185
	7032	Os03g0358700|mRNA|AK109711|CDS+3'UTR	Os03g0358700	Hypothetical protein.	2.39461	1.04333	0.435699	4.26185
	12944	Os06g0474800|mRNA|AK099499|CDS+3'UTR	Os06g0474800	4Fe-4S ferredoxin, iron-sulfur binding domain containing protein.	2.39446	5.0588	2.11271	4.26185
	27957	Os08g0122800|mRNA|AK060046|CDS+3'UTR	Os08g0122800	Conserved hypothetical protein.	2.39309	4.37982	1.83019	4.26185
	1952	Os07g0196200|mRNA|AK070765|CDS+3'UTR	Os07g0196200	Conserved hypothetical protein.	2.39308	1.13273	0.473336	4.26185
	15116	Os03g0607500|mRNA|AK059397|CDS+3'UTR	Os03g0607500	Hypothetical protein.	2.39277	3.04693	1.27339	4.26185
	25178	Os01g0592400|COMBINER|CI270094|6	Os01g0592400	(No Hit)	2.39273	2.55523	1.06791	4.26185
	15826	Os07g0511300|COMBINER_EST|Os07g0511300|8	Os07g0511300	Eggshell protein family protein.	2.3925	2.99192	1.25054	4.26185
	16509	Os05g0121800|mRNA|AK101222|CDS+3'UTR	Os05g0121800	Conserved hypothetical protein.	2.39127	1.5533	0.649571	4.26185
	23412	Os11g0533000|COMBINER_EST|CI274956|6	Os11g0533000	Hypothetical protein.	2.39108	2.82226	1.18033	4.26185
	29947	Os05g0412300|mRNA|AK107782|CDS+3'UTR	Os05g0412300	Conserved hypothetical protein.	2.39001	2.16964	0.907795	4.26185
	14199	Os10g0166600|mRNA|AK108519|CDS+3'UTR	Os10g0166600	Cytochrome P450 family protein.	2.38981	2.54178	1.06359	4.26185
	17479	Os08g0482700|mRNA|AK060044|CDS+3'UTR	Os08g0482700	Plastocyanin-like domain containing protein.	2.38926	0.933998	0.390915	4.26185
	22885	Os07g0569600|mRNA|AK067599|CDS+3'UTR	Os07g0569600	Conserved hypothetical protein.	2.3887	2.26812	0.949521	4.26185
	26636	Os05g0546400|mRNA|AK109087|CDS+3'UTR	Os05g0546400	Conserved hypothetical protein.	2.38809	3.29849	1.38122	4.26185
	40225	Os05g0193700|COMBINER_EST|AU101952|6	Os05g0193700	IQ calmodulin-binding region domain containing protein.	2.38752	2.99333	1.25374	4.26185
	29462	Os01g0184300|mRNA|AK065985|CDS+3'UTR	Os01g0184300	Nucleic acid-binding OB-fold domain containing protein.	2.38752	5.58288	2.33836	4.26185
	13061	Os01g0250300|mRNA|AK106665|CDS+3'UTR	Os01g0250300	Hypothetical protein.	2.38728	2.40701	1.00827	4.26185
	16951	Os08g0199200|mRNA|AK063127|CDS+3'UTR	Os08g0199200	Conserved hypothetical protein.	2.38666	2.18758	0.916585	4.26185
	41636	Os01g0239300|mRNA|AK068349|CDS+3'UTR	Os01g0239300	Conserved hypothetical protein.	2.38638	1.90815	0.799602	4.26185
	2857	Os04g0372400|mRNA|AK107450|CDS+3'UTR	Os04g0372400	Conserved hypothetical protein.	2.38523	3.63961	1.52589	4.26185
	3574	Os06g0149400|mRNA|AK071177|CDS+3'UTR	Os06g0149400	Nucleosome assembly protein 1.	2.38462	1.21791	0.510737	4.26185
	22203	Os02g0330700|COMBINER_EST|CI066313|6	Os02g0330700	Hypothetical protein.	2.38437	4.01361	1.6833	4.26185
	18795	Os11g0546200|COMBINER_EST|CI446091|3	Os11g0546200	ARM repeat fold domain containing protein.	2.38321	2.12947	0.89353	4.26185
	24969	Os04g0224900|mRNA|AK058569|CDS+3'UTR	Os04g0224900	FAD dependent oxidoreductase family protein.	2.38314	3.48157	1.46091	4.26185
	27602	Os05g0417500|mRNA|AK068601|CDS+3'UTR	Os05g0417500	Hypothetical protein.	2.38303	2.57229	1.07942	4.26185
	7227	Os05g0134400|mRNA|AK061809|CDS+3'UTR	Os05g0134400	Haem peroxidase, plant/fungal/bacterial family protein.	2.38283	1.61823	0.679118	4.26185
	36507	Os07g0586500|mRNA|AK120683|CDS+3'UTR	Os07g0586500	SUMO activating enzyme 2.	2.38227	0.7696	0.323053	4.26185
	12325	Os07g0658200|mRNA|AK100864|CDS+3'UTR	Os07g0658200	30S ribosomal protein S9.	2.38066	1.8484	0.776424	4.26185
	11022	Os10g0418000|mRNA|AF193345|CDS+3'UTR	Os10g0418000	Histone H2A.F/Z (At3g54560).	2.37968	1.63639	0.68765	4.26185
	15917	Os06g0174700|mRNA|AK099635|CDS+3'UTR	Os06g0174700	Hypothetical protein.	2.37908	4.5067	1.8943	4.26185
	7026	Os02g0576700|mRNA|AK102294|CDS+3'UTR	Os02g0576700	Nucleosome assembly protein (NAP) family protein.	2.37864	2.23919	0.941376	4.26185
	1225	Os03g0862200|COMBINER_EST|CI086701|6	Os03g0862200	Kinesin heavy chain (Fragment).	2.378	2.24815	0.945396	4.26185
	12577	Os10g0333000|COMBINER|CI277792|6	Os10g0333000	(No Hit)	2.37717	3.71694	1.5636	4.26185
	36470	Os12g0241000|mRNA|AK068925|CDS+3'UTR	Os12g0241000	Hypothetical protein.	2.377	2.6655	1.12137	4.26185
	8214	Os12g0287200|mRNA|AK063847|CDS+3'UTR	Os12g0287200	Mago nashi-like protein.	2.37678	1.36369	0.573757	4.26185
	21707	Os07g0522500|mRNA|AK105311|CDS+3'UTR	Os07g0522500	PDR6 ABC transporter.	2.37634	2.34039	0.984869	4.26185
	17397	Os12g0141900|mRNA|AK121490|CDS+3'UTR	Os12g0141900	Conserved hypothetical protein.	2.37609	3.25086	1.36816	4.26185
	16801	Os07g0184300|mRNA|D10962|CDS+3'UTR	Os07g0184300	40S ribosomal protein S15 (Fragment).	2.3758	0.843121	0.354879	4.26185
	14272	Os08g0254600|COMBINER|CI549230|x	Os08g0254600	(No Hit)	2.37579	3.05575	1.2862	4.26185
	36529	Os02g0173300|mRNA|AK107829|CDS+3'UTR	Os02g0173300	Hypothetical protein.	2.37479	2.75727	1.16106	4.26185
	10986	Os03g0749400|COMBINER_EST|Os03g0749400|8	Os03g0749400	Conserved hypothetical protein.	2.37383	1.8869	0.794877	4.26185
	7708	Os02g0714600|mRNA|AK103643|CDS+3'UTR	Os02g0714600	Phosphoribosyl pyrophosphate synthase isozyme 4 (EC 2.7.6.1).	2.37365	1.54841	0.652334	4.26185
	17080	Os04g0675400|mRNA|AK068186|CDS+3'UTR	Os04g0675400	Heat shock protein DnaJ family protein.	2.37359	4.58921	1.93344	4.26185
	10288	Os04g0340300|mRNA|AK071447|CDS+3'UTR	Os04g0340300	Terpene synthase-like domain containing protein.	2.37318	4.07482	1.71703	4.26185
	14612	Os04g0414100|mRNA|AK061508|CDS+3'UTR	Os04g0414100	Ovarian tumour, otubain domain containing protein.	2.37211	1.30332	0.549435	4.26185
	39998	Os02g0538000|mRNA|AK058738|CDS+3'UTR	Os02g0538000	Threonyl-tRNA synthetase, class IIa family protein.	2.3721	1.16943	0.492991	4.26185
	8446	Os06g0643100|mRNA|AB026565|CDS+3'UTR	Os06g0643100	Proteasome subunit beta type 3 (EC 3.4.25.1) (20S proteasome alpha subunit C) (20S proteasome subunit beta-3).	2.3701	0.603875	0.254789	4.26185
	11195	Os03g0619700|COMBINER|CI556301|x	Os03g0619700	(No Hit)	2.36966	3.7493	1.58221	4.26185
	11161	Os08g0419800|COMBINER_EST|CI069197|6	Os08g0419800	RmlC-like cupin family protein.	2.36943	3.3561	1.41642	4.26185
	15971	Os10g0388500|mRNA|AK120894|CDS+3'UTR	Os10g0388500	Conserved hypothetical protein.	2.36876	3.25552	1.37436	4.26185
	33644	Os01g0967600|mRNA|AK119357|CDS+3'UTR	Os01g0967600	Hypothetical protein.	2.36824	4.24392	1.79201	4.26185
	11370	Os01g0696500|mRNA|AK063219|UTR	Os01g0696500	Non-protein coding transcript, putative npRNA.	2.36808	1.87295	0.790914	4.26185
	1728	Os11g0194800|mRNA|AK108801|CDS+3'UTR	Os11g0194800	DNA-directed RNA polymerase II 7.6 kDa polypeptide (EC 2.7.7.6) (RPB10) (RPB7.6) (RPABC5).	2.36802	1.31022	0.553298	4.26185
	10286	Os03g0793500|mRNA|AK121620|CDS+3'UTR	Os03g0793500	Casein kinase-like protein.	2.3674	2.55302	1.07841	4.26185
	2434	Os01g0742300|mRNA|AK071100|CDS+3'UTR	Os01g0742300	6-phosphogluconate dehydrogenase, NAD-binding domain containing protein.	2.36694	1.25648	0.530846	4.26185
	22798	Os01g0151700|mRNA|AK099949|CDS+3'UTR	Os01g0151700	Short-chain dehydrogenase Tic32.	2.36677	4.33255	1.83057	4.26185
	13952	Os07g0654400|COMBINER_EST|CI272657|6	Os07g0654400	BLE2 protein.	2.36675	3.75883	1.58818	4.26185
	18937	Os05g0413200|mRNA|AK122099|CDS+3'UTR	Os05g0413200	Beta-tubulin.	2.36673	3.76118	1.58919	4.26185
	2670	Os01g0530500|mRNA|AK105280|CDS+3'UTR	Os01g0530500	Conserved hypothetical protein.	2.3641	1.0084	0.426548	4.26185
	4280	Os10g0114500|mRNA|AY569037|CDS+3'UTR	Os10g0114500	Barley B recombinant like-protein B (Barley B recombinant like-protein A).	2.36274	0.629395	0.266384	4.26185
	32480	Os10g0173000|mRNA|AK111271|CDS+3'UTR	Os10g0173000	Conserved hypothetical protein.	2.36271	2.7224	1.15223	4.26185
	5891	Os01g0801000|mRNA|AK064082|CDS+3'UTR	Os01g0801000	Apurinic endonuclease-redox protein (DNA-(apurinic or apyrimidinic site) lyase) (EC 4.2.99.18).	2.36245	1.05643	0.447177	4.26185
	7040	Os11g0460700|mRNA|AK119432|CDS+3'UTR	Os11g0460700	Protein prenyltransferase domain containing protein.	2.36245	4.3401	1.83712	4.26185
	2059	Os03g0404500|mRNA|AK061614|UTR	Os03g0404500	Non-protein coding transcript, unclassifiable transcript.	2.36225	1.31944	0.558553	4.26185
	21412	Os05g0488000|mRNA|AK069201|CDS+3'UTR	Os05g0488000	Helix-turn-helix, Fis-type domain containing protein.	2.36217	3.94864	1.67162	4.26185
	18754	Os08g0363000|mRNA|AK106532|CDS+3'UTR	Os08g0363000	Conserved hypothetical protein.	2.36153	5.41973	2.29501	4.26185
	25305	Os11g0435400|mRNA|AK109799|CDS+3'UTR	Os11g0435400	Hypothetical protein.	2.36131	0.637068	0.269795	4.26185
	12727	Os04g0258700|COMBINER|CI274585|6	Os04g0258700	(No Hit)	2.35972	1.15358	0.488864	4.26185
	33409	Os04g0259200|mRNA|AK119366|CDS+3'UTR	Os04g0259200	Hypothetical protein.	2.35848	3.48157	1.4762	4.26185
	7691	Os08g0394000|COMBINER_EST|CI443895|2	Os08g0394000	Hypothetical protein.	2.35483	5.55841	2.36042	4.26185
	35447	Os04g0514400|mRNA|AK069628|CDS+3'UTR	Os04g0514400	Peptidoglycan binding-like domain containing protein.	2.35394	1.37364	0.583548	4.26185
	2023	Os02g0320100|mRNA|AK103173|CDS+3'UTR	Os02g0320100	SAM (and some other nucleotide) binding motif domain containing protein.	2.35328	0.99423	0.422486	4.26185
	11087	Os12g0118400|mRNA|AK062407|CDS+3'UTR	Os12g0118400	Epoxide hydrolase family protein.	2.35133	4.56676	1.9422	4.26185
	22355	Os03g0762300|mRNA|AK104448|CDS+3'UTR	Os03g0762300	Peroxidase 51 precursor (EC 1.11.1.7) (Atperox P51) (ATP37).	2.3511	1.21656	0.517441	4.26185
	12039	Os01g0352100|mRNA|AK072222|CDS+3'UTR	Os01g0352100	2OG-Fe(II) oxygenase domain containing protein.	2.35062	2.27726	0.968789	4.26185
	13308	Os11g0449200|COMBINER|CI107053|6	Os11g0449200	(No Hit)	2.3504	2.74201	1.16662	4.26185
	28321	Os01g0909400|mRNA|AK068178|CDS+3'UTR	Os01g0909400	Plant protein of unknown function DUF868 family protein.	2.34993	1.92462	0.819013	4.26185
	41477	Os02g0516600|mRNA|AK058519|CDS+3'UTR	Os02g0516600	Zn-finger, RING domain containing protein.	2.34982	3.73219	1.58829	4.26185
	32019	Os06g0189600|mRNA|AK062115|CDS+3'UTR	Os06g0189600	Conserved hypothetical protein.	2.34907	3.29277	1.40174	4.26185
	19718	Os03g0592500|mRNA|AK066762|CDS+3'UTR	Os03g0592500	Photosystem II type II chlorophyll a/b binding protein (Fragment).	2.34853	1.28	0.545022	4.26185
	20180	Os03g0448500|mRNA|AK103628|CDS+3'UTR	Os03g0448500	Calcineurin B-like protein 8.	2.34834	2.57935	1.09837	4.26185
	19771	Os03g0342400|COMBINER|CI469174|6	Os03g0342400	(No Hit)	2.3483	3.12735	1.33175	4.26185
	20740	Os11g0518900|mRNA|AK102677|CDS+3'UTR	Os11g0518900	Hypothetical protein.	2.34784	2.3359	0.994916	4.26185
	20188	Os12g0132000|mRNA|AK066886|CDS+3'UTR	Os12g0132000	Hypothetical protein.	2.34772	3.05883	1.3029	4.26185
	24738	Os05g0399800|COMBINER|CI466826|0	Os05g0399800	(No Hit)	2.34694	0.950748	0.405101	4.26185
	13459	Os03g0323100|mRNA|AK070776|CDS+3'UTR	Os03g0323100	Hypothetical protein.	2.34681	2.80024	1.19321	4.26185
	11528	Os04g0175600|mRNA|AK072016|CDS+3'UTR	Os04g0175600	Caffeic acid O-methyltransferase (EC 2.1.1.6).	2.34635	3.65268	1.55675	4.26185
	1801	Os06g0238900|mRNA|AK106064|CDS+3'UTR	Os06g0238900	Protein of unknown function DUF716 family protein.	2.34509	0.733387	0.312733	4.26185
	36247	Os12g0431100|mRNA|AK063710|CDS+3'UTR	Os12g0431100	AAA ATPase, central region domain containing protein.	2.34447	2.89436	1.23455	4.26185
	9612	Os04g0631200|mRNA|AK099331|CDS+3'UTR	Os04g0631200	Xyloglucan endotransglycosylase (Fragment).	2.34381	1.00659	0.429468	4.26185
	16725	Os02g0814700|mRNA|AK121994|CDS+3'UTR	Os02g0814700	60S ribosomal protein L17 [Oryza sativa (japonica cultivar-group)].	2.3435	1.28589	0.548705	4.26185
	3206	Os01g0793200|mRNA|AK071275|CDS+3'UTR	Os01g0793200	Protein prenyltransferase domain containing protein.	2.34297	2.80635	1.19777	4.26185
	19717	Os07g0556200|mRNA|AK071634|CDS+3'UTR	Os07g0556200	Rieske FeS protein precursor.	2.34296	2.12933	0.908822	4.26185
	14411	Os11g0182500|mRNA|AK068021|CDS+3'UTR	Os11g0182500	Ankyrin repeat containing protein.	2.34285	4.77833	2.03953	4.26185
	41527	Os01g0908200|mRNA|AK067269|CDS+3'UTR	Os01g0908200	BTB/POZ domain containing protein.	2.34138	1.43589	0.613265	4.26185
	25714	Os11g0692500|COMBINER_EST|Os11g0692500|8	Os11g0692500	Bacterial blight resistance protein.	2.34098	2.54128	1.08556	4.26185
	19621	Os07g0272900|mRNA|AK067826|CDS+3'UTR	Os07g0272900	Conserved hypothetical protein.	2.34042	1.61391	0.68958	4.87657
	40894	Os11g0540600|mRNA|AK065177|CDS+3'UTR	Os11g0540600	Plant protein of unknown function family protein.	2.34037	3.51477	1.5018	4.87657
	12732	Os12g0420400|mRNA|AK063111|CDS+3'UTR	Os12g0420400	Photosystem I reaction center subunit XI, chloroplast precursor (PSI- L) (PSI subunit V).	2.33953	2.06766	0.88379	4.87657
	15552	Os07g0162600|mRNA|AK106274|CDS+3'UTR	Os07g0162600	Esterase/lipase/thioesterase domain containing protein.	2.3395	1.77102	0.757007	4.87657
	26900	Os11g0607900|COMBINER_EST|CI441247|3	Os11g0607900	Protein kinase domain containing protein.	2.3381	1.84754	0.790188	4.87657
	3399	Os06g0160100|COMBINER_EST|CI447171|0	Os06g0160100	Histone H3.	2.33745	2.28451	0.977349	4.87657
	3542	Os03g0409100|mRNA|AK120517|CDS+3'UTR	Os03g0409100	Ankyrin repeat containing protein.	2.33672	1.26312	0.540551	4.87657
	31657	Os07g0689300|mRNA|AK068511|CDS+3'UTR	Os07g0689300	Mitochondrial ATP-dependent protease Lon precursor.	2.33669	1.79639	0.768776	4.87657
	39160	Os04g0623600|mRNA|AK068129|CDS+3'UTR	Os04g0623600	(S)-2-hydroxy-acid oxidase, peroxisomal (EC 1.1.3.15) (Glycolate oxidase) (GOX) (Short chain alpha-hydroxy acid oxidase).	2.33665	1.8849	0.806668	4.87657
	22091	Os02g0675100|mRNA|AK107953|CDS+3'UTR	Os02g0675100	Conserved hypothetical protein.	2.3353	1.73696	0.743783	4.87657
	31730	Os01g0247600|mRNA|AK109701|CDS+3'UTR	Os01g0247600	Conserved hypothetical protein.	2.33525	4.72657	2.02401	4.87657
	6302	Os05g0567100|mRNA|AK100749|CDS+3'UTR	Os05g0567100	Aspartic proteinase oryzasin 1 precursor (EC 3.4.23.-).	2.33524	0.995241	0.426184	4.87657
	27826	Os05g0193600|mRNA|AK064687|CDS+3'UTR	Os05g0193600	Conserved hypothetical protein.	2.33338	2.02294	0.866958	4.87657
	6223	Os03g0845000|mRNA|AK105971|CDS+3'UTR	Os03g0845000	Pirin-like protein.	2.33288	0.927559	0.397602	4.87657
	32486	Os01g0633800|mRNA|AK120696|UTR	Os01g0633800	Non-protein coding transcript, uncharacterized transcript.	2.332	1.7908	0.767926	4.87657
	24488	Os01g0501700|mRNA|AK067297|CDS+3'UTR	Os01g0501700	OsTATC protein.	2.33169	0.689599	0.295751	4.87657
	21761	Os08g0378000|mRNA|AK067437|CDS+3'UTR	Os08g0378000	Conserved hypothetical protein.	2.33163	1.58632	0.680349	4.87657
	14601	Os03g0651100|mRNA|AK100923|CDS+3'UTR	Os03g0651100	Rhomboid-like protein family protein.	2.3316	0.969967	0.41601	4.87657
	16415	Os01g0500900|mRNA|AK066713|CDS+3'UTR	Os01g0500900	Tyrosyl-tRNA synthetase, class Ib family protein.	2.33123	1.59203	0.682913	4.87657
	5882	Os03g0670700|mRNA|AK059164|CDS+3'UTR	Os03g0670700	Glycine-rich RNA-binding protein GRP1A.	2.3312	3.77032	1.61733	4.87657
	16691	Os10g0368200|mRNA|AK061084|CDS+3'UTR	Os10g0368200	Conserved hypothetical protein.	2.32965	3.20539	1.37591	4.87657
	6386	Os12g0547100|mRNA|AK105589|CDS+3'UTR	Os12g0547100	Hypothetical protein.	2.3292	5.51917	2.36956	4.87657
	3126	Os07g0541500|mRNA|AK111550|CDS+3'UTR	Os07g0541500	KI domain interacting kinase 1.	2.32878	2.93912	1.26209	4.87657
	2556	Os03g0582000|mRNA|AK070707|CDS+3'UTR	Os03g0582000	Conserved hypothetical protein.	2.32856	2.12328	0.911839	4.87657
	2354	Os05g0346400|mRNA|AK102727|CDS+3'UTR	Os05g0346400	Protein of unknown function DUF538 family protein.	2.32842	1.52346	0.65429	4.87657
	21344	Os03g0284900|mRNA|AK099067|CDS+3'UTR	Os03g0284900	Protein prenyltransferase domain containing protein.	2.32706	4.68874	2.01488	4.87657
	25599	Os09g0493500|mRNA|AF134807|CDS+3'UTR	Os09g0493500	Conserved hypothetical protein.	2.32696	2.22516	0.95625	4.87657
	556	Os06g0254300|mRNA|AK066241|CDS+3'UTR	Os06g0254300	Caleosin related family protein.	2.32623	1.93607	0.832279	4.87657
	23311	Os01g0346600|mRNA|AK105649|CDS+3'UTR	Os01g0346600	Conserved hypothetical protein.	2.32595	3.80254	1.63484	4.87657
	25102	Os12g0236700|mRNA|AK121544|CDS+3'UTR	Os12g0236700	Serine hydroxymethyltransferase.	2.32589	1.79322	0.770983	4.87657
	9528	Os05g0123400|mRNA|AK069521|CDS+3'UTR	Os05g0123400	Cyclin-like F-box domain containing protein.	2.32586	1.924	0.82722	4.87657
	11553	Os01g0114100|mRNA|AY652891|CDS+3'UTR	Os01g0114100	Protein kinase family protein.	2.32442	2.21934	0.954794	4.87657
	24541	Os04g0132900|COMBINER|CI411802|x	Os04g0132900	(No Hit)	2.32427	1.85637	0.79869	4.87657
	29466	Os09g0537700|mRNA|AK104888|CDS+3'UTR	Os09g0537700	Ribonuclease T2 family protein.	2.32423	3.65257	1.57152	4.87657
	8224	Os03g0162200|mRNA|AK121533|CDS+3'UTR	Os03g0162200	Histone H2A.	2.32366	2.11445	0.909967	4.87657
	23768	Os07g0469200|mRNA|AK071662|UTR	Os07g0469200	Non-protein coding transcript, unclassifiable transcript.	2.32366	6.92277	2.97926	4.87657
	30844	Os11g0594200|mRNA|AK112063|CDS+3'UTR	Os11g0594200	Notchless-related.	2.32294	4.69265	2.02014	4.87657
	30580	Os01g0258100|mRNA|AK073329|UTR	Os01g0258100	Non-protein coding transcript, uncharacterized transcript.	2.32282	1.51969	0.654242	4.87657
	11538	Os12g0628500|mRNA|AK122063|CDS+3'UTR	Os12g0628500	Methionine aminopeptidase-like protein.	2.32276	5.99159	2.57952	4.87657
	14962	Os01g0730500|mRNA|AK100064|CDS+3'UTR	Os01g0730500	Heat shock protein DnaJ family protein.	2.32255	1.94015	0.83535	4.87657
	5424	Os01g0912700|mRNA|AK068528|CDS+3'UTR	Os01g0912700	Conserved hypothetical protein.	2.32195	4.99458	2.15103	4.87657
	9188	Os01g0145200|COMBINER|CI541843|5	Os01g0145200	(No Hit)	2.32189	2.26139	0.973946	4.87657
	5243	Os06g0218200|mRNA|AK120566|CDS+3'UTR	Os06g0218200	SWIM Zn-finger domain containing protein.	2.32144	4.51036	1.94292	4.87657
	31156	Os09g0340400|mRNA|AK099247|CDS+3'UTR	Os09g0340400	Hypothetical protein.	2.32125	4.51138	1.94351	4.87657
	14989	Os02g0808600|COMBINER|CI284989|6	Os02g0808600	(No Hit)	2.32114	2.87713	1.23953	4.87657
	11561	Os07g0565600|mRNA|AK071983|CDS+3'UTR	Os07g0565600	Peptidyl-prolyl cis-trans isomerase, cyclophilin type domain containing protein.	2.32096	1.55888	0.671653	4.87657
	12554	Os04g0493400|mRNA|AK060363|CDS+3'UTR	Os04g0493400	Endochitinase A precursor (EC 3.2.1.14) (Seed chitinase A).	2.32039	4.71173	2.03058	4.87657
	3135	Os04g0623100|mRNA|AK067276|CDS+3'UTR	Os04g0623100	Bromodomain containing protein.	2.32035	1.00378	0.432599	4.87657
	22566	Os02g0438700|mRNA|AK105276|CDS+3'UTR	Os02g0438700	Conserved hypothetical protein.	2.3201	3.30687	1.42531	4.87657
	32322	Os04g0613000|mRNA|AK069804|CDS+3'UTR	Os04g0613000	Zinc transporter 1 precursor (ZRT/IRT-like protein 1).	2.31943	1.82698	0.787685	4.87657
	38458	Os02g0101500|mRNA|AK072105|CDS+3'UTR	Os02g0101500	Hydroxypyruvate reductase (EC 1.1.1.29).	2.31657	2.43314	1.05032	4.87657
	10713	Os07g0480800|COMBINER_EST|CI419522|0	Os07g0480800	Cellulase (EC 3.2.1.4).	2.31634	3.05872	1.3205	4.87657
	37101	Os04g0249600|mRNA|AK069432|CDS+3'UTR	Os04g0249600	Rhodanese-like domain containing protein.	2.31583	1.33512	0.576517	4.87657
	40711	Os08g0167800|COMBINER_EST|CI225244|6	Os08g0167800	Terpene synthase-like domain containing protein.	2.31581	3.51643	1.51844	4.87657
	30315	Os01g0944100|mRNA|AK103482|CDS+3'UTR	Os01g0944100	Conserved hypothetical protein.	2.31551	3.27393	1.41392	4.87657
	28869	Os05g0520200|mRNA|AK061451|CDS+3'UTR	Os05g0520200	Protein of unknown function UPF0099 domain containing protein.	2.315	1.61962	0.699617	4.87657
	33196	Os03g0391000|COMBINER_EST|CI043257|3	Os03g0391000	Autophagy 4a.	2.31459	0.625505	0.270245	4.87657
	28312	Os12g0597400|mRNA|AK099006|CDS+3'UTR	Os12g0597400	Dehydrogenase.	2.31383	1.48913	0.643577	4.87657
	37175	Os03g0265900|mRNA|AK120374|CDS+3'UTR	Os03g0265900	Conserved hypothetical protein.	2.31326	3.32953	1.43933	4.87657
	23225	Os07g0203300|mRNA|AK103882|CDS+3'UTR	Os07g0203300	RNA binding S1 domain containing protein.	2.31317	0.835189	0.361057	4.87657
	444	Os02g0738800|COMBINER_EST|CI161162|6	Os02g0738800	Hypothetical protein.	2.3128	2.50196	1.08179	4.87657
	16961	Os03g0794800|mRNA|AK070933|CDS+3'UTR	Os03g0794800	XRN3.	2.31257	0.85605	0.370172	4.87657
	29106	Os05g0386000|mRNA|AK121888|CDS+3'UTR	Os05g0386000	Conserved hypothetical protein.	2.31218	1.20125	0.519532	4.87657
	4065	Os05g0461000|mRNA|AK066739|CDS+3'UTR	Os05g0461000	Clathrin adaptor complex, small chain family protein.	2.31142	0.833747	0.360707	4.87657
	18825	Os08g0282800|COMBINER|CI316835|6	Os08g0282800	(No Hit)	2.31027	3.26519	1.41333	4.87657
	10135	Os01g0229200|mRNA|AK071900|CDS+3'UTR	Os01g0229200	VHS domain containing protein.	2.30977	1.10923	0.480231	4.87657
	24511	Os10g0462600|mRNA|AK068897|CDS+3'UTR	Os10g0462600	Hypothetical protein.	2.30969	2.95784	1.28063	4.87657
	33313	Os03g0576800|COMBINER|CI494036|6	Os03g0576800	(No Hit)	2.30937	3.0432	1.31776	4.87657
	32246	Os01g0934100|mRNA|AK120801|CDS+3'UTR	Os01g0934100	C2 domain containing protein.	2.30837	2.91275	1.26182	4.87657
	39802	Os03g0721400|mRNA|AK106139|CDS+3'UTR	Os03g0721400	Eukaryotic protein of unknown function DUF841 family protein.	2.30836	2.01814	0.874273	4.87657
	32648	Os03g0384800|COMBINER|CI326474|6	Os03g0384800	(No Hit)	2.30788	1.40671	0.609526	4.87657
	34999	Os06g0616400|mRNA|AK072464|CDS+3'UTR	Os06g0616400	Conserved hypothetical protein.	2.30773	4.02582	1.74449	4.87657
	23491	Os12g0518000|mRNA|AK071002|UTR	Os12g0518000	Conserved hypothetical protein.	2.30716	2.0015	0.867516	4.87657
	8901	Os08g0412500|mRNA|AK062505|CDS+3'UTR	Os08g0412500	Brain protein 44-like protein.	2.307	3.89025	1.68628	4.87657
	20539	Os02g0816800|mRNA|AK102271|CDS+3'UTR	Os02g0816800	Conserved hypothetical protein.	2.30698	2.19439	0.951195	4.87657
	2222	Os03g0334500|mRNA|AK066465|UTR	Os03g0334500	Non-protein coding transcript, unclassifiable transcript.	2.30581	4.65484	2.01875	4.87657
	29351	Os02g0163500|mRNA|AK070929|CDS+3'UTR	Os02g0163500	Conserved hypothetical protein.	2.30556	3.52642	1.52953	4.87657
	32820	Os11g0606400|mRNA|AK066515|CDS+3'UTR	Os11g0606400	Disease resistance protein family protein.	2.30536	3.69484	1.60272	4.87657
	42135	Os09g0262900|COMBINER|CI269904|6	Os09g0262900	(No Hit)	2.30465	1.27826	0.554644	4.87657
	25152	Os08g0379300|mRNA|AK072357|CDS+3'UTR	Os08g0379300	Dual specificity protein phosphatase family protein.	2.30359	1.48248	0.643551	4.87657
	2663	Os07g0626100|mRNA|AK062899|CDS+3'UTR	Os07g0626100	50S ribosomal protein L7/L12.	2.30294	1.73498	0.753378	4.87657
	25888	Os09g0338500|mRNA|AK058543|CDS+3'UTR	Os09g0338500	Desaturase/cytochrome b5 protein.	2.30198	0.941557	0.40902	4.87657
	20671	Os07g0521600|mRNA|AK120069|CDS+3'UTR	Os07g0521600	NBS-LRR protein (Fragment).	2.30164	1.71013	0.743004	4.87657
	38514	Os01g0945300|mRNA|AK065371|CDS+3'UTR	Os01g0945300	Amino acid/polyamine transporter I family protein.	2.30143	3.90498	1.69676	4.87657
	24977	Os05g0546300|mRNA|AK108536|CDS+3'UTR	Os05g0546300	Conserved hypothetical protein.	2.30069	4.05779	1.76373	4.87657
	3366	Os08g0501200|COMBINER|CI404454|6	Os08g0501200	(No Hit)	2.30051	3.1764	1.38073	4.87657
	8509	Os02g0121300|mRNA|AF263543|CDS+3'UTR	Os02g0121300	Peptidyl-prolyl cis-trans isomerase (EC 5.2.1.8) (PPIase) (Rotamase) (Cyclophilin) (Cyclosporin A-binding protein).	2.30016	1.09423	0.475718	4.87657
	37191	Os11g0689800|mRNA|AK119600|CDS+3'UTR	Os11g0689800	Conserved hypothetical protein.	2.29992	3.77578	1.6417	4.87657
	4146	Os04g0242300|COMBINER|CI165432|6	Os04g0242300	(No Hit)	2.29963	2.1375	0.929499	4.87657
	7446	Os11g0256400|mRNA|AK120007|CDS+3'UTR	Os11g0256400	SWIM Zn-finger domain containing protein.	2.29799	4.01753	1.74828	4.87657
	26384	Os02g0109800|mRNA|AK069014|CDS+3'UTR	Os02g0109800	TPR-like domain containing protein.	2.2977	1.08478	0.472115	4.87657
	33820	Os11g0479000|mRNA|AK107976|CDS+3'UTR	Os11g0479000	Hypothetical protein.	2.29734	2.45873	1.07025	4.87657
	21996	Os12g0102200|mRNA|AK103950|CDS+3'UTR	Os12g0102200	Tonneau 1b.	2.2973	0.779149	0.339159	4.87657
	17240	Os09g0356100|mRNA|AK068014|CDS+3'UTR	Os09g0356100	Hypothetical protein.	2.29642	2.99527	1.30432	4.87657
	5036	Os02g0163600|mRNA|AK068043|CDS+3'UTR	Os02g0163600	Conserved hypothetical protein.	2.29619	4.41283	1.9218	4.87657
	746	Os07g0231700|COMBINER_EST|AU082505|7	Os07g0231700	Conserved hypothetical protein.	2.29605	2.09491	0.912395	4.87657
	30867	Os08g0124000|mRNA|AK063293|CDS+3'UTR	Os08g0124000	Resistance protein candidate (Fragment).	2.29599	2.86437	1.24755	4.87657
	36829	Os12g0443700|mRNA|AK069541|CDS+3'UTR	Os12g0443700	Glutamyl-prolyl-tRNA synthetase (Fragment).	2.29589	0.538545	0.234569	4.87657
	1656	Os12g0174200|mRNA|AK063010|CDS+3'UTR	Os12g0174200	Hypothetical protein.	2.2951	2.2656	0.987149	4.87657
	19967	Os02g0714200|mRNA|AK070279|CDS+3'UTR	Os02g0714200	Pyrophosphate--fructose 6-phosphate 1-phosphotransferase alpha subunit (EC 2.7.1.90) (PFP) (6-phosphofructokinase, pyrophosphate dependent) (Pyrophosphate-dependent 6-phosphofructose-1-kinase) (PPi-PFK).	2.29485	1.48076	0.645256	4.87657
	9221	Os01g0183100|mRNA|AK111760|CDS+3'UTR	Os01g0183100	WD40-like domain containing protein.	2.29435	1.12363	0.489738	4.87657
	20079	Os11g0252400|mRNA|AK069670|CDS+3'UTR	Os11g0252400	Ankyrin repeat containing protein.	2.29409	2.34451	1.02198	4.87657
	4808	Os09g0321500|mRNA|AK062743|UTR	Os09g0321500	Non-protein coding transcript, putative npRNA.	2.2938	1.50373	0.655562	4.87657
	24171	Os11g0486000|mRNA|AK106715|CDS+3'UTR	Os11g0486000	Conserved hypothetical protein.	2.29308	1.78623	0.778966	4.87657
	18096	Os06g0107100|mRNA|AK098965|CDS+3'UTR	Os06g0107100	Protein of unknown function DUF819 family protein.	2.2927	3.77563	1.6468	4.87657
	7835	Os03g0339900|mRNA|AK066021|5'UTR+CDS	Os03g0339900	Serine/threonine protein kinase.	2.29224	2.48517	1.08417	4.87657
	40219	Os03g0288600|mRNA|AK101532|CDS+3'UTR	Os03g0288600	Muscle derived-like protein.	2.29199	0.962284	0.419846	4.87657
	24916	Os06g0142800|mRNA|AK103971|CDS+3'UTR	Os06g0142800	SAM (and some other nucleotide) binding motif domain containing protein.	2.2919	1.27108	0.554597	4.87657
	41471	Os01g0369600|mRNA|AK068386|CDS+3'UTR	Os01g0369600	Hypothetical protein.	2.29142	3.86236	1.68558	4.87657
	27119	Os04g0177300|mRNA|AK102094|CDS+3'UTR	Os04g0177300	SNF2-related domain containing protein.	2.2908	2.16374	0.944534	4.87657
	1755	Os03g0307400|mRNA|AK110558|CDS+3'UTR	Os03g0307400	Quinoprotein amine dehydrogenase, beta chain-like domain containing protein.	2.2905	1.20727	0.527079	4.87657
	7266	Os01g0148400|mRNA|AK099977|CDS+3'UTR	Os01g0148400	Brix domain containing protein.	2.29045	2.42789	1.06001	4.87657
	40480	Os05g0359700|mRNA|AK063590|CDS+3'UTR	Os05g0359700	Conserved hypothetical protein.	2.29019	5.41473	2.36432	4.87657
	21938	Os08g0363200|mRNA|AK122116|CDS+3'UTR	Os08g0363200	Hypothetical protein.	2.29006	3.80844	1.66303	4.87657
	33246	Os09g0540600|mRNA|AK103397|CDS+3'UTR	Os09g0540600	WD-40 repeat protein MSI1.	2.28937	2.41991	1.05702	4.87657
	14487	Os02g0222500|mRNA|AK101952|CDS+3'UTR	Os02g0222500	Conserved hypothetical protein.	2.28923	2.07764	0.90757	4.87657
	18351	Os05g0230700|mRNA|AK102762|CDS+3'UTR	Os05g0230700	Auxin-responsive protein IAA2 (Indoleacetic acid-induced protein 2).	2.28918	0.980667	0.428391	4.87657
	37897	Os07g0593000|mRNA|AK063147|CDS+3'UTR	Os07g0593000	Zn-finger, C2H2 type domain containing protein.	2.28889	1.40677	0.614609	4.87657
	29065	Os05g0401700|COMBINER_EST|Os05g0401700|8	Os05g0401700	Conserved hypothetical protein.	2.28882	2.2855	0.99855	4.87657
	19907	Os01g0740600|mRNA|AK062281|CDS+3'UTR	Os01g0740600	Transferrin receptor-like dimerisation region domain containing protein.	2.28856	0.988089	0.431752	4.87657
	14404	Os06g0273800|mRNA|AK111407|CDS+3'UTR	Os06g0273800	Signal peptidase 18 subunit (Fragment).	2.28822	1.94672	0.850759	4.87657
	18399	Os07g0664200|mRNA|AK109088|CDS+3'UTR	Os07g0664200	Glucose/ribitol dehydrogenase family protein.	2.28799	1.76407	0.771014	4.87657
	9042	Os07g0510500|mRNA|AK068586|CDS+3'UTR	Os07g0510500	UDP-glucuronosyl/UDP-glucosyltransferase family protein.	2.28778	4.10942	1.79625	4.87657
	10830	Os06g0284500|COMBINER_EST|CI138873|6	Os06g0284500	Zn-finger, Dof type domain containing protein.	2.28719	3.09285	1.35225	4.87657
	4035	Os11g0579600|mRNA|AK106009|CDS+3'UTR	Os11g0579600	Conserved hypothetical protein.	2.28687	3.59924	1.57387	4.87657
	21093	Os08g0226200|COMBINER|CI558716|6	Os08g0226200	(No Hit)	2.28626	4.19872	1.8365	4.87657
	31604	Os05g0341100|COMBINER_EST|CI072408|6	Os05g0341100	Protein of unknown function DUF239 domain containing protein.	2.28584	3.01788	1.32025	4.87657
	9630	Os10g0390100|mRNA|AK111272|UTR	Os10g0390100	ARM repeat fold domain containing protein.	2.28524	1.55172	0.679019	4.87657
	33243	Os05g0358200|mRNA|AK073973|CDS+3'UTR	Os05g0358200	Conserved hypothetical protein.	2.28458	1.92795	0.843898	4.87657
	25924	Os04g0428500|mRNA|AK109932|CDS+3'UTR	Os04g0428500	Conserved hypothetical protein.	2.28381	1.66651	0.729705	4.87657
	22575	Os04g0249700|mRNA|AK061137|CDS+3'UTR	Os04g0249700	Hypothetical protein.	2.28364	3.41876	1.49706	4.87657
	30886	Os03g0574600|mRNA|AK063006|CDS+3'UTR	Os03g0574600	Conserved hypothetical protein.	2.28358	3.21851	1.40942	4.87657
	15363	Os09g0428900|mRNA|AK100970|CDS+3'UTR	Os09g0428900	Protein of unknown function UPF0066 family protein.	2.28262	4.42755	1.93968	4.87657
	38022	Os04g0585200|mRNA|AK099753|CDS+3'UTR	Os04g0585200	Glutamate receptor 3.3 precursor (Ligand-gated ion channel 3.3).	2.28251	1.85006	0.810541	4.87657
	4723	Os07g0677400|mRNA|AF014469|CDS+3'UTR	Os07g0677400	Peroxidase.	2.28244	3.29967	1.44568	4.87657
	9926	Os02g0787100|COMBINER_EST|CI325684|6	Os02g0787100	Protein of unknown function DUF676 domain containing protein.	2.28231	1.14304	0.500828	4.87657
	15095	Os01g0781000|mRNA|AK104274|CDS+3'UTR	Os01g0781000	Vacuolar protein sorting-associated, VPS28 family protein.	2.28203	5.79028	2.53734	4.87657
	28305	Os01g0672700|mRNA|AK105406|CDS+3'UTR	Os01g0672700	DNA polymerase, beta-like region domain containing protein.	2.28125	2.05311	0.899994	4.87657
	35630	Os07g0637800|COMBINER|CI462742|6	Os07g0637800	(No Hit)	2.28111	3.67697	1.61192	4.87657
	21905	Os08g0528700|mRNA|AK102859|CDS+3'UTR	Os08g0528700	Mitochodrial transcription termination factor-related family protein.	2.28101	1.29016	0.56561	4.87657
	20728	Os01g0580300|mRNA|AK063468|CDS+3'UTR	Os01g0580300	Hypothetical protein.	2.28085	2.78524	1.22114	4.87657
	11281	Os03g0802500|mRNA|AK099212|CDS+3'UTR	Os03g0802500	AAA ATPase, central region domain containing protein.	2.28055	2.21284	0.97031	4.87657
	35488	Os12g0150000|COMBINER_EST|BI306423|7	Os12g0150000	Conserved hypothetical protein.	2.2787	1.86297	0.817558	4.87657
	23200	Os08g0321500|mRNA|AK063790|CDS+3'UTR	Os08g0321500	Hypothetical protein.	2.27844	3.34977	1.4702	4.87657
	926	Os11g0258900|mRNA|AK102638|CDS+3'UTR	Os11g0258900	Conserved hypothetical protein.	2.27776	3.00513	1.31934	4.87657
	32507	Os12g0409000|mRNA|AK101088|CDS+3'UTR	Os12g0409000	Serine hydroxymethyltransferase (EC 2.1.2.1) (Serine methylase) (Glycine hydroxymethyltransferase) (SHMT).	2.27676	3.55336	1.56071	4.87657
	31437	Os01g0866700|mRNA|AK099337|CDS+3'UTR	Os01g0866700	Sm-like protein.	2.2765	0.721326	0.316858	4.87657
	10285	Os04g0290000|COMBINER_EST|CI277792|6	Os04g0290000	Conserved hypothetical protein.	2.2763	3.28633	1.44372	4.87657
	23021	Os10g0466500|mRNA|AK100335|CDS+3'UTR	Os10g0466500	CONSTANS-like protein CO9 (Fragment).	2.27585	1.94199	0.853303	4.87657
	5475	Os09g0535000|mRNA|AK058712|CDS+3'UTR	Os09g0535000	Triosephosphate isomerase, chloroplast precursor (EC 5.3.1.1) (TIM) (Triose-phosphate isomerase).	2.27579	1.21897	0.535625	4.87657
	6604	Os02g0664700|mRNA|AK060868|CDS+3'UTR	Os02g0664700	Conserved hypothetical protein.	2.2755	2.24994	0.988767	4.87657
	41138	Os03g0138500|mRNA|AK102410|CDS+3'UTR	Os03g0138500	Hypothetical protein.	2.27534	1.59951	0.702975	4.87657
	28322	Os02g0108000|mRNA|AK065886|CDS+3'UTR	Os02g0108000	Conserved hypothetical protein.	2.27486	3.07458	1.35155	4.87657
	28812	Os10g0512500|mRNA|AK105879|CDS+3'UTR	Os10g0512500	Protein of unknown function UPF0044 family protein.	2.27429	0.912207	0.401095	4.87657
	17947	Os02g0807700|mRNA|AK099623|CDS+3'UTR	Os02g0807700	Conserved hypothetical protein.	2.27376	2.89648	1.27387	4.87657
	7516	Os10g0454700|mRNA|AK109095|CDS+3'UTR	Os10g0454700	Eggshell protein family protein.	2.27366	2.53909	1.11674	4.87657
	10700	Os01g0859200|mRNA|AK061887|CDS+3'UTR	Os01g0859200	Esterase/lipase/thioesterase domain containing protein.	2.27339	1.90045	0.835954	4.87657
	18365	Os12g0256600|mRNA|AK064516|UTR	Os12g0256600	Non-protein coding transcript, putative npRNA.	2.27321	1.96669	0.86516	4.87657
	6402	Os07g0263500|COMBINER|CI434096|6	Os07g0263500	(No Hit)	2.2726	3.85927	1.69817	4.87657
	30129	Os11g0211300|mRNA|AK065649|CDS+3'UTR	Os11g0211300	NBS-LRR disease resistance protein homologue (Fragment).	2.27258	2.14152	0.942329	4.87657
	951	Os02g0615800|mRNA|AK065018|CDS+3'UTR	Os02g0615800	Protein kinase domain containing protein.	2.27233	5.27137	2.31981	4.87657
	3531	Os07g0582800|mRNA|AK069022|CDS+3'UTR	Os07g0582800	Conserved hypothetical protein.	2.27183	4.57575	2.01412	4.87657
	7599	Os06g0731300|COMBINER_EST|CI463827|6	Os06g0731300	Surface protein from Gram-positive cocci, anchor region domain containing protein.	2.27068	1.39956	0.616364	4.87657
	21583	Os04g0613600|COMBINER_EST|CI562427|0	Os04g0613600	40S ribosomal protein S11.	2.2697	0.893267	0.393561	4.87657
	23636	Os12g0103500|mRNA|AK120008|CDS+3'UTR	Os12g0103500	Hypothetical protein.	2.26906	2.21658	0.976872	4.87657
	24598	Os11g0102600|mRNA|AK071448|CDS+3'UTR	Os11g0102600	Lissencephaly type-1-like homology motif domain containing protein.	2.26823	0.591922	0.260963	4.87657
	13455	Os04g0520800|COMBINER|CI242283|6	Os04g0520800	(No Hit)	2.26814	1.40876	0.62111	4.87657
	8008	Os01g0974400|mRNA|AK106014|CDS+3'UTR	Os01g0974400	Zn-finger, RING domain containing protein.	2.26766	3.99483	1.76165	4.87657
	2118	Os09g0444200|mRNA|AK100079|CDS+3'UTR	Os09g0444200	Lecithin:cholesterol acyltransferase family protein.	2.26746	0.991263	0.437169	4.87657
	9105	Os04g0616900|mRNA|AK066343|CDS+3'UTR	Os04g0616900	Conserved hypothetical protein.	2.26727	4.7977	2.11606	4.87657
	10463	Os02g0107300|mRNA|AK060506|CDS+3'UTR	Os02g0107300	Conserved hypothetical protein.	2.26703	2.74322	1.21005	4.87657
	11833	Os11g0490900|mRNA|AK108860|CDS+3'UTR	Os11g0490900	WRKY transcription factor 72.	2.26668	3.2919	1.4523	4.87657
	28065	Os06g0127300|mRNA|AK058892|CDS+3'UTR	Os06g0127300	Protein kinase family protein.	2.26636	1.03528	0.456803	4.87657
	32960	Os06g0580100|mRNA|AK059529|CDS+3'UTR	Os06g0580100	Conserved hypothetical protein.	2.26622	6.74321	2.97553	4.87657
	32083	Os10g0478100|mRNA|AK099202|CDS+3'UTR	Os10g0478100	Heat shock protein DnaJ, N-terminal domain containing protein.	2.2662	1.72094	0.759394	4.87657
	2784	Os11g0691600|COMBINER_EST|CB660294|7	Os11g0691600	Protein kinase domain containing protein.	2.26584	3.06762	1.35385	4.87657
	26307	Os04g0588900|COMBINER|CI263207|6	Os04g0588900	(No Hit)	2.26538	2.81225	1.24141	4.87657
	5992	Os08g0409100|COMBINER_EST|CI550038|0	Os08g0409100	Trehalose-6-phosphate phosphatase.	2.26445	2.33449	1.03093	4.87657
	7737	Os12g0441700|mRNA|AK069461|CDS+3'UTR	Os12g0441700	Hypothetical protein.	2.26313	3.7273	1.64697	4.87657
	24585	Os09g0354900|mRNA|AK069410|CDS+3'UTR	Os09g0354900	Conserved hypothetical protein.	2.26291	3.24285	1.43304	4.87657
Negative genes (2391)
	Row	ProbeName (Agilent)	Locus ID	Annotation (Agilent Description)	Score(d)	Numerator(r)	Denominator(s+s0)	q-value(%)
	13340	Os06g0668200|mRNA|D10408|CDS	Os06g0668200	Phosphoglycerate kinase, cytosolic (EC 2.7.2.3).	-5.35373	-2.92292	0.545959	0
	28551	Os03g0794400|COMBINER_EST|Os03g0794400|8	Os03g0794400	GCN5-related N-acetyltransferase domain containing protein.	-5.03704	-4.96409	0.985517	0
	26851	Os03g0218400|mRNA|AY342321|CDS	Os03g0218400	Hexose transporter.	-4.86593	-3.59679	0.739178	0
	38951	Os11g0598800|mRNA|AK101994|CDS+3'UTR	Os11g0598800	TPR-like domain containing protein.	-4.78032	-4.71115	0.985528	0
	8222	Os08g0239900|COMBINER_EST|Os08g0239900|8	Os08g0239900	Sulfotransferase family protein.	-4.66217	-6.85024	1.46933	0
	784	Os12g0629600|COMBINER_EST|Os12g0629600|8	Os12g0629600	Thaumatin-like protein precursor.	-4.53446	-4.21672	0.929928	0
	31026	Os05g0595100|mRNA|D21120|5'UTR+CDS	Os05g0595100	UDP-glucose 4-epimerase.	-4.5343	-3.78309	0.834326	0
	11666	Os03g0638200|mRNA|AK069267|5'UTR+CDS	Os03g0638200	Transporter-like protein.	-4.48676	-3.58488	0.798991	0
	23811	Os04g0450300|COMBINER_EST|Os04g0450300|8	Os04g0450300	RING finger protein 13 (C-RZF).	-4.39957	-2.29821	0.522372	0
	37155	Os01g0153800|COMBINER_EST|Os01g0153800|8	Os01g0153800	Esterase/lipase/thioesterase domain containing protein.	-4.31082	-4.71237	1.09315	0.503853
	29842	Os06g0218300|mRNA|AK108491|CDS+3'UTR	Os06g0218300	Conserved hypothetical protein.	-4.29717	-2.05026	0.477118	0.503853
	37395	Os06g0200600|mRNA|AK108885|CDS+3'UTR	Os06g0200600	Conserved hypothetical protein.	-4.2914	-4.64061	1.08138	0.503853
	5550	Os02g0313700|mRNA|AK072366|5'UTR+CDS	Os02g0313700	C2 domain containing protein.	-4.225	-3.25616	0.770689	0.706552
	37571	Os10g0513400|COMBINER_EST|Os10g0513400|8	Os10g0513400	Cytochrome P450 family protein.	-4.13337	-3.66353	0.886331	0.706552
	35494	Os05g0161700|mRNA|AK110850|CDS+3'UTR	Os05g0161700	Conserved hypothetical protein.	-4.09836	-2.51758	0.614289	0.706552
	16962	Os01g0129600|COMBINER_EST|Os01g0129600|8	Os01g0129600	Protein of unknown function DUF260 domain containing protein.	-4.03873	-2.52909	0.62621	0.706552
	38977	Os09g0510200|mRNA|AK108370|CDS+3'UTR	Os09g0510200	Protein of unknown function DUF667 family protein.	-4.02475	-1.67652	0.416552	0.706552
	33992	Os05g0382000|mRNA|AK121203|CDS+3'UTR	Os05g0382000	Arf GTPase activating protein family protein.	-4.0151	-3.0432	0.757939	0.706552
	31699	Os04g0603400|mRNA|AK107076|CDS+3'UTR	Os04g0603400	Conserved hypothetical protein.	-3.97901	-1.97294	0.495837	0.706552
	30530	Os05g0401500|COMBINER_EST|CI257787|6	Os05g0401500	2OG-Fe(II) oxygenase domain containing protein.	-3.97726	-1.63757	0.411733	0.706552
	11551	Os02g0158600|mRNA|AK066467|CDS+3'UTR	Os02g0158600	Conserved hypothetical protein.	-3.9607	-1.30524	0.329549	0.706552
	23445	Os02g0575000|mRNA|AK121198|CDS+3'UTR	Os02g0575000	Conserved hypothetical protein.	-3.95382	-2.20801	0.55845	0.706552
	10751	Os02g0463700|COMBINER_EST|Os02g0463700|8	Os02g0463700	Conserved hypothetical protein.	-3.9523	-2.5721	0.650787	0.706552
	15949	Os12g0100400|COMBINER_EST|Os12g0100400|8	Os12g0100400	Hypothetical protein.	-3.93934	-1.39782	0.354837	0.706552
	2881	Os06g0624900|mRNA|AK061790|CDS+3'UTR	Os06g0624900	Protein of unknown function DUF597 family protein.	-3.93303	-1.21707	0.309448	0.706552
	10862	Os02g0174000|COMBINER_EST|Os02g0174000|8	Os02g0174000	Myb, DNA-binding domain containing protein.	-3.91839	-3.0382	0.775369	0.706552
	29015	Os05g0198400|mRNA|AY275180|CDS+3'UTR	Os05g0198400	Zinc transporter 4, chloroplast precursor (ZRT/IRT-like protein 4).	-3.91518	-1.38929	0.354846	0.706552
	4305	Os06g0686400|mRNA|AK063215|CDS+3'UTR	Os06g0686400	Plant lipid transfer protein/Par allergen family protein.	-3.90852	-2.20074	0.563063	0.706552
	6027	Os02g0671300|mRNA|AK107063|CDS+3'UTR	Os02g0671300	Basic helix-loop-helix dimerisation region bHLH domain containing protein.	-3.90766	-1.3509	0.345705	0.706552
	28137	Os03g0790700|COMBINER_EST|CI480558|0	Os03g0790700	Aldehyde oxidase-2.	-3.90619	-1.57073	0.402114	0.706552
	28192	Os05g0561600|COMBINER_EST|Os05g0561600|8	Os05g0561600	Conserved hypothetical protein.	-3.89098	-2.49655	0.641625	0.706552
	13270	Os05g0429000|mRNA|AK109617|CDS+3'UTR	Os05g0429000	Serine hydroxymethyltransferase (EC 2.1.2.1) (Serine methylase) (Glycine hydroxymethyltransferase) (SHMT).	-3.88931	-1.43374	0.368635	0.706552
	28066	Os12g0117100|mRNA|AK059932|CDS+3'UTR	Os12g0117100	Alpha/beta hydrolase fold domain containing protein.	-3.88156	-3.564	0.918187	0.706552
	22645	Os04g0517100|mRNA|AF467733|5'UTR+CDS	Os04g0517100	Myb protein.	-3.86184	-3.57995	0.927007	0.706552
	31448	Os03g0625300|COMBINER_EST|Os03g0625300|8	Os03g0625300	Quinonprotein alcohol dehydrogenase-like domain containing protein.	-3.85445	-3.16665	0.821558	0.706552
	14179	Os04g0644700|COMBINER_EST|Os04g0644700|8	Os04g0644700	Coatomer epsilon subunit family protein.	-3.84992	-2.169	0.563388	0.706552
	1900	Os01g0231000|mRNA|AK066156|CDS+3'UTR	Os01g0231000	Auxin-responsive protein (Aux/IAA) (Fragment).	-3.84894	-2.76812	0.719189	0.706552
	24505	Os10g0440500|mRNA|AY224486|CDS	Os10g0440500	Heavy metal transport/detoxification protein domain containing protein.	-3.83044	-2.79134	0.728727	0.706552
	7259	Os10g0134500|COMBINER_EST|Os10g0134500|8	Os10g0134500	Protein kinase-like domain containing protein.	-3.82423	-3.17484	0.830193	0.706552
	37442	Os08g0117900|mRNA|AK102753|CDS+3'UTR	Os08g0117900	Conserved hypothetical protein.	-3.81556	-1.91178	0.501047	0.706552
	33877	Os04g0249500|COMBINER_EST|CI042550|6	Os04g0249500	Sucrose synthase 2 (EC 2.4.1.13) (Sucrose-UDP glucosyltransferase 2).	-3.8139	-2.09112	0.548289	0.706552
	29661	Os06g0311300|COMBINER_EST|Os06g0311300|8	Os06g0311300	Seven in absentia protein family protein.	-3.80727	-1.2919	0.339324	0.706552
	466	Os03g0673100|COMBINER_EST|Os03g0673100|8	Os03g0673100	Homeotic protein knotted-1 (TKN1).	-3.78189	-2.63156	0.695832	0.706552
	33958	Os03g0116200|COMBINER_EST|Os03g0116200|8	Os03g0116200	Conserved hypothetical protein.	-3.78165	-2.38724	0.631268	0.706552
	33538	Os04g0182900|COMBINER_EST|Os04g0182900|8	Os04g0182900	Amidase family protein.	-3.77261	-3.37226	0.893881	0.706552
	30793	Os02g0720900|mRNA|AK069691|UTR	Os02g0720900	Peptidase A1, pepsin family protein.	-3.76892	-1.98425	0.526476	0.706552
	37387	Os02g0817800|mRNA|AK100685|CDS+3'UTR	Os02g0817800	Telomere binding protein-1.	-3.76477	-3.8726	1.02864	0.706552
	25454	Os05g0529700|mRNA|AK062298|CDS+3'UTR	Os05g0529700	Heat shock protein DnaJ family protein.	-3.76434	-2.94103	0.781287	0.706552
	39980	Os03g0206900|mRNA|AK108941|CDS+3'UTR	Os03g0206900	Zn-finger, RING domain containing protein.	-3.75659	-0.803899	0.213997	0.706552
	8158	Os01g0883100|mRNA|AF095645|CDS+3'UTR	Os01g0883100	PISTILLATA-like MADS box protein.	-3.75329	-2.61757	0.697406	0.706552
	31752	Os03g0761100|mRNA|AK066083|CDS+3'UTR	Os03g0761100	Protein phosphatase 2C-like protein.	-3.74948	-2.54081	0.677643	0.706552
	8167	Os05g0237300|mRNA|AK107971|CDS+3'UTR	Os05g0237300	Hypothetical protein.	-3.74361	-2.48558	0.663954	0.706552
	5613	Os10g0479000|COMBINER_EST|Os10g0479000|8	Os10g0479000	Hypothetical protein.	-3.73548	-2.41164	0.645603	0.706552
	41791	Os07g0683600|COMBINER_EST|CB669651|7	Os07g0683600	40 kDa PI 8.5 ABSCISSIC acid-induced protein (Fragment).	-3.73179	-3.40517	0.912478	0.706552
	31638	Os11g0154800|mRNA|U04296|5'UTR+CDS	Os11g0154800	DNA-binding factor of bZIP class (Fragment).	-3.72699	-3.40367	0.913247	0.706552
	5388	Os03g0188900|mRNA|AY554032|CDS	Os03g0188900	Homeobox-leucine zipper protein ATHB-6 (Homeodomain transcription factor ATHB-6) (HD-ZIP protein ATHB-6).	-3.72539	-1.70873	0.458671	0.706552
	20200	Os01g0284900|mRNA|AK106618|CDS+3'UTR	Os01g0284900	Conserved hypothetical protein.	-3.72538	-3.41317	0.916196	0.706552
	34857	Os10g0174800|COMBINER_EST|Os10g0174800|8	Os10g0174800	Protein kinase domain containing protein.	-3.71625	-3.46828	0.933273	0.706552
	8853	Os09g0115300|COMBINER_EST|Os09g0115300|8	Os09g0115300	Conserved hypothetical protein.	-3.71525	-1.9524	0.52551	0.706552
	39252	Os05g0361700|mRNA|AJ575218|5'UTR+CDS	Os05g0361700	Ethylene responsive element binding factor3 (OsERF3).	-3.7138	-2.80755	0.755978	0.706552
	3698	Os04g0541700|mRNA|AY224440|5'UTR+CDS	Os04g0541700	Homeobox domain containing protein.	-3.71204	-3.33807	0.899256	0.706552
	28629	Os03g0195100|mRNA|AY338236|CDS	Os03g0195100	Aminotransferase, class I and II domain containing protein.	-3.71201	-3.19818	0.861576	0.706552
	27437	Os12g0560300|mRNA|AK060332|CDS+3'UTR	Os12g0560300	NTGB2 (Fragment).	-3.69905	-1.03775	0.280545	0.706552
	16766	Os01g0587500|COMBINER|CI284053|6	Os01g0587500	(No Hit)	-3.69542	-1.67111	0.452211	0.706552
	36813	Os03g0854500|mRNA|AK106118|CDS+3'UTR	Os03g0854500	Heat shock transcription factor 31 (Fragment).	-3.69167	-1.07212	0.290416	0.706552
	10269	Os03g0610400|mRNA|AY289189|CDS+3'UTR	Os03g0610400	Zn-finger, C2H2 type domain containing protein.	-3.69121	-2.74459	0.743547	0.706552
	37086	Os06g0624100|COMBINER_EST|Os06g0624100|8	Os06g0624100	Peptidase S8 and S53, subtilisin, kexin, sedolisin domain containing protein.	-3.68842	-2.27899	0.617877	0.706552
	20657	Os07g0139500|mRNA|AB118019|5'UTR+CDS	Os07g0139500	Myb, DNA-binding domain containing protein.	-3.68045	-2.141	0.581723	0.706552
	17837	Os01g0976700|mRNA|AK068121|5'UTR+CDS	Os01g0976700	Protein phosphatase 2C-like protein.	-3.66678	-2.38977	0.651737	0.706552
	26730	Os01g0736100|mRNA|AK103355|CDS+3'UTR	Os01g0736100	UDP-glucuronosyl/UDP-glucosyltransferase family protein.	-3.66556	-2.63877	0.719883	0.706552
	7209	Os01g0253300|mRNA|D21306|5'UTR+CDS	Os01g0253300	Importin alpha 2.	-3.66316	-2.56426	0.700013	0.706552
	17576	Os04g0625200|COMBINER_EST|CI035515|6	Os04g0625200	Phospholipid/glycerol acyltransferase family protein.	-3.66273	-3.61014	0.98564	0.706552
	42075	Os07g0668900|mRNA|AK119572|CDS+3'UTR	Os07g0668900	Serine/threonine-protein kinase PBS1 (EC 2.7.1.37) (AvrPphB susceptible protein 1).	-3.65625	-1.80728	0.494299	0.706552
	8751	Os09g0379900|mRNA|AK105910|5'UTR+CDS	Os09g0379900	Glycoside hydrolase, family 81 protein.	-3.65145	-3.52674	0.965845	0.706552
	30485	Os10g0572800|COMBINER_EST|Os10g0572800|8	Os10g0572800	Enoyl-CoA hydratase/isomerase domain containing protein.	-3.65089	-3.15115	0.86312	0.706552
	11457	Os01g0370200|COMBINER_EST|Os01g0370200|8	Os01g0370200	Glutathione-S-transferase 19E50.	-3.64837	-4.59148	1.2585	0.706552
	13582	Os08g0151000|COMBINER_EST|Os08g0151000|8	Os08g0151000	Myb, DNA-binding domain containing protein.	-3.6467	-1.66039	0.455313	0.706552
	6421	Os04g0185600|COMBINER_EST|CI179631|6	Os04g0185600	Phosphate transporter 6.	-3.646	-4.89161	1.34164	0.706552
	15789	Os05g0476700|mRNA|AY224537|CDS+3'UTR	Os05g0476700	U box domain containing protein.	-3.63703	-2.61517	0.719041	0.706552
	30121	Os05g0375400|mRNA|AF323610|CDS+3'UTR	Os05g0375400	(1,3;1,4) beta glucanase precursor (EC 3.2.1.73).	-3.63407	-2.98802	0.822223	0.706552
	14906	Os03g0827900|COMBINER_EST|Os03g0827900|8	Os03g0827900	Conserved hypothetical protein.	-3.62644	-4.25497	1.17332	0.706552
	29803	Os08g0151500|COMBINER_EST|Os08g0151500|8	Os08g0151500	Conserved hypothetical protein.	-3.61451	-1.44839	0.400714	0.706552
	36594	Os09g0456800|mRNA|AK061433|CDS+3'UTR	Os09g0456800	Heat stress transcription factor Spl7 (Heat shock transcription factor) (Heat shock factor RHSF10).	-3.60701	-1.71905	0.476587	0.706552
	1318	Os10g0465700|mRNA|AK067249|CDS+3'UTR	Os10g0465700	Beta-amylase (AT3g23920/F14O13_11).	-3.60297	-2.5527	0.708499	0.706552
	29652	Os04g0358000|COMBINER_EST|Os04g0358000|8	Os04g0358000	Zinc-containing alcohol dehydrogenase superfamily protein.	-3.58791	-2.92229	0.814483	0.706552
	21800	Os01g0606000|COMBINER_EST|Os01g0606000|8	Os01g0606000	MtN3 and saliva related transmembrane protein family protein.	-3.58039	-4.06016	1.134	0.706552
	24865	Os04g0390700|mRNA|AK107261|CDS+3'UTR	Os04g0390700	Short-chain dehydrogenase/reductase SDR family protein.	-3.57823	-2.84061	0.79386	0.706552
	16936	Os03g0337500|COMBINER_EST|Os03g0337500|8	Os03g0337500	K+ potassium transporter family protein.	-3.57472	-3.46189	0.968437	0.706552
	24277	Os04g0669200|mRNA|AK067373|CDS+3'UTR	Os04g0669200	Ethylene response factor 3.	-3.57215	-1.48819	0.416609	0.706552
	34317	Os07g0479100|mRNA|AY224527|CDS	Os07g0479100	Zn-finger, RING domain containing protein.	-3.5701	-1.61122	0.451309	0.706552
	996	osa-miR156d|Os02|5'seq	osa-miR156d	miRNA	-3.567	-2.85325	0.799902	0.706552
	41802	Os03g0312500|mRNA|AK109328|CDS+3'UTR	Os03g0312500	Inhibitor of apoptosis-like protein.	-3.56646	-2.82331	0.791626	0.706552
	470	Os07g0655300|mRNA|AK073258|CDS+3'UTR	Os07g0655300	MATH domain containing protein.	-3.56105	-1.11721	0.313731	0.706552
	36310	Os06g0216100|COMBINER_EST|Os06g0216100|8	Os06g0216100	UDP-glucuronosyl/UDP-glucosyltransferase family protein.	-3.55929	-3.49434	0.981753	0.706552
	1617	Os01g0953400|mRNA|AK107454|CDS+3'UTR	Os01g0953400	Conserved hypothetical protein.	-3.55492	-3.01101	0.846998	0.706552
	39046	Os02g0300000|COMBINER_EST|CI436237|6	Os02g0300000	Conserved hypothetical protein.	-3.55326	-7.43707	2.09303	0.706552
	362	Os09g0266300|mRNA|AK121026|CDS+3'UTR	Os09g0266300	Hypothetical protein.	-3.54513	-2.81786	0.794854	0.706552
	30719	Os03g0590700|COMBINER_EST|Os03g0590700|8	Os03g0590700	Conserved hypothetical protein.	-3.5433	-1.93944	0.547353	0.706552
	9782	Os07g0683500|COMBINER_EST|CB669651|7	Os07g0683500	Hypothetical protein.	-3.54157	-3.21431	0.907596	0.706552
	38084	Os01g0170600|mRNA|AK067202|CDS+3'UTR	Os01g0170600	Universal stress protein (Usp) family protein.	-3.5403	-2.4534	0.692992	0.706552
	7969	Os11g0539600|COMBINER_EST|Os11g0539600|8	Os11g0539600	Cyclin-like F-box domain containing protein.	-3.53949	-5.51939	1.55937	0.706552
	24073	Os04g0477300|mRNA|AK108082|CDS+3'UTR	Os04g0477300	Hypothetical protein.	-3.53651	-1.83694	0.519422	0.706552
	39232	Os07g0637000|mRNA|AK107137|CDS+3'UTR	Os07g0637000	CBL-interacting protein kinase 1.	-3.53442	-1.05594	0.298758	0.706552
	41599	Os04g0422900|COMBINER_EST|Os04g0422900|8	Os04g0422900	Homeodomain-like containing protein.	-3.52946	-4.78093	1.35458	0.706552
	2089	Os03g0246900|COMBINER_EST|Os03g0246900|8	Os03g0246900	LOB domain protein 18.	-3.52923	-2.50365	0.709404	0.706552
	39485	Os08g0408500|mRNA|AY297448|CDS+3'UTR	Os08g0408500	Pathogenesis-related transcriptional factor and ERF domain containing protein.	-3.52774	-1.46354	0.414867	0.706552
	5340	Os04g0175500|COMBINER_EST|Os04g0175500|8	Os04g0175500	Transferase family protein.	-3.5241	-2.12561	0.603164	0.828437
	21367	Os12g0145400|mRNA|AK063322|CDS+3'UTR	Os12g0145400	Protein of unknown function DUF231 domain containing protein.	-3.52038	-1.27019	0.36081	0.828437
	5262	Os04g0579200|mRNA|AK100603|CDS+3'UTR	Os04g0579200	Zn-finger, RING domain containing protein.	-3.52036	-1.72604	0.490301	0.828437
	5679	Os11g0135900|mRNA|AK072447|CDS+3'UTR	Os11g0135900	Major facilitator superfamily protein.	-3.51962	-2.4581	0.698401	0.828437
	2359	Os10g0419000|COMBINER_EST|Os10g0419000|8	Os10g0419000	Retrotransposon gag protein family protein.	-3.5195	-3.22521	0.916384	0.828437
	36958	Os08g0229400|COMBINER_EST|Os08g0229400|8	Os08g0229400	Conserved hypothetical protein.	-3.51913	-2.55736	0.726702	0.828437
	42321	Os10g0525800|mRNA|AY533124|CDS	Os10g0525800	Glutathione S-transferase GSTU31 (Fragment).	-3.51851	-4.81716	1.36909	0.828437
	41684	Os03g0188400|mRNA|AK107555|CDS+3'UTR	Os03g0188400	Basic helix-loop-helix dimerisation region bHLH domain containing protein.	-3.51713	-2.12435	0.604001	0.828437
	37887	Os09g0528200|mRNA|AK059755|CDS+3'UTR	Os09g0528200	Homeodomain leucine zipper protein (Fragment).	-3.51594	-1.56923	0.446319	0.828437
	7874	Os05g0279900|COMBINER_EST|Os05g0279900|8	Os05g0279900	Polygalacturonase A (Fragment).	-3.51023	-4.09045	1.16529	0.828437
	39143	Os06g0471100|COMBINER_EST|AU174225|7	Os06g0471100	Hypothetical protein.	-3.49974	-1.30341	0.37243	0.828437
	40003	Os02g0260500|COMBINER_EST|Os02g0260500|8	Os02g0260500	Hypothetical protein.	-3.49261	-3.43787	0.984328	0.828437
	7865	Os01g0139000|COMBINER_EST|Os01g0139000|8	Os01g0139000	Reticulon family protein.	-3.47953	-1.86096	0.534832	0.828437
	11341	Os11g0184900|mRNA|AK102475|CDS+3'UTR	Os11g0184900	OsNAC5 protein.	-3.47304	-1.83489	0.528323	0.828437
	41630	Os02g0591900|mRNA|AK100504|CDS+3'UTR	Os02g0591900	Conserved hypothetical protein.	-3.47132	-1.52365	0.438926	0.828437
	31382	Os04g0506900|mRNA|AK070863|CDS+3'UTR	Os04g0506900	Conserved hypothetical protein.	-3.47095	-2.03472	0.586213	0.828437
	34721	Os09g0440700|mRNA|AK104963|CDS+3'UTR	Os09g0440700	Ctr copper transporter family protein.	-3.46965	-1.0936	0.31519	0.828437
	41237	Os02g0189800|COMBINER_EST|Os02g0189800|8	Os02g0189800	ABC transporter related domain containing protein.	-3.4696	-3.42545	0.987277	0.828437
	33253	Os01g0828100|COMBINER_EST|CI476248|0	Os01g0828100	Conserved hypothetical protein.	-3.46491	-1.11896	0.32294	0.828437
	4415	Os01g0207300|COMBINER_EST|CI253280|6	Os01g0207300	S-adenosylmethionine synthetase 1 (EC 2.5.1.6) (Methionine adenosyltransferase 1) (AdoMet synthetase 1). Splice isoform 2.	-3.46342	-2.91847	0.842656	0.828437
	34034	Os05g0548700|COMBINER_EST|Os05g0548700|8	Os05g0548700	Conserved hypothetical protein.	-3.4617	-3.75842	1.08572	0.828437
	1065	Os08g0434100|mRNA|AB052844|5'UTR+CDS	Os08g0434100	S-like ribonuclease (RNase PD2) (Fragment).	-3.45974	-3.38845	0.979395	0.828437
	25490	Os06g0683800|mRNA|AK110639|CDS+3'UTR	Os06g0683800	Hypothetical protein.	-3.45903	-2.10362	0.608154	0.828437
	40366	Os05g0134000|mRNA|D50569|5'UTR+CDS	Os05g0134000	Shaggy-related protein kinase alpha (EC 2.7.1.-) (ASK-alpha).	-3.45793	-2.14123	0.619221	0.828437
	6198	Os10g0563600|mRNA|AK109715|CDS+3'UTR	Os10g0563600	Peptide methionine sulfoxide reductase (EC 1.8.4.6) (Protein- methionine-S-oxide reductase) (Peptide Met(O) reductase).	-3.45758	-1.7037	0.492743	0.828437
	16852	Os07g0206800|COMBINER_EST|Os07g0206800|8	Os07g0206800	Conserved hypothetical protein.	-3.45575	-1.3205	0.382116	0.828437
	30097	Os04g0526300|COMBINER_EST|Os04g0526300|8	Os04g0526300	Sulfotransferase family protein.	-3.45486	-2.05781	0.595627	0.828437
	39682	Os06g0668000|mRNA|AK121707|CDS+3'UTR	Os06g0668000	Hypothetical protein.	-3.45469	-2.54118	0.735575	0.828437
	7942	Os10g0483900|COMBINER_EST|CI266134|6	Os10g0483900	Conserved hypothetical protein.	-3.45352	-1.96415	0.568738	0.828437
	15052	Os08g0224100|mRNA|AK099003|CDS+3'UTR	Os08g0224100	Serine/threonine/tyrosine kinase.	-3.45337	-0.819716	0.237367	0.828437
	28303	Os04g0206500|mRNA|AK110892|CDS+3'UTR	Os04g0206500	UDP-glucuronosyl/UDP-glucosyltransferase family protein.	-3.45138	-7.11432	2.0613	0.828437
	15002	Os07g0671800|mRNA|AY224428|5'UTR+CDS	Os07g0671800	Stress-related protein-like protein (Fragment).	-3.45079	-1.49555	0.433395	0.828437
	4488	Os07g0589600|COMBINER_EST|Os07g0589600|8	Os07g0589600	Conserved hypothetical protein.	-3.44965	-2.79026	0.808854	0.828437
	32788	Os01g0315800|mRNA|AB167396|CDS+3'UTR	Os01g0315800	NAD-dependent epimerase/dehydratase family protein.	-3.44709	-1.51149	0.438482	0.828437
	38911	Os09g0274700|COMBINER_EST|Os09g0274700|8	Os09g0274700	Fimbriata-associated protein (Fragment).	-3.44391	-2.92255	0.848613	0.828437
	21439	Os08g0334900|mRNA|AK060562|CDS+3'UTR	Os08g0334900	Xyloglucan fucosyltransferase family protein.	-3.44276	-2.50542	0.727736	0.828437
	29318	Os12g0633600|mRNA|AK103521|CDS+3'UTR	Os12g0633600	Protein of unknown function DUF221 domain containing protein.	-3.44189	-2.6322	0.764754	0.828437
	37686	Os06g0672400|mRNA|AK068794|CDS+3'UTR	Os06g0672400	Ribulose bisphosphate carboxylase, large chain family protein.	-3.43174	-1.06665	0.31082	0.828437
	14843	Os01g0246500|mRNA|AK058984|CDS+3'UTR	Os01g0246500	Plant regulator RWP-RK domain containing protein.	-3.43064	-1.31524	0.38338	0.828437
	40108	Os02g0635200|mRNA|AB027054|CDS	Os02g0635200	Nitrilase 2.	-3.43011	-2.06971	0.603395	0.828437
	36199	Os03g0745700|COMBINER_EST|CI257891|6	Os03g0745700	ATMRK1.	-3.42756	-3.3147	0.967072	0.828437
	378	Os01g0106600|mRNA|AK061314|CDS+3'UTR	Os01g0106600	Chitin-binding lectin 1 precursor (PL-I).	-3.42583	-1.73392	0.506131	0.828437
	29851	Os09g0569300|mRNA|AK069587|CDS+3'UTR	Os09g0569300	Calmodulin-binding heat-shock protein.	-3.42112	-3.1966	0.934374	0.828437
	22496	Os03g0655100|COMBINER|CI479282|0	Os03g0655100	(No Hit)	-3.41562	-2.55956	0.74937	0.828437
	15183	Os09g0549300|COMBINER_EST|Os09g0549300|8	Os09g0549300	Flavin-containing monooxygenase FMO family protein.	-3.40355	-3.07404	0.903186	0.828437
	9019	Os03g0340300|mRNA|AK110771|CDS+3'UTR	Os03g0340300	Hypothetical protein.	-3.40349	-1.74955	0.514047	0.828437
	36843	Os03g0568400|COMBINER_EST|Os03g0568400|8	Os03g0568400	E-class P450, group I family protein.	-3.40175	-2.86803	0.843103	0.828437
	24270	Os01g0894100|mRNA|AK111398|CDS+3'UTR	Os01g0894100	Transposase (Fragment).	-3.40044	-5.06102	1.48834	0.828437
	653	Os03g0192700|mRNA|AB012107|CDS+3'UTR	Os03g0192700	Myo-inositol-1-phosphate synthase.	-3.39752	-2.39812	0.705846	0.828437
	16788	Os05g0423200|mRNA|AK110840|CDS+3'UTR	Os05g0423200	Hypothetical protein.	-3.39675	-1.48063	0.435895	0.828437
	37534	Os04g0141300|COMBINER|CI076279|6	Os04g0141300	(No Hit)	-3.39669	-1.7258	0.508081	0.828437
	1743	Os03g0849800|mRNA|AK069826|5'UTR+CDS	Os03g0849800	Conserved hypothetical protein.	-3.39462	-3.02506	0.891133	0.828437
	5057	Os07g0438800|mRNA|AY224478|CDS	Os07g0438800	Phosphate starvation response regulator-like protein.	-3.39306	-1.86507	0.549671	0.828437
	17581	Os02g0201900|mRNA|AK110871|CDS+3'UTR	Os02g0201900	Helicase, C-terminal domain containing protein.	-3.38728	-2.93032	0.865096	0.828437
	3662	Os04g0542000|mRNA|AK106878|CDS+3'UTR	Os04g0542000	Protein of unknown function DUF584 family protein.	-3.38616	-1.7783	0.525165	0.828437
	2793	Os09g0456700|mRNA|AK108731|CDS+3'UTR	Os09g0456700	Conserved hypothetical protein.	-3.38535	-1.65095	0.487676	0.828437
	22081	Os01g0123000|mRNA|AK106806|CDS+3'UTR	Os01g0123000	Retrofit.	-3.3801	-4.65805	1.37808	0.828437
	32440	Os01g0112300|COMBINER_EST|CI076578|0	Os01g0112300	Conserved hypothetical protein.	-3.37811	-1.38594	0.410269	0.828437
	10660	Os09g0293500|COMBINER_EST|Os09g0293500|8	Os09g0293500	BRASSINOSTEROID INSENSITIVE 1 precursor (EC 2.7.1.37) (AtBRI1) (Brassinosteroid LRR receptor kinase).	-3.37164	-2.19784	0.651862	0.828437
	14559	Os07g0206700|mRNA|AF042332|CDS+3'UTR	Os07g0206700	Cycloartenol-C24-methyltransferase.	-3.36975	-1.30681	0.387806	0.828437
	37439	Os12g0636500|COMBINER_EST|Os12g0636500|8	Os12g0636500	Hypothetical protein.	-3.36802	-3.64015	1.0808	0.828437
	38038	Os01g0845900|COMBINER_EST|AU166889|6	Os01g0845900	Calcium-binding EF-hand domain containing protein.	-3.36667	-5.13316	1.5247	0.828437
	27210	Os03g0820500|COMBINER_EST|CI417173|1	Os03g0820500	Actin-binding, cofilin/tropomyosin type domain containing protein.	-3.3655	-4.76682	1.41638	0.828437
	25830	Os09g0526600|mRNA|AK105409|CDS+3'UTR	Os09g0526600	Heat shock factor protein 3 (HSF 3) (Heat shock transcription factor 3) (HSTF 3).	-3.36076	-2.38478	0.709597	0.828437
	14904	Os09g0437400|COMBINER_EST|Os09g0437400|8	Os09g0437400	Auxin responsive SAUR protein family protein.	-3.36013	-2.25102	0.66992	0.828437
	17591	Os04g0648800|mRNA|AK067751|CDS+3'UTR	Os04g0648800	Conserved hypothetical protein.	-3.35827	-1.72835	0.514653	0.828437
	14367	Os06g0691100|COMBINER_EST|AU091359|7	Os06g0691100	Pathogenesis-related transcriptional factor and ERF domain containing protein.	-3.35537	-2.68503	0.800217	0.828437
	39294	Os08g0376500|COMBINER_EST|Os08g0376500|8	Os08g0376500	Patatin (Fragment).	-3.3544	-3.59554	1.07189	0.828437
	42191	Os02g0770500|COMBINER_EST|Os02g0770500|8	Os02g0770500	WRKY transcription factor 32.	-3.35415	-3.04735	0.908533	0.828437
	20636	Os10g0134700|COMBINER_EST|Os10g0134700|8	Os10g0134700	Protein kinase-like domain containing protein.	-3.35395	-3.57499	1.0659	0.828437
	35882	Os10g0471400|mRNA|AK067894|CDS+3'UTR	Os10g0471400	TPR-like domain containing protein.	-3.34968	-2.87259	0.857572	0.828437
	9160	Os01g0308600|COMBINER_EST|Os01g0308600|8	Os01g0308600	Hypothetical protein.	-3.34764	-3.32899	0.99443	0.828437
	25515	Os08g0444400|COMBINER|CI428563|x	Os08g0444400	(No Hit)	-3.34441	-4.49824	1.345	0.828437
	8716	Os04g0454600|mRNA|AK101647|CDS+3'UTR	Os04g0454600	Conserved hypothetical protein.	-3.34246	-1.54369	0.461842	0.828437
	38756	Os02g0705500|mRNA|AK107038|5'UTR+CDS	Os02g0705500	Basic helix-loop-helix dimerisation region bHLH domain containing protein.	-3.34151	-2.22254	0.665129	0.828437
	38770	Os04g0496400|mRNA|AY224465|CDS	Os04g0496400	RNA-binding region RNP-1 (RNA recognition motif) domain containing protein.	-3.33929	-1.79889	0.538703	0.828437
	27072	Os01g0305900|COMBINER_EST|Os01g0305900|8	Os01g0305900	Typical A-type R2R3 Myb protein (Fragment).	-3.33814	-4.75267	1.42375	0.828437
	4268	Os06g0355300|COMBINER|CI218766|6	Os06g0355300	(No Hit)	-3.33673	-1.65131	0.494889	0.828437
	5329	Os01g0606200|COMBINER_EST|Os01g0606200|8	Os01g0606200	Conserved hypothetical protein.	-3.3357	-2.31946	0.695344	0.828437
	9832	Os03g0266300|mRNA|D21285|5'UTR+CDS	Os03g0266300	Heat shock protein Hsp20 domain containing protein.	-3.334	-3.72476	1.1172	0.828437
	1314	Os04g0509500|mRNA|AK107601|CDS+3'UTR	Os04g0509500	Conserved hypothetical protein.	-3.33184	-3.64699	1.09459	0.828437
	15532	Os11g0213800|mRNA|AK064121|CDS+3'UTR	Os11g0213800	NBS-LRR disease resistance protein homologue (Fragment).	-3.33183	-2.87998	0.864383	0.828437
	15590	Os02g0813600|mRNA|AK107210|CDS+3'UTR	Os02g0813600	Naringenin-chalcone synthase family protein.	-3.32463	-2.12614	0.639511	0.828437
	41903	Os02g0754000|mRNA|AK101362|CDS+3'UTR	Os02g0754000	TLDc domain containing protein.	-3.32343	-1.22399	0.36829	0.828437
	28889	Os06g0704800|COMBINER_EST|Os06g0704800|8	Os06g0704800	TAZ finger domain containing protein.	-3.32076	-2.44239	0.735489	0.828437
	33593	Os12g0613300|mRNA|AK100618|CDS+3'UTR	Os12g0613300	Myb, DNA-binding domain containing protein.	-3.31925	-1.21486	0.366004	0.828437
	30082	Os08g0526700|COMBINER_EST|Os08g0526700|8	Os08g0526700	Ubiquitin-associated domain containing protein.	-3.31809	-1.69858	0.511915	0.828437
	18823	Os02g0779300|mRNA|AK062611|CDS+3'UTR	Os02g0779300	Conserved hypothetical protein.	-3.31456	-1.60082	0.482967	0.828437
	9666	Os07g0281700|mRNA|AK111275|CDS+3'UTR	Os07g0281700	Ferredoxin domain containing protein.	-3.31014	-3.0154	0.91096	0.828437
	235	Os01g0215100|COMBINER_EST|Os01g0215100|8	Os01g0215100	Peptidase S10, serine carboxypeptidase family protein.	-3.30968	-2.55893	0.773166	0.828437
	35254	Os04g0204000|COMBINER_EST|Os04g0204000|8	Os04g0204000	Conserved hypothetical protein.	-3.30751	-4.51532	1.36517	0.828437
	10783	Os07g0194800|mRNA|AK100100|CDS+3'UTR	Os07g0194800	Conserved hypothetical protein.	-3.30157	-2.62474	0.794998	0.828437
	13923	Os06g0633900|COMBINER_EST|Os06g0633900|8	Os06g0633900	Esterase/lipase/thioesterase domain containing protein.	-3.30094	-2.24481	0.68005	0.828437
	20723	Os03g0673000|mRNA|AB028886|CDS	Os03g0673000	Knotted1-type homeobox protein OSH10 (Fragment).	-3.29748	-3.371	1.02229	0.828437
	14971	Os03g0715400|mRNA|AK101931|CDS+3'UTR	Os03g0715400	Eukaryotic membrane protein DUF747 family protein.	-3.29738	-1.4857	0.450569	0.828437
	1013	Os01g0934400|mRNA|AK058904|CDS+3'UTR	Os01g0934400	Conserved hypothetical protein.	-3.29738	-2.15727	0.654236	0.828437
	16018	osa-miR160d|Os03|3'seq	osa-miR160d	miRNA	-3.29724	-2.88012	0.873495	0.828437
	37706	Os06g0233600|COMBINER_EST|Os06g0233600|8	Os06g0233600	Hypothetical protein.	-3.29549	-2.67887	0.812889	0.828437
	12091	Os07g0186000|mRNA|D21310|CDS+3'UTR	Os07g0186000	Thioredoxin H-type (TRX-H) (Phloem sap 13 kDa protein-1).	-3.2948	-1.44105	0.437372	0.828437
	34875	Os06g0473800|COMBINER_EST|AU093290|7	Os06g0473800	Oleosin family protein.	-3.29411	-4.48809	1.36246	0.828437
	10427	Os05g0437700|mRNA|AY224507|CDS	Os05g0437700	OSE2-like protein (Fragment).	-3.29277	-1.19646	0.363359	0.828437
	347	Os12g0257800|COMBINER_EST|Os12g0257800|8	Os12g0257800	Laccase (EC 1.10.3.2) (Fragment).	-3.29084	-6.40184	1.94535	0.828437
	38776	Os03g0197900|mRNA|AK111079|CDS+3'UTR	Os03g0197900	Uncharacterized plant-specific domain containing protein.	-3.28594	-2.76919	0.842738	0.828437
	29541	Os01g0232400|mRNA|AJ575226|5'UTR+CDS	Os01g0232400	VHS domain containing protein.	-3.28448	-1.91209	0.582159	0.828437
	10495	osa-miR159a|Os01|3'seq	osa-miR159a	miRNA	-3.28238	-2.14945	0.654843	0.828437
	40760	Os07g0241700|COMBINER_EST|Os07g0241700|8	Os07g0241700	UDP-glucuronosyl/UDP-glucosyltransferase family protein.	-3.27969	-2.66293	0.811944	0.828437
	36191	Os02g0146500|mRNA|AK067901|CDS+3'UTR	Os02g0146500	Phosphatidate cytidylyltransferase family protein.	-3.27411	-1.00209	0.306065	0.828437
	36217	Os03g0263800|mRNA|AY224561|CDS	Os03g0263800	S-ribonuclease-binding protein SBP1-like protein (Fragment).	-3.27306	-1.31975	0.403215	0.828437
	17724	Os04g0515900|mRNA|AK062955|CDS+3'UTR	Os04g0515900	NAM / CUC2-like protein.	-3.27094	-2.72202	0.832183	0.828437
	40340	Os07g0506000|mRNA|AK068687|CDS+3'UTR	Os07g0506000	Protein of unknown function family protein.	-3.26719	-0.823768	0.252134	0.828437
	10706	Os07g0419100|COMBINER_EST|CI277013|6	Os07g0419100	Cytochrome P450 family protein.	-3.26332	-3.50417	1.07381	0.828437
	42379	Os05g0169000|mRNA|AF435817|5'UTR+CDS	Os05g0169000	Thioredoxin-like protein.	-3.26203	-1.33202	0.408341	0.828437
	28269	Os10g0500700|mRNA|AK105626|CDS+3'UTR	Os10g0500700	Thioredoxin-related domain containing protein.	-3.25654	-0.874911	0.268662	0.828437
	40958	Os01g0258700|mRNA|AY573063|CDS+3'UTR	Os01g0258700	Zn-finger, C-x8-C-x5-C-x3-H type domain containing protein.	-3.25525	-1.54606	0.474944	0.828437
	115	Os09g0567400|mRNA|AY345241|CDS	Os09g0567400	Histidine-containing phosphotransfer protein.	-3.25436	-1.35322	0.415818	0.828437
	34400	Os12g0612600|COMBINER|CI076279|6	Os12g0612600	(No Hit)	-3.2512	-1.66868	0.513251	0.828437
	34686	Os12g0631200|mRNA|AK104365|CDS+3'UTR	Os12g0631200	Zn-finger, cysteine-rich C6HC domain containing protein.	-3.25049	-0.920207	0.283098	0.828437
	33118	Os08g0106400|COMBINER_EST|Os08g0106400|8	Os08g0106400	Conserved hypothetical protein.	-3.2482	-2.1384	0.658335	0.828437
	21103	Os01g0533900|mRNA|AK101194|5'UTR+CDS	Os01g0533900	Multidrug resistance protein 1 homolog.	-3.23948	-2.68381	0.82847	0.927849
	18757	Os06g0710700|COMBINER_EST|Os06g0710700|8	Os06g0710700	Benzoyl coenzyme A: benzyl alcohol benzoyl transferase.	-3.23733	-1.38792	0.428722	0.927849
	67	Os10g0580500|COMBINER_EST|CI442398|6	Os10g0580500	Conserved hypothetical protein.	-3.23636	-1.67882	0.518739	0.927849
	25984	Os03g0818100|mRNA|AK064366|CDS+3'UTR	Os03g0818100	Histidine acid phosphatase family protein.	-3.23355	-1.35825	0.42005	0.927849
	17302	Os03g0686300|COMBINER_EST|Os03g0686300|8	Os03g0686300	Myosin head, motor region domain containing protein.	-3.22892	-1.45839	0.451665	0.927849
	42167	Os10g0463000|COMBINER|CI139190|6	Os10g0463000	(No Hit)	-3.22706	-2.79605	0.86644	0.927849
	41235	Os07g0404500|COMBINER_EST|Os07g0404500|8	Os07g0404500	Peptidase aspartic family protein.	-3.22538	-2.95097	0.914922	0.927849
	20824	Os07g0561900|mRNA|AK109697|CDS+3'UTR	Os07g0561900	Conserved hypothetical protein.	-3.22511	-3.53123	1.09492	0.927849
	27865	Os02g0461700|COMBINER_EST|CB685048|7	Os02g0461700	Hypothetical protein.	-3.22464	-1.79339	0.556152	0.927849
	34186	Os05g0129900|mRNA|AK102515|CDS+3'UTR	Os05g0129900	TPR-like domain containing protein.	-3.22257	-0.878679	0.272664	0.927849
	41158	Os11g0683500|mRNA|AJ491323|CDS	Os11g0683500	Glycoside hydrolase, family 1 protein.	-3.22151	-3.16906	0.98372	0.927849
	30421	Os06g0165100|mRNA|AK109271|UTR	Os06g0165100	Non-protein coding transcript, uncharacterized transcript.	-3.22148	-3.50533	1.08811	0.927849
	19587	Os01g0512900|COMBINER|CI447417|6	Os01g0512900	(No Hit)	-3.22079	-5.27073	1.63647	0.927849
	25753	Os06g0701100|mRNA|D29715|UTR	Os06g0701100	Eukaryotic initiation factor 4A (eIF4A) (eIF-4A).	-3.21539	-1.01	0.314115	0.927849
	19678	Os02g0206200|COMBINER|CI447417|6	Os02g0206200	(No Hit)	-3.21364	-5.22045	1.62446	0.927849
	8239	Os10g0519400|COMBINER|CI256080|6	Os10g0519400	(No Hit)	-3.21151	-2.27265	0.707657	0.927849
	30268	Os03g0851900|mRNA|AK059105|CDS+3'UTR	Os03g0851900	Conserved hypothetical protein.	-3.21132	-1.22874	0.382628	0.927849
	8949	Os03g0188100|COMBINER_EST|CI477332|6	Os03g0188100	Multi antimicrobial extrusion protein MatE family protein.	-3.20894	-4.44311	1.3846	0.927849
	3958	Os10g0473400|mRNA|AK068550|5'UTR+CDS	Os10g0473400	Protein of unknown function DUF608 domain containing protein.	-3.2088	-2.76759	0.862499	0.927849
	120	Os06g0497200|COMBINER_EST|Os06g0497200|8	Os06g0497200	Cytochrome P450 family protein.	-3.20813	-3.41473	1.0644	0.927849
	31989	Os01g0695600|COMBINER_EST|Os01g0695600|8	Os01g0695600	Conserved hypothetical protein.	-3.20439	-2.90956	0.907991	0.927849
	29070	Os03g0846200|COMBINER_EST|Os03g0846200|8	Os03g0846200	Hypothetical protein.	-3.20128	-7.38871	2.30805	0.927849
	41373	Os01g0921800|COMBINER_EST|Os01g0921800|8	Os01g0921800	Cyclin-like F-box domain containing protein.	-3.2008	-2.18062	0.681273	0.927849
	34915	Os02g0771400|COMBINER_EST|Os02g0771400|8	Os02g0771400	Putative tyrosine phosphatase family protein.	-3.19846	-2.25587	0.705299	0.927849
	8069	Os04g0201800|COMBINER_EST|Os04g0201800|8	Os04g0201800	Conserved hypothetical protein.	-3.19793	-3.09315	0.967236	0.927849
	25689	Os11g0442000|COMBINER|CI139190|6	Os11g0442000	(No Hit)	-3.19336	-2.60542	0.815886	0.927849
	6795	Os07g0206500|mRNA|AB016503|CDS+3'UTR	Os07g0206500	13 kDa prolamin precursor.	-3.19205	-3.0385	0.951896	0.927849
	30657	Os01g0711500|COMBINER_EST|CI076279|6	Os01g0711500	Calcineurin B (Fragment).	-3.19081	-1.56641	0.490912	0.927849
	18391	Os11g0100200|COMBINER_EST|Os11g0100200|8	Os11g0100200	Hin19 (Fragment).	-3.19054	-1.79488	0.562563	0.927849
	19797	Os01g0833600|COMBINER_EST|Os01g0833600|8	Os01g0833600	Hypothetical protein.	-3.18741	-2.33956	0.734001	0.927849
	4799	Os01g0639200|COMBINER_EST|C98974|6	Os01g0639200	Conserved hypothetical protein.	-3.18636	-2.26244	0.71004	0.927849
	37436	Os01g0125800|mRNA|AK121927|CDS+3'UTR	Os01g0125800	Cytochrome cd1-nitrite reductase-like, C-terminal haem d1 domain containing protein.	-3.18559	-0.993616	0.31191	0.927849
	1009	Os05g0120000|COMBINER_EST|Os05g0120000|8	Os05g0120000	ABC transporter related domain containing protein.	-3.18516	-2.96723	0.93158	0.927849
	34164	Os04g0667800|mRNA|AY083611|5'UTR+CDS	Os04g0667800	Ubiquitin-conjugating enzyme OsUBC5b.	-3.18444	-1.03109	0.32379	0.927849
	6931	Os10g0326800|COMBINER|CI404482|0	Os10g0326800	(No Hit)	-3.18388	-2.91578	0.915794	0.927849
	7765	Os04g0610400|COMBINER_EST|AU183275|6	Os04g0610400	Pathogenesis-related transcriptional factor and ERF domain containing protein.	-3.18034	-1.91955	0.603566	0.927849
	29165	Os01g0772400|COMBINER_EST|Os01g0772400|8	Os01g0772400	Protein of unknown function UPF0083 family protein.	-3.17831	-1.8049	0.56788	0.927849
	6927	Os04g0513400|mRNA|AK066850|5'UTR+CDS	Os04g0513400	Beta-glucosidase.	-3.17821	-2.66416	0.838257	0.927849
	5479	Os02g0704600|COMBINER_EST|CI435912|1	Os02g0704600	Conserved hypothetical protein.	-3.17737	-1.03654	0.326226	0.927849
	25802	Os03g0112700|mRNA|AK112095|CDS+3'UTR	Os03g0112700	Zn-finger, C-x8-C-x5-C-x3-H type domain containing protein.	-3.17645	-0.909808	0.286423	0.927849
	42255	Os05g0569500|mRNA|AK073481|CDS+3'UTR	Os05g0569500	Protein of unknown function DUF1264 family protein.	-3.17607	-3.47078	1.09279	0.927849
	1944	Os03g0770000|COMBINER_EST|Os03g0770000|8	Os03g0770000	Basic-leucine zipper (bZIP) transcription factor domain containing protein.	-3.17461	-3.51397	1.1069	0.927849
	5996	Os08g0478700|mRNA|AK058489|CDS+3'UTR	Os08g0478700	Brain mitochondrial carrier protein-1 (BMCP-1) (Mitochondrial uncoupling protein 5) (UCP 5) (Solute carrier family 25, member 14).	-3.1733	-1.43811	0.453192	0.927849
	3824	Os04g0632300|mRNA|AK064596|CDS+3'UTR	Os04g0632300	Receptor-like protein kinase 6.	-3.17139	-2.17122	0.684626	0.927849
	35526	Os01g0593000|COMBINER_EST|Os01g0593000|8	Os01g0593000	TPR-like domain containing protein.	-3.17132	-2.57991	0.813513	0.927849
	22890	Os07g0669700|mRNA|AK100652|5'UTR+CDS	Os07g0669700	Potassium transporter 4 (AtPOT4) (AtKUP3) (AtKT4).	-3.17052	-2.2012	0.69427	0.927849
	32229	Os12g0613200|mRNA|AK068250|CDS+3'UTR	Os12g0613200	Trithorax protein.	-3.16903	-1.05898	0.334164	0.927849
	36745	Os04g0633700|COMBINER|CI137752|6	Os04g0633700	(No Hit)	-3.16761	-2.50523	0.790891	0.927849
	31116	Os01g0585100|mRNA|AK069774|CDS+3'UTR	Os01g0585100	Conserved hypothetical protein.	-3.16586	-2.21746	0.700428	0.927849
	13956	Os08g0116400|mRNA|AK103042|CDS+3'UTR	Os08g0116400	RNA-binding region RNP-1 (RNA recognition motif) domain containing protein.	-3.16512	-0.870617	0.275066	0.927849
	13186	Os03g0727200|mRNA|AB071664|CDS	Os03g0727200	Knotted1-type homeobox protein OSH3.	-3.16507	-2.37046	0.748942	0.927849
	21325	Os01g0686700|COMBINER_EST|Os01g0686700|8	Os01g0686700	Conserved hypothetical protein.	-3.16444	-3.37684	1.06712	0.927849
	22084	Os03g0270000|mRNA|AK061579|CDS+3'UTR	Os03g0270000	Protein of unknown function DUF296 domain containing protein.	-3.16363	-1.36471	0.431375	0.927849
	35275	Os01g0845000|mRNA|AK106438|CDS+3'UTR	Os01g0845000	Conserved hypothetical protein.	-3.1618	-2.91741	0.922705	0.927849
	25857	Os04g0522800|mRNA|AK068328|CDS+3'UTR	Os04g0522800	Conserved hypothetical protein.	-3.15566	-1.25915	0.399014	0.927849
	14457	Os12g0631600|COMBINER_EST|CI117288|6	Os12g0631600	Hypothetical protein.	-3.15471	-1.3519	0.428534	0.927849
	39992	Os01g0686200|mRNA|AK062283|CDS+3'UTR	Os01g0686200	Zinc-containing alcohol dehydrogenase family protein.	-3.15367	-2.37764	0.753927	0.927849
	34575	Os09g0532900|mRNA|AK121023|5'UTR+CDS	Os09g0532900	Myb, DNA-binding domain containing protein.	-3.15363	-3.25528	1.03223	0.927849
	6662	Os02g0753800|mRNA|AK101787|CDS+3'UTR	Os02g0753800	Annexin p34.	-3.15219	-1.3084	0.415076	0.927849
	9530	Os06g0302000|mRNA|AK106070|CDS+3'UTR	Os06g0302000	Hypothetical protein.	-3.15161	-1.96049	0.622061	1.10757
	15032	Os01g0899700|mRNA|AK110796|CDS+3'UTR	Os01g0899700	Pollen Ole e 1 allergen and extensin domain containing protein.	-3.15031	-1.33069	0.422398	1.10757
	39356	Os01g0882100|COMBINER_EST|CI472252|6	Os01g0882100	Thioesterase superfamily domain containing protein.	-3.14613	-2.3929	0.760587	1.10757
	13292	Os01g0348000|COMBINER_EST|AU032203|6	Os01g0348000	Peptidase C1A, papain family protein.	-3.1459	-3.53192	1.12271	1.10757
	4908	Os12g0539800|COMBINER_EST|AU166889|6	Os12g0539800	Conserved hypothetical protein.	-3.14477	-5.13464	1.63276	1.10757
	38064	Os03g0798500|COMBINER_EST|Os03g0798500|8	Os03g0798500	WRKY transcription factor 6.	-3.14443	-2.48167	0.789229	1.10757
	28571	Os05g0578600|mRNA|AK108477|CDS+3'UTR	Os05g0578600	Polygalacturonase PG2.	-3.14318	-2.29824	0.731184	1.10757
	18049	Os08g0345700|mRNA|D21294|5'UTR+CDS	Os08g0345700	Pyrophosphate--fructose 6-phosphate 1-phosphotransferase alpha subunit (EC 2.7.1.90) (PFP) (6-phosphofructokinase, pyrophosphate-dependent) (Pyrophosphate-dependent 6-phosphofructose-1-kinase) (PPi-PFK).	-3.14135	-2.44032	0.776836	1.10757
	8572	Os06g0693700|mRNA|AK065874|CDS+3'UTR	Os06g0693700	Conserved hypothetical protein.	-3.14031	-1.58648	0.505199	1.10757
	9061	Os02g0106500|COMBINER|CI139190|6	Os02g0106500	(No Hit)	-3.13852	-2.59977	0.828344	1.10757
	28644	Os06g0725300|mRNA|AK072728|CDS+3'UTR	Os06g0725300	Pollen allergen/expansin, C-terminal domain containing protein.	-3.13613	-2.11275	0.673682	1.10757
	2404	Os01g0121000|COMBINER|CI251397|6	Os01g0121000	(No Hit)	-3.13091	-2.34454	0.748838	1.10757
	36732	Os02g0183800|COMBINER|CI139190|6	Os02g0183800	(No Hit)	-3.13022	-2.656	0.848504	1.10757
	41443	Os05g0350700|mRNA|AK068211|CDS+3'UTR	Os05g0350700	Hypothetical protein.	-3.1285	-1.88604	0.602859	1.10757
	28082	Os02g0440900|COMBINER_EST|CI357650|0	Os02g0440900	Phosphatidylinositol transfer-like protein II.	-3.12735	-2.95218	0.943988	1.10757
	25985	Os05g0127400|mRNA|AK069823|CDS+3'UTR	Os05g0127400	DnaJ homolog subfamily B member 1 (Heat shock 40 kDa protein 1) (Heat shock protein 40) (HSP40) (DnaJ protein homolog 1) (HDJ-1).	-3.12663	-0.978748	0.313036	1.10757
	35636	Os05g0130300|mRNA|AK121958|UTR	Os05g0130300	Non-protein coding transcript, putative npRNA.	-3.12571	-2.79631	0.894618	1.10757
	4288	Os02g0690600|mRNA|AK110831|CDS+3'UTR	Os02g0690600	U box domain containing protein.	-3.12399	-2.33586	0.747718	1.10757
	16830	Os08g0440300|mRNA|AK107167|CDS+3'UTR	Os08g0440300	Hypothetical protein.	-3.12312	-2.4116	0.772177	1.10757
	11533	Os02g0200000|mRNA|AK068100|CDS+3'UTR	Os02g0200000	Cellular retinaldehyde binding/alpha-tocopherol transport family protein.	-3.1202	-0.644216	0.206466	1.10757
	8945	Os12g0477400|COMBINER_EST|CI549926|0	Os12g0477400	No apical meristem (NAM) protein domain containing protein.	-3.11442	-1.79376	0.575954	1.10757
	4462	Os01g0185300|mRNA|AK107836|CDS+3'UTR	Os01g0185300	Transferase family protein.	-3.11045	-1.79665	0.577618	1.10757
	36140	Os02g0649400|COMBINER_EST|Os02g0649400|8	Os02g0649400	Alpha/beta hydrolase fold domain containing protein.	-3.10553	-2.28431	0.735562	1.10757
	22487	Os09g0483800|mRNA|AY305867|CDS+3'UTR	Os09g0483800	Hypothetical protein.	-3.10531	-3.22067	1.03715	1.10757
	24472	Os06g0567900|mRNA|AB004799|5'UTR+CDS	Os06g0567900	L-ascorbate oxidase precursor (EC 1.10.3.3) (Ascorbase) (ASO).	-3.1031	-2.90848	0.937283	1.10757
	12261	Os01g0233900|mRNA|AK100714|CDS+3'UTR	Os01g0233900	Ubiquitin-conjugating enzymes domain containing protein.	-3.09985	-1.78491	0.575807	1.10757
	1424	Os12g0211500|mRNA|AK103606|5'UTR+CDS	Os12g0211500	Leucine-rich repeat, plant specific containing protein.	-3.09942	-3.23865	1.04492	1.10757
	41297	Os08g0563200|mRNA|AK110263|CDS+3'UTR	Os08g0563200	Protein of unknown function DUF296 domain containing protein.	-3.09699	-1.89211	0.61095	1.10757
	20107	Os02g0513100|mRNA|AK103266|CDS+3'UTR	Os02g0513100	NEC1.	-3.09536	-6.28991	2.03204	1.10757
	15634	Os03g0742700|COMBINER|CI139190|6	Os03g0742700	(No Hit)	-3.0949	-2.55382	0.825169	1.10757
	38900	Os06g0517300|COMBINER|CI485262|x	Os06g0517300	(No Hit)	-3.09257	-4.46477	1.44371	1.10757
	41291	Os03g0268000|mRNA|U31773|5'UTR+CDS	Os03g0268000	Protein phosphatase 1, catalytic gsmms subunit.	-3.09166	-1.40794	0.455398	1.10757
	1751	Os10g0116100|COMBINER|CI139190|6	Os10g0116100	(No Hit)	-3.08901	-2.52726	0.818144	1.10757
	35605	Os03g0640000|COMBINER_EST|Os03g0640000|8	Os03g0640000	Patatin family protein.	-3.08866	-3.07913	0.996916	1.10757
	5223	Os01g0224000|COMBINER_EST|Os01g0224000|8	Os01g0224000	Curculin-like (mannose-binding) lectin domain containing protein.	-3.08827	-2.76551	0.895488	1.10757
	10020	Os11g0533700|COMBINER|CI076279|6	Os11g0533700	(No Hit)	-3.08597	-1.55688	0.504503	1.10757
	24483	Os09g0369000|mRNA|AY305028|CDS+3'UTR	Os09g0369000	AP2 domain transcription factor RAP2.3 (Related to AP2 protein 3) (Cadmium-induced protein AS30).	-3.08451	-1.01881	0.3303	1.10757
	37288	Os08g0499400|COMBINER|CI424647|x	Os08g0499400	(No Hit)	-3.08162	-2.42686	0.78753	1.10757
	1176	Os07g0493400|COMBINER_EST|Os07g0493400|8	Os07g0493400	3-oxo-5-alpha-steroid 4-dehydrogenase, C-terminal domain containing protein.	-3.0816	-1.81621	0.589373	1.10757
	11539	Os10g0507900|COMBINER|CI139190|6	Os10g0507900	(No Hit)	-3.08056	-2.51308	0.815785	1.10757
	30313	Os05g0351500|mRNA|AK108857|CDS+3'UTR	Os05g0351500	Hypothetical protein.	-3.08046	-1.11469	0.361858	1.10757
	8054	Os01g0299300|COMBINER_EST|Os01g0299300|8	Os01g0299300	Phospholipid/glycerol acyltransferase family protein.	-3.07968	-2.05032	0.665756	1.10757
	21580	Os06g0162500|mRNA|AK100178|CDS+3'UTR	Os06g0162500	2OG-Fe(II) oxygenase domain containing protein.	-3.07543	-1.28834	0.418915	1.10757
	15229	Os07g0619200|mRNA|AK072381|CDS+3'UTR	Os07g0619200	Calcium-binding EF-hand domain containing protein.	-3.07374	-1.47208	0.47892	1.10757
	4457	Os03g0285700|mRNA|D45423|CDS+3'UTR	Os03g0285700	Ascorbate peroxidase (EC 1.11.1.11) (Cytosolic ascorbate peroxidase 1).	-3.06934	-0.951622	0.310042	1.10757
	42387	Os05g0428400|COMBINER_EST|Os05g0428400|8	Os05g0428400	UspA domain containing protein.	-3.06707	-2.75861	0.899428	1.10757
	32886	Os02g0720500|mRNA|AK108932|CDS+3'UTR	Os02g0720500	Peptidase aspartic family protein.	-3.06504	-1.73617	0.566442	1.10757
	6780	Os05g0549000|mRNA|AK103211|CDS+3'UTR	Os05g0549000	ANTH domain containing protein.	-3.06463	-1.06472	0.347422	1.10757
	36171	Os01g0620400|mRNA|AK062829|CDS+3'UTR	Os01g0620400	Hypothetical protein.	-3.06384	-3.1037	1.01301	1.10757
	38662	Os06g0566600|COMBINER|CI139190|6	Os06g0566600	(No Hit)	-3.06016	-2.62502	0.857804	1.10757
	17413	Os07g0496900|mRNA|AK072937|CDS+3'UTR	Os07g0496900	Conserved hypothetical protein.	-3.05934	-1.00479	0.328435	1.10757
	12707	Os06g0112700|COMBINER_EST|Os06g0112700|8	Os06g0112700	Myb, DNA-binding domain containing protein.	-3.05816	-1.40628	0.459844	1.10757
	26115	Os11g0199700|mRNA|AF251071|5'UTR+CDS	Os11g0199700	VHS domain containing protein.	-3.05564	-1.84046	0.602317	1.10757
	37072	Os10g0458700|mRNA|AK071427|CDS+3'UTR	Os10g0458700	RNase H domain containing protein.	-3.05334	-0.914165	0.299398	1.10757
	8634	Os02g0622500|mRNA|AK067651|CDS+3'UTR	Os02g0622500	RNA-binding region RNP-1 (RNA recognition motif) domain containing protein.	-3.05329	-3.20282	1.04897	1.10757
	40674	Os05g0411600|mRNA|AY224459|CDS	Os05g0411600	Single-stranded nucleic acid binding R3H domain containing protein.	-3.05286	-1.38441	0.453479	1.10757
	9579	Os02g0667500|mRNA|AK072754|CDS+3'UTR	Os02g0667500	Hypothetical protein.	-3.05046	-1.77537	0.582002	1.10757
	42204	Os11g0203900|COMBINER_EST|Os11g0203900|8	Os11g0203900	Hypothetical protein.	-3.04909	-4.94387	1.62143	1.10757
	31764	Os12g0410300|COMBINER|CI139190|6	Os12g0410300	(No Hit)	-3.04828	-2.6163	0.858287	1.10757
	8013	Os01g0263600|mRNA|AK064411|CDS+3'UTR	Os01g0263600	U5 snRNP-associated 102 kDa protein (U5-102 kDa protein).	-3.04825	-1.7473	0.573215	1.10757
	15896	Os05g0197300|mRNA|AK106389|CDS+3'UTR	Os05g0197300	IQ calmodulin-binding region domain containing protein.	-3.04758	-2.29133	0.751854	1.10757
	33260	Os03g0170900|mRNA|AF378185|CDS	Os03g0170900	Sucrose transporter.	-3.04511	-2.76264	0.907236	1.30367
	31741	Os07g0517600|COMBINER_EST|Os07g0517600|8	Os07g0517600	AAA ATPase, central region domain containing protein.	-3.04503	-2.72161	0.893788	1.30367
	4873	Os02g0748300|mRNA|AK100919|CDS+3'UTR	Os02g0748300	VMP3 protein.	-3.03892	-1.29515	0.426186	1.30367
	41872	Os02g0208100|COMBINER_EST|CB637915|7	Os02g0208100	Plastidic ATP/ADP transporter (Fragment).	-3.03832	-2.41353	0.794362	1.30367
	3123	Os07g0498800|mRNA|AK072589|5'UTR+CDS	Os07g0498800	Calreticulin interacted protein.	-3.03581	-1.98122	0.652616	1.30367
	35419	Os05g0320700|mRNA|AK104994|CDS+3'UTR	Os05g0320700	Trans-cinnamate 4-monooxygenase (EC 1.14.13.11) (Cinnamic acid 4- hydroxylase) (CA4H) (C4H) (P450C4H) (Cytochrome P450 73).	-3.0355	-2.03905	0.671733	1.30367
	34954	Os08g0485600|mRNA|AK103243|CDS	Os08g0485600	Zn-finger, C2H2 type domain containing protein.	-3.03489	-1.7204	0.566874	1.30367
	36019	Os12g0298600|COMBINER_EST|CI074157|3	Os12g0298600	Conserved hypothetical protein.	-3.03488	-1.82853	0.602503	1.30367
	12613	Os11g0665900|COMBINER|CI139190|6	Os11g0665900	(No Hit)	-3.03396	-2.49392	0.822003	1.30367
	14123	Os02g0712500|mRNA|AK100094|CDS+3'UTR	Os02g0712500	Conserved hypothetical protein.	-3.03264	-1.42322	0.4693	1.30367
	35985	Os02g0782300|mRNA|AK067047|CDS+3'UTR	Os02g0782300	Conserved hypothetical protein.	-3.03233	-2.36504	0.77994	1.30367
	21713	Os03g0368600|COMBINER_EST|Os03g0368600|8	Os03g0368600	Haem peroxidase, plant/fungal/bacterial family protein.	-3.03065	-2.58249	0.852123	1.30367
	1832	Os07g0568300|mRNA|AJ575241|CDS	Os07g0568300	ZF protein (Fragment).	-3.03027	-1.68533	0.556166	1.30367
	13608	Os03g0133900|mRNA|AK067089|CDS+3'UTR	Os03g0133900	Serine acetyltransferase (EC 2.3.1.30).	-3.02901	-1.36411	0.45035	1.30367
	15537	Os04g0398500|mRNA|D21116|CDS	Os04g0398500	Ubiquinol-cytochrome c reductase iron-sulfur subunit, mitochondrial precursor (EC 1.10.2.2) (Rieske iron-sulfur protein) (RISP).	-3.02811	-1.64016	0.541646	1.30367
	35922	Os09g0478600|mRNA|AK109529|CDS+3'UTR	Os09g0478600	Zn-finger, RING domain containing protein.	-3.02686	-1.15834	0.382688	1.30367
	39594	Os02g0138500|COMBINER_EST|Os02g0138500|8	Os02g0138500	Hypothetical protein.	-3.02668	-2.94274	0.972268	1.30367
	16568	Os03g0791800|mRNA|AB079798|CDS+3'UTR	Os03g0791800	Rad6 (Ubiquitin carrier protein).	-3.02634	-0.691374	0.228452	1.30367
	16406	Os02g0802500|mRNA|AJ621242|CDS	Os02g0802500	H(+)-translocating (Pyrophosphate-ENERGIZED) inorganic pyrophosphatase beta-1 polypeptide (EC 3.6.1.1) (Fragment).	-3.02557	-1.57299	0.519897	1.30367
	34361	Os03g0859700|mRNA|AY224481|5'UTR+CDS	Os03g0859700	RuBisCO subunit binding-protein alpha subunit, chloroplast precursor (60 kDa chaperonin alpha subunit) (CPN-60 alpha) (Fragment).	-3.02401	-2.31459	0.765403	1.30367
	12169	Os10g0422400|COMBINER|CI139190|6	Os10g0422400	(No Hit)	-3.02393	-2.57543	0.851681	1.30367
	32684	Os10g0328800|COMBINER|CI139190|6	Os10g0328800	(No Hit)	-3.02172	-2.52967	0.837162	1.30367
	35393	Os05g0237400|mRNA|AK072256|CDS+3'UTR	Os05g0237400	Protein kinase.	-3.01984	-3.19455	1.05785	1.30367
	29464	Os10g0492900|COMBINER_EST|CI075746|3	Os10g0492900	Alpha-galactosidase precursor (EC 3.2.1.22) (Melibiase) (Alpha-D- galactoside galactohydrolase).	-3.01968	-2.82072	0.934112	1.30367
	22923	Os02g0743200|mRNA|AK108304|CDS+3'UTR	Os02g0743200	Hypothetical protein.	-3.01767	-1.62625	0.538908	1.30367
	9510	Os03g0787100|mRNA|AK110858|CDS+3'UTR	Os03g0787100	Hypothetical protein.	-3.01741	-1.80935	0.599635	1.30367
	25954	Os02g0629300|COMBINER|CI139190|6	Os02g0629300	(No Hit)	-3.01736	-2.5495	0.844945	1.30367
	30185	Os03g0434800|COMBINER_EST|Os03g0434800|8	Os03g0434800	Haem peroxidase, plant/fungal/bacterial family protein.	-3.01669	-2.62892	0.871459	1.30367
	27702	Os01g0380700|COMBINER_EST|Os01g0380700|8	Os01g0380700	Protein kinase domain containing protein.	-3.01654	-2.06679	0.685153	1.30367
	16285	Os01g0727500|mRNA|AK107206|CDS+3'UTR	Os01g0727500	Protein of unknown function DUF584 family protein.	-3.01618	-3.06813	1.01722	1.30367
	27469	Os01g0951400|mRNA|AB037418|CDS+3'UTR	Os01g0951400	Uridine 5'-monophosphate synthase (UMP synthase) [Includes: Orotate phosphoribosyltransferase (EC 2.4.2.10) (OPRtase); Orotidine 5'- phosphate decarboxylase (EC 4.1.1.23) (OMPdecase)].	-3.01482	-1.33779	0.443738	1.30367
	24267	Os02g0125900|COMBINER|CI139190|6	Os02g0125900	(No Hit)	-3.01331	-2.48625	0.825087	1.30367
	5927	Os09g0530900|mRNA|AK105162|CDS+3'UTR	Os09g0530900	Oxydoreductase-like protein.	-3.0121	-1.31356	0.436095	1.30367
	38346	Os02g0712600|mRNA|AK107391|CDS+3'UTR	Os02g0712600	Legume lectin, beta domain containing protein.	-3.01175	-1.62778	0.540476	1.30367
	31841	Os07g0521200|COMBINER|CI139190|6	Os07g0521200	(No Hit)	-3.01166	-2.56138	0.850489	1.30367
	20448	Os04g0597300|mRNA|AJ575239|CDS	Os04g0597300	DNA-binding WRKY domain containing protein.	-3.01075	-2.40946	0.800286	1.30367
	7849	Os03g0231600|mRNA|AK120579|CDS+3'UTR	Os03g0231600	Branched-chain-amino-acid aminotransferase 3, chloroplast precursor (EC 2.6.1.42) (Atbcat-3).	-3.00948	-2.75639	0.915903	1.30367
	27322	Os06g0291600|mRNA|J04556|CDS	Os06g0291600	Protein kinase (EC 2.7.1.-) (Clone OSPK 4.4) (Fragment).	-3.00843	-1.59985	0.531787	1.30367
	13776	Os04g0183100|mRNA|AK105704|CDS+3'UTR	Os04g0183100	Conserved hypothetical protein.	-3.00831	-2.30655	0.766728	1.30367
	29555	Os01g0830700|mRNA|AK105654|CDS+3'UTR	Os01g0830700	Protein of unknown function DUF231 domain containing protein.	-3.0075	-0.837253	0.278388	1.30367
	5537	Os07g0535000|COMBINER|CI139190|6	Os07g0535000	(No Hit)	-3.00493	-2.49574	0.830548	1.30367
	28493	Os02g0611200|mRNA|AK070269|5'UTR+CDS	Os02g0611200	S-adenosylmethionine decarboxylase family protein.	-3.00318	-3.37353	1.12332	1.30367
	2890	Os05g0458300|COMBINER_EST|Os05g0458300|8	Os05g0458300	Laccase (EC 1.10.3.2).	-3.00007	-2.87093	0.956957	1.30367
	19482	Os02g0648300|mRNA|AK111742|CDS+3'UTR	Os02g0648300	Myb, DNA-binding domain containing protein.	-2.99956	-1.32809	0.442761	1.30367
	5566	Os02g0257200|mRNA|AK103494|CDS+3'UTR	Os02g0257200	Conserved hypothetical protein.	-2.99721	-4.7653	1.58991	1.30367
	41512	Os02g0101900|mRNA|AK106664|CDS+3'UTR	Os02g0101900	Hypothetical protein.	-2.9967	-2.66364	0.888858	1.30367
	19834	Os06g0539200|COMBINER|CI139190|6	Os06g0539200	(No Hit)	-2.9948	-2.54964	0.851354	1.30367
	27333	Os03g0838400|mRNA|AK069311|CDS+3'UTR	Os03g0838400	Ammonium transporter.	-2.99469	-1.30859	0.43697	1.30367
	21349	Os06g0356700|COMBINER_EST|Os06g0356700|8	Os06g0356700	Hypothetical protein.	-2.99399	-6.9499	2.32129	1.30367
	38190	Os06g0498000|COMBINER_EST|Os06g0498000|8	Os06g0498000	Hypothetical protein.	-2.99306	-1.31197	0.438336	1.30367
	41710	Os03g0324800|mRNA|AK059868|CDS+3'UTR	Os03g0324800	Hypothetical protein.	-2.99127	-0.688157	0.230055	1.30367
	12298	Os05g0533500|COMBINER_EST|CI201737|6	Os05g0533500	Satase isoform III.	-2.98955	-0.994893	0.33279	1.30367
	12356	Os04g0352400|mRNA|AF140495|5'UTR+CDS	Os04g0352400	Immunophilin FK506 binding protein FKBP12.	-2.98778	-3.92063	1.31222	1.30367
	2236	Os09g0416800|mRNA|AK099984|CDS+3'UTR	Os09g0416800	CCR4-NOT transcription complex subunit 7 (CCR4-associated factor 1) (CAF1).	-2.98558	-0.873926	0.292716	1.30367
	18936	Os02g0540700|COMBINER_EST|Os02g0540700|8	Os02g0540700	U box domain containing protein.	-2.98485	-1.36507	0.457334	1.30367
	21987	Os01g0625200|mRNA|AK071022|CDS+3'UTR	Os01g0625200	Kinesin, motor region domain containing protein.	-2.98419	-1.09259	0.366125	1.30367
	34626	Os03g0654100|COMBINER|CI276250|6	Os03g0654100	(No Hit)	-2.98399	-2.31364	0.775351	1.30367
	25923	Os05g0438600|mRNA|AF378182|5'UTR+CDS	Os05g0438600	Fructose-1,6-bisphosphatase, cytosolic (EC 3.1.3.11) (D-fructose-1,6- bisphosphate 1-phosphohydrolase) (FBPase) (CY-F1).	-2.98372	-1.83747	0.615831	1.30367
	10530	Os06g0267400|COMBINER_EST|Os06g0267400|8	Os06g0267400	E-class P450, group I family protein.	-2.98291	-2.79481	0.936939	1.30367
	38147	Os08g0103300|mRNA|AK100078|CDS+3'UTR	Os08g0103300	Tubby-like protein 3.	-2.98223	-1.00537	0.337122	1.30367
	16407	Os02g0827400|COMBINER_EST|Os02g0827400|8	Os02g0827400	Protein of unknown function DUF789 family protein.	-2.98192	-4.60533	1.54442	1.30367
	22558	Os04g0690200|COMBINER|CI139190|6	Os04g0690200	(No Hit)	-2.98131	-2.51895	0.844913	1.30367
	26591	Os03g0790100|COMBINER|CI436237|3	Os03g0790100	(No Hit)	-2.97977	-7.09469	2.38095	1.30367
	5999	Os04g0483200|mRNA|AK121909|5'UTR+CDS	Os04g0483200	Conserved hypothetical protein.	-2.97885	-1.92581	0.646492	1.30367
	35466	Os02g0810400|mRNA|AK111554|CDS+3'UTR	Os02g0810400	Dual specificity kinase 1.	-2.97865	-0.814573	0.273471	1.30367
	3426	Os05g0202300|mRNA|AK109150|CDS+3'UTR	Os05g0202300	Conserved hypothetical protein.	-2.97548	-1.22851	0.412877	1.30367
	27938	Os09g0566000|COMBINER_EST|Os09g0566000|8	Os09g0566000	Prephenate dehydratase domain containing protein.	-2.97505	-1.97462	0.663727	1.30367
	5410	Os03g0792800|COMBINER_EST|CI533188|0	Os03g0792800	Beta-1,3-glucanase-like protein.	-2.97501	-1.90388	0.639958	1.30367
	3	Os01g0532600|mRNA|AJ491820|CDS+3'UTR	Os01g0532600	HKT1.	-2.9741	-2.87599	0.967012	1.30367
	27209	Os09g0133600|mRNA|AY224474|CDS	Os09g0133600	Fibrillin-like protein.	-2.97372	-1.33034	0.447365	1.30367
	24072	Os09g0531900|mRNA|AK059380|UTR	Os09g0531900	Glycosyltransferase QUASIMODO1 (EC 2.4.1.-).	-2.97306	-1.10934	0.373131	1.30367
	25628	Os07g0129800|COMBINER_EST|Os07g0129800|8	Os07g0129800	Protein kinase family protein.	-2.97279	-3.46603	1.16592	1.30367
	32986	Os01g0720700|COMBINER_EST|CI462042|0	Os01g0720700	Serine acetyltransferase.	-2.97089	-2.07156	0.697287	1.30367
	3523	Os04g0596500|COMBINER|CI358793|6	Os04g0596500	(No Hit)	-2.9681	-1.42541	0.480244	1.30367
	27875	Os12g0570000|mRNA|AK105835|CDS+3'UTR	Os12g0570000	U box domain containing protein.	-2.96784	-0.960819	0.323743	1.30367
	26940	Os04g0544200|COMBINER_EST|CI437771|6	Os04g0544200	Cyclin-like domain containing protein.	-2.966	-1.83677	0.619277	1.30367
	33926	Os03g0648400|mRNA|AK103763|5'UTR+CDS	Os03g0648400	DnaJ protein homolog ANJ1.	-2.96539	-2.38363	0.803815	1.30367
	21838	Os05g0574700|mRNA|AK111387|CDS+3'UTR	Os05g0574700	Conserved hypothetical protein.	-2.96422	-2.02628	0.68358	1.30367
	2723	Os08g0418600|mRNA|AK108371|CDS+3'UTR	Os08g0418600	Conserved hypothetical protein.	-2.96375	-2.29366	0.773904	1.30367
	10948	Os02g0208000|COMBINER|CI139190|6	Os02g0208000	(No Hit)	-2.96365	-2.50477	0.845163	1.30367
	5300	Os03g0201500|COMBINER|CI562391|x	Os03g0201500	(No Hit)	-2.96077	-2.35938	0.79688	1.30367
	35792	Os05g0525600|COMBINER_EST|Os05g0525600|8	Os05g0525600	Protein kinase domain containing protein.	-2.9605	-2.8141	0.950549	1.30367
	21311	Os01g0964800|mRNA|AK107433|5'UTR+CDS	Os01g0964800	Zinc finger protein.	-2.95812	-1.65131	0.55823	1.30367
	12593	Os06g0701600|mRNA|AJ491855|CDS+3'UTR	Os06g0701600	Cation transporter family protein.	-2.95555	-2.71563	0.918823	1.30367
	551	Os12g0561200|mRNA|AK110847|CDS+3'UTR	Os12g0561200	PAPA-1-like conserved region domain containing protein.	-2.95549	-1.3161	0.445306	1.30367
	42179	Os11g0546500|COMBINER_EST|AU163941|7	Os11g0546500	Galactosyl transferase family protein.	-2.954	-2.0915	0.708024	1.30367
	13712	Os07g0464900|COMBINER|CI139190|6	Os07g0464900	(No Hit)	-2.95394	-2.47654	0.838384	1.30367
	28606	Os03g0646800|mRNA|D10967|5'UTR+CDS	Os03g0646800	RPB140 (Fragment).	-2.95349	-2.3255	0.787371	1.30367
	8762	Os01g0954000|mRNA|AK062729|CDS+3'UTR	Os01g0954000	NADPH-dependent FMN reductase family protein.	-2.95135	-2.59339	0.878713	1.30367
	31834	Os08g0472000|mRNA|AB023288|CDS+3'UTR	Os08g0472000	TRAB1 (BZIP transcription factor).	-2.95091	-0.924602	0.313328	1.30367
	1714	Os03g0161200|mRNA|AK066932|CDS+3'UTR	Os03g0161200	Sulfate transporter 3.1 (AST12) (AtST1).	-2.94959	-2.40356	0.814881	1.30367
	13230	Os09g0114700|COMBINER_EST|Os09g0114700|8	Os09g0114700	Hypothetical protein.	-2.94832	-3.05888	1.0375	1.4359
	15220	Os08g0352100|COMBINER_EST|CI000567|6	Os08g0352100	Conserved hypothetical protein.	-2.94394	-3.32979	1.13107	1.4359
	41809	Os10g0493100|mRNA|AK101909|CDS+3'UTR	Os10g0493100	Fertility restorer.	-2.94132	-2.39903	0.81563	1.4359
	3770	Os01g0876400|mRNA|AK121648|CDS+3'UTR	Os01g0876400	Galactose-binding like domain containing protein.	-2.94007	-1.44048	0.489946	1.4359
	5786	Os04g0563900|COMBINER_EST|CI223070|6	Os04g0563900	Protein kinase domain containing protein.	-2.9399	-2.18239	0.742335	1.4359
	10674	Os01g0642100|mRNA|AK063793|UTR	Os01g0642100	Non-protein coding transcript, uncharacterized transcript.	-2.93845	-2.23299	0.759923	1.4359
	2150	Os06g0625900|mRNA|AK107132|CDS+3'UTR	Os06g0625900	Potassium transporter 8 (AtPOT8) (AtHAK8).	-2.93672	-1.41082	0.480407	1.4359
	21306	Os05g0495300|mRNA|AK069722|CDS+3'UTR	Os05g0495300	Hypothetical protein.	-2.93672	-1.56953	0.534449	1.4359
	22349	Os01g0688700|mRNA|AK107725|UTR	Os01g0688700	Non-protein coding transcript, unclassifiable transcript.	-2.9363	-2.51575	0.856776	1.4359
	981	Os01g0758200|mRNA|AK071083|CDS+3'UTR	Os01g0758200	Dof2 (Fragment).	-2.93595	-1.69133	0.576075	1.4359
	3168	Os03g0820400|mRNA|AY286473|CDS+3'UTR	Os03g0820400	ZPT2-13.	-2.93466	-2.77862	0.946829	1.4359
	5069	Os12g0621000|COMBINER_EST|Os12g0621000|8	Os12g0621000	Ubiquitin-specific protease 8 (Fragment).	-2.93345	-2.75773	0.940098	1.4359
	19093	Os11g0210300|mRNA|D10412|CDS	Os11g0210300	Alcohol dehydrogenase 1.	-2.93302	-2.75345	0.938775	1.4359
	18719	Os09g0453900|mRNA|AK120586|CDS+3'UTR	Os09g0453900	MORN motif repeat containing protein.	-2.93021	-1.80098	0.614626	1.4359
	15280	Os01g0953000|mRNA|AK100594|CDS+3'UTR	Os01g0953000	Conserved hypothetical protein.	-2.92987	-1.81829	0.620604	1.4359
	23549	Os03g0720800|mRNA|AK111560|CDS+3'UTR	Os03g0720800	Myb-like protein.	-2.92949	-0.971366	0.331582	1.4359
	14273	Os04g0605500|mRNA|AF140499|5'UTR+CDS	Os04g0605500	Calcium-transporting ATPase 8, plasma membrane-type (EC 3.6.3.8) (Ca(2+)-ATPase isoform 8).	-2.92575	-2.41873	0.826706	1.4359
	39188	Os05g0455500|mRNA|AY574031|CDS	Os05g0455500	Delta 1-pyrroline-5-carboxylate synthetase (P5CS) [Includes: Glutamate 5-kinase (EC 2.7.2.11) (Gamma-glutamyl kinase) (GK); Gamma-glutamyl phosphate reductase (GPR) (EC 1.2.1.41) (Glutamate-5-semialdehyde dehydrogenase) (Glutamyl-gamma-semialdehyde dehydrogenase)].	-2.92564	-1.33672	0.456899	1.4359
	12279	Os06g0228200|mRNA|AK111839|CDS+3'UTR	Os06g0228200	Major intrinsic protein family protein.	-2.92404	-2.68277	0.917486	1.4359
	41023	Os01g0919400|mRNA|AF378184|CDS	Os01g0919400	Sucrose-phosphate synthase (EC 2.4.1.14) (UDP-glucose-fructose- phosphate glucosyltransferase).	-2.92319	-1.98919	0.680486	1.4359
	18082	Os05g0440100|mRNA|AK102786|CDS+3'UTR	Os05g0440100	Histone deacetylase superfamily protein.	-2.92312	-3.18448	1.08941	1.4359
	72	Os06g0252300|mRNA|AY224502|CDS	Os06g0252300	TF-like protein (Fragment).	-2.92244	-1.79106	0.612864	1.4359
	27705	Os07g0661600|mRNA|AK065465|CDS+3'UTR	Os07g0661600	MTD2.	-2.92097	-2.26527	0.775521	1.4359
	33502	Os07g0422100|mRNA|U57639|CDS+3'UTR	Os07g0422100	AWPM-19-like family protein.	-2.91702	-4.16105	1.42647	1.4359
	2235	Os05g0121700|mRNA|AK107571|CDS+3'UTR	Os05g0121700	RecA bacterial DNA recombination protein family protein.	-2.91503	-2.04204	0.700519	1.4359
	30585	Os03g0289800|mRNA|AK110790|5'UTR+CDS	Os03g0289800	Isopenicillin N synthase family protein.	-2.91256	-2.08294	0.715159	1.4359
	27438	Os08g0482100|mRNA|AK065903|5'UTR+CDS	Os08g0482100	Conserved hypothetical protein.	-2.91195	-1.66427	0.571533	1.4359
	18134	Os03g0771100|mRNA|AK112018|CDS+3'UTR	Os03g0771100	Myb, DNA-binding domain containing protein.	-2.9114	-2.0804	0.71457	1.4359
	5307	Os06g0295500|mRNA|AK073219|UTR	Os06g0295500	Hypothetical protein.	-2.9106	-2.01872	0.693577	1.4359
	40314	Os06g0202100|mRNA|AK106373|CDS+3'UTR	Os06g0202100	Conserved hypothetical protein.	-2.91007	-3.38261	1.16238	1.4359
	31492	Os03g0669800|mRNA|AK121639|5'UTR+CDS	Os03g0669800	Zn-finger, FYVE type domain containing protein.	-2.90963	-2.27769	0.782812	1.4359
	3941	Os11g0440200|COMBINER_EST|Os11g0440200|8	Os11g0440200	Nod factor binding lectin-nucleotide phosphohydrolase.	-2.90924	-3.24172	1.11429	1.4359
	41861	Os04g0546500|mRNA|U25970|CDS+3'UTR	Os04g0546500	Oleosin Zm-I (Oleosin 16 kDa) (Lipid body-associated major protein) (Lipid body-associated protein L3).	-2.90878	-3.63894	1.25102	1.4359
	22723	Os02g0671400|mRNA|AK063575|CDS+3'UTR	Os02g0671400	Conserved hypothetical protein.	-2.90867	-1.38878	0.477463	1.4359
	28085	Os09g0475500|mRNA|AK073003|CDS+3'UTR	Os09g0475500	Hypothetical plant protein family protein.	-2.90725	-1.73609	0.597158	1.4359
	2226	osa-miR169i|Os08|3'seq	osa-miR169i	miRNA	-2.90556	-2.42206	0.833594	1.4359
	23212	Os09g0484800|mRNA|AK071962|CDS+3'UTR	Os09g0484800	Pirin.	-2.90428	-1.04308	0.359153	1.4359
	37855	Os09g0569900|mRNA|AK073081|CDS+3'UTR	Os09g0569900	Hypothetical protein.	-2.90401	-1.64217	0.565483	1.4359
	17874	Os10g0438100|COMBINER_EST|Os10g0438100|8	Os10g0438100	Fimbriata-associated protein (Fragment).	-2.90385	-2.42243	0.834213	1.4359
	29566	Os10g0202900|COMBINER_EST|AU172398|6	Os10g0202900	Conserved hypothetical protein.	-2.90215	-2.6698	0.919939	1.4359
	25886	Os05g0232900|COMBINER_EST|Os05g0232900|8	Os05g0232900	Conserved hypothetical protein.	-2.90043	-4.17528	1.43954	1.4359
	6455	Os01g0329400|mRNA|AK062175|CDS+3'UTR	Os01g0329400	Mitochondrial substrate carrier family protein.	-2.89725	-1.16218	0.401131	1.4359
	30885	Os02g0530300|mRNA|AK063708|CDS+3'UTR	Os02g0530300	Zn-finger, A20-like domain containing protein.	-2.89702	-1.67399	0.577832	1.4359
	16793	Os07g0665000|COMBINER_EST|Os07g0665000|8	Os07g0665000	Glucose/ribitol dehydrogenase family protein.	-2.89693	-2.0249	0.698982	1.4359
	27200	Os07g0629000|mRNA|AY323480|CDS+3'UTR	Os07g0629000	P-type R2R3 Myb protein (Fragment).	-2.89185	-1.18843	0.410958	1.4359
	16217	Os10g0524400|mRNA|AK073012|CDS+3'UTR	Os10g0524400	Phospholipase D (EC 3.1.4.4).	-2.89129	-1.34837	0.466357	1.4359
	25215	Os01g0794100|mRNA|AK062404|CDS+3'UTR	Os01g0794100	Conserved hypothetical protein.	-2.89052	-1.48522	0.513824	1.4359
	23709	Os11g0643600|COMBINER_EST|Os11g0643600|8	Os11g0643600	Hypothetical protein.	-2.8903	-2.30907	0.798903	1.4359
	27248	Os05g0312600|COMBINER_EST|Os05g0312600|8	Os05g0312600	Calcium-binding EF-hand domain containing protein.	-2.8901	-2.24511	0.776828	1.4359
	3691	Os04g0683700|mRNA|AK119512|CDS+3'UTR	Os04g0683700	4-coumarate-CoA ligase-like protein (Adenosine monophosphate binding protein 3 AMPBP3).	-2.88975	-1.3028	0.450834	1.4359
	13487	Os04g0582000|COMBINER_EST|Os04g0582000|8	Os04g0582000	Conserved hypothetical protein.	-2.88968	-3.69149	1.27747	1.4359
	32649	Os12g0298700|COMBINER_EST|CI048930|6	Os12g0298700	Cyclin.	-2.88809	-2.09769	0.726325	1.4359
	2993	Os02g0630300|mRNA|AK108598|CDS+3'UTR	Os02g0630300	2OG-Fe(II) oxygenase domain containing protein.	-2.88585	-2.70376	0.936904	1.4359
	38556	Os09g0436800|mRNA|AK058729|CDS+3'UTR	Os09g0436800	Abortive infection protein family protein.	-2.88532	-2.46741	0.85516	1.4359
	35304	Os02g0194100|mRNA|AF302906|5'UTR+CDS	Os02g0194100	Citrate synthase, mitochondrial precursor (EC 2.3.3.1).	-2.88315	-1.67585	0.581256	1.4359
	37892	Os09g0370300|mRNA|AK108199|CDS+3'UTR	Os09g0370300	Succinate dehydrogenase iron-sulfur subunit (EC 1.3.99.1) (Fragment).	-2.87996	-2.34426	0.813991	1.4359
	23154	Os04g0430400|mRNA|AK064161|CDS+3'UTR	Os04g0430400	Hypothetical protein.	-2.87927	-2.21016	0.76761	1.4359
	32462	Os02g0768000|mRNA|AK106634|CDS+3'UTR	Os02g0768000	Conserved hypothetical protein.	-2.8774	-1.62952	0.566317	1.4359
	17703	Os11g0146700|mRNA|AK065900|5'UTR+CDS	Os11g0146700	Conserved hypothetical protein.	-2.87598	-1.57728	0.548432	1.4359
	30620	Os05g0436400|mRNA|AK058377|UTR	Os05g0436400	Peptidase A22B, minor histocompatibility antigen H13 family protein.	-2.87593	-1.28605	0.447178	1.4359
	23194	Os11g0114600|mRNA|AB040029|5'UTR+CDS	Os11g0114600	Hypothetical protein.	-2.87589	-1.71186	0.595246	1.4359
	78	Os05g0397800|mRNA|AK064931|CDS+3'UTR	Os05g0397800	4Fe-4S ferredoxin, iron-sulfur binding domain containing protein.	-2.87553	-0.831802	0.289269	1.4359
	41525	Os05g0588700|mRNA|AK100256|CDS+3'UTR	Os05g0588700	Paired amphipathic helix repeat containing protein.	-2.8751	-3.24441	1.12845	1.4359
	17974	Os03g0387300|mRNA|AK107546|CDS+3'UTR	Os03g0387300	VQ domain containing protein.	-2.87471	-2.22498	0.773985	1.4359
	41314	Os03g0227900|COMBINER_EST|CI258081|6	Os03g0227900	Protein kinase domain containing protein.	-2.87468	-3.06109	1.06485	1.4359
	14454	Os02g0794900|COMBINER_EST|Os02g0794900|8	Os02g0794900	Actin-binding FH2 domain containing protein.	-2.87336	-2.01665	0.701845	1.4359
	41665	Os04g0481000|COMBINER_EST|Os04g0481000|8	Os04g0481000	Glycoside hydrolase, family 5 protein.	-2.87331	-2.50068	0.870312	1.4359
	36457	Os03g0285000|COMBINER_EST|Os03g0285000|8	Os03g0285000	Integrase, catalytic region domain containing protein.	-2.87201	-1.60179	0.557724	1.4359
	33308	Os06g0695100|COMBINER|CI139190|6	Os06g0695100	(No Hit)	-2.87091	-2.45636	0.855601	1.4359
	32683	Os03g0264000|mRNA|AK101372|CDS+3'UTR	Os03g0264000	LAG1 homolog 2.	-2.87022	-0.986595	0.343734	1.4359
	35430	Os03g0324300|mRNA|AK103227|CDS+3'UTR	Os03g0324300	EIL3.	-2.86963	-1.27413	0.444004	1.4359
	28683	Os01g0853700|mRNA|AK111988|CDS+3'UTR	Os01g0853700	Myb, DNA-binding domain containing protein.	-2.86894	-1.0206	0.35574	1.4359
	28741	Os03g0141200|mRNA|AK068968|CDS+3'UTR	Os03g0141200	Glycoside hydrolase, family 14B, plant protein.	-2.86587	-3.09451	1.07978	1.4359
	32158	Os08g0293300|mRNA|AK073881|CDS+3'UTR	Os08g0293300	Disease resistance protein family protein.	-2.8631	-2.05114	0.716404	1.66779
	9190	Os10g0468800|COMBINER_EST|Os10g0468800|8	Os10g0468800	Leucine-rich repeat, typical subtype containing protein.	-2.86299	-1.96754	0.687232	1.66779
	17034	Os09g0261500|COMBINER_EST|CI270032|6	Os09g0261500	Hypothetical protein.	-2.8623	-1.6412	0.573385	1.66779
	24915	Os03g0715500|mRNA|AK071327|CDS+3'UTR	Os03g0715500	Citron-like domain containing protein.	-2.86206	-1.40017	0.489216	1.66779
	2402	Os09g0468300|COMBINER|CI561982|x	Os09g0468300	(No Hit)	-2.85594	-1.68126	0.588689	1.66779
	10213	Os04g0136600|COMBINER|CI058214|6	Os04g0136600	(No Hit)	-2.85503	-3.27757	1.148	1.66779
	42342	Os03g0331700|mRNA|AK109470|CDS+3'UTR	Os03g0331700	Avr9/Cf-9 rapidly elicited protein 31.	-2.85416	-1.88184	0.659331	1.66779
	8515	Os08g0442900|mRNA|AK110520|CDS+3'UTR	Os08g0442900	Conserved hypothetical protein.	-2.85409	-6.3948	2.24057	1.66779
	34440	Os08g0148600|mRNA|AK064499|CDS+3'UTR	Os08g0148600	Hypothetical protein.	-2.8519	-2.16763	0.760063	1.66779
	40320	Os01g0186900|mRNA|AK106168|CDS+3'UTR	Os01g0186900	Hypothetical protein.	-2.8517	-2.54099	0.891044	1.66779
	1134	Os11g0641300|COMBINER_EST|Os11g0641300|8	Os11g0641300	Hypothetical protein.	-2.85145	-1.97288	0.691887	1.66779
	29813	Os03g0213900|mRNA|AK066543|CDS+3'UTR	Os03g0213900	Ankyrin repeat containing protein.	-2.85109	-1.32081	0.463266	1.66779
	26496	Os11g0102800|mRNA|AB110174|CDS+3'UTR	Os11g0102800	Hypothetical protein.	-2.84961	-1.55792	0.546712	1.66779
	48	Os03g0755800|COMBINER_EST|CI257805|6	Os03g0755800	Conserved hypothetical protein.	-2.84954	-2.07937	0.72972	1.66779
	26508	Os01g0549500|mRNA|AK099741|CDS+3'UTR	Os01g0549500	Phox-like domain containing protein.	-2.848	-1.00896	0.35427	1.66779
	35756	Os01g0938100|mRNA|AF366557|5'UTR+CDS	Os01g0938100	Photosystem II protein PsbW, class I family protein.	-2.84796	-1.98169	0.695829	1.66779
	42165	Os01g0346900|COMBINER_EST|CI527319|6	Os01g0346900	Histone-fold domain containing protein.	-2.84716	-3.87556	1.3612	1.66779
	21518	Os03g0111400|COMBINER_EST|CI052930|0	Os03g0111400	Heavy metal transport/detoxification protein domain containing protein.	-2.84708	-1.35522	0.476004	1.66779
	36641	Os11g0195700|mRNA|AK111008|CDS+3'UTR	Os11g0195700	Hypothetical protein.	-2.84697	-1.91235	0.671714	1.66779
	4340	Os12g0267800|COMBINER_EST|Os12g0267800|8	Os12g0267800	CjMDR1.	-2.84608	-1.86129	0.653984	1.66779
	10253	Os01g0844300|mRNA|AK105246|CDS+3'UTR	Os01g0844300	Peptidylprolyl isomerase.	-2.84565	-4.19092	1.47275	1.66779
	10793	Os10g0392900|COMBINER_EST|Os10g0392900|8	Os10g0392900	Lipolytic enzyme, G-D-S-L family protein.	-2.84515	-4.5061	1.58378	1.66779
	39322	Os08g0286500|mRNA|AK106562|UTR	Os08g0286500	Non-protein coding transcript, uncharacterized transcript.	-2.84512	-3.43538	1.20746	1.66779
	4849	Os03g0803800|mRNA|AK063484|5'UTR+CDS	Os03g0803800	Hypothetical protein.	-2.84436	-1.84892	0.650032	1.66779
	16991	Os05g0576700|mRNA|AK063599|CDS+3'UTR	Os05g0576700	Oleosin family protein.	-2.84062	-3.27135	1.15163	1.66779
	7003	Os06g0676700|mRNA|AK063175|CDS+3'UTR	Os06g0676700	High pI alpha-glucosidase.	-2.8387	-1.70039	0.599003	1.66779
	7785	Os01g0549200|mRNA|AK101868|CDS+3'UTR	Os01g0549200	ATP-binding region, ATPase-like domain containing protein.	-2.83809	-1.47517	0.519776	1.66779
	33774	Os02g0101700|mRNA|AK072570|CDS	Os02g0101700	HECT ubiquitin-protein ligase 3 (KAKTUS protein).	-2.83742	-2.04786	0.721734	1.66779
	39611	Os06g0133400|COMBINER_EST|CI029500|0	Os06g0133400	Conserved hypothetical protein.	-2.83689	-1.73724	0.612375	1.66779
	2563	Os03g0750800|mRNA|AK061386|5'UTR+CDS	Os03g0750800	Transcriptional adaptor ADA2b (AT4g16420/dl4235c).	-2.83646	-1.147	0.404376	1.66779
	38481	Os11g0206700|mRNA|AK119192|CDS+3'UTR	Os11g0206700	Guanine nucleotide binding protein (G-protein), alpha subunit family protein.	-2.83644	-0.895398	0.315677	1.66779
	3934	Os01g0644200|mRNA|AY549310|CDS+3'UTR	Os01g0644200	Conserved hypothetical protein.	-2.83489	-4.12624	1.45552	1.66779
	32136	Os07g0472500|mRNA|AY224523|CDS	Os07g0472500	Myosin heavy chain-like protein (Fragment).	-2.83443	-2.03254	0.717088	1.66779
	11937	Os02g0819900|COMBINER_EST|Os02g0819900|8	Os02g0819900	Protein kinase domain containing protein.	-2.83423	-1.53751	0.542481	1.66779
	3259	Os06g0198500|COMBINER_EST|CI423738|0	Os06g0198500	Protein of unknown function DUF985 family protein.	-2.83393	-1.76073	0.621303	1.66779
	18248	Os01g0149800|mRNA|U43530|CDS+3'UTR	Os01g0149800	Metallothionein-like protein type 2.	-2.83333	-1.54737	0.54613	1.66779
	15147	Os10g0413500|mRNA|AK098975|CDS+3'UTR	Os10g0413500	Metridin-like ShK toxin domain containing protein.	-2.83208	-0.937877	0.331162	1.66779
	38924	Os12g0163800|COMBINER_EST|Os12g0163800|8	Os12g0163800	Amino acid-binding ACT domain containing protein.	-2.83132	-1.65273	0.58373	1.66779
	2580	Os11g0293900|mRNA|AK071663|CDS+3'UTR	Os11g0293900	UBX domain containing protein.	-2.83108	-1.09811	0.387877	1.66779
	40048	Os09g0572400|mRNA|AK069041|CDS+3'UTR	Os09g0572400	ATP-binding cassette, sub-family F, member 2 (Iron inhibited ABC transporter 2) (HUSSY-18).	-2.83079	-1.94706	0.687813	1.66779
	10137	Os01g0855600|mRNA|AY224522|CDS	Os01g0855600	Hs1pro-1 protein.	-2.8303	-2.61759	0.924845	1.66779
	40878	Os07g0563800|mRNA|AK067240|5'UTR+CDS	Os07g0563800	Arf GTPase activating protein family protein.	-2.82834	-1.89307	0.669324	1.66779
	25331	Os02g0217600|mRNA|AK060905|CDS+3'UTR	Os02g0217600	Protein phosphatase 2A.	-2.82732	-0.934284	0.330449	1.66779
	27011	Os01g0946500|COMBINER_EST|CI137377|6	Os01g0946500	Glucan endo-1,3-beta-glucosidase GV (EC 3.2.1.39) ((1->3)-beta-glucan endohydrolase GV) ((1->3)-beta-glucanase isoenzyme GV) (Beta-1,3- endoglucanase GV).	-2.82706	-1.7948	0.634863	1.66779
	40036	Os07g0667000|mRNA|AK060587|CDS+3'UTR	Os07g0667000	Tubby-like protein 3.	-2.82139	-0.846332	0.29997	1.66779
	33462	Os03g0635100|mRNA|AB120662|CDS	Os03g0635100	Heterotrimeric G protein gamma subunit 1.	-2.82084	-1.43137	0.507425	1.66779
	37869	Os03g0332500|COMBINER_EST|C97588|6	Os03g0332500	60S ribosomal protein L10 (QM protein homolog).	-2.82058	-1.70242	0.603572	1.66779
	3471	Os05g0516400|mRNA|AK068854|CDS+3'UTR	Os05g0516400	Pistil-specific extensin-like protein family protein.	-2.82036	-2.58983	0.91826	1.66779
	14158	Os09g0347300|mRNA|AK068895|CDS+3'UTR	Os09g0347300	Hypothetical protein.	-2.81887	-1.26662	0.449334	1.66779
	12210	Os01g0787000|mRNA|AK109348|CDS+3'UTR	Os01g0787000	Haem peroxidase, plant/fungal/bacterial family protein.	-2.81781	-1.58664	0.563076	1.66779
	11659	Os02g0832400|mRNA|AK120919|5'UTR+CDS	Os02g0832400	Callose synthase 1 catalytic subunit.	-2.81728	-1.59521	0.566223	1.66779
	20135	Os05g0127300|mRNA|AK106429|CDS+3'UTR	Os05g0127300	Cytokinin-regulated kinase 1.	-2.81687	-1.13125	0.401598	1.66779
	27075	Os05g0530500|mRNA|AK069613|5'UTR+CDS	Os05g0530500	OSK1.	-2.81592	-2.02689	0.719799	1.66779
	37993	Os07g0645400|mRNA|AK065185|CDS+3'UTR	Os07g0645400	NADH dehydrogenase (EC 1.6.99.3).	-2.81492	-0.623716	0.221575	1.66779
	31893	Os07g0576700|COMBINER|CI226446|6	Os07g0576700	(No Hit)	-2.81432	-2.25826	0.802418	1.66779
	12488	Os05g0399300|mRNA|U02286|5'UTR+CDS	Os05g0399300	Glycoside hydrolase, family 19 protein.	-2.81283	-2.78382	0.989686	1.66779
	453	Os04g0519000|COMBINER|CI138407|6	Os04g0519000	(No Hit)	-2.81207	-2.39071	0.850159	1.66779
	4921	Os02g0473200|mRNA|AK071189|CDS+3'UTR	Os02g0473200	Peptidase A1, pepsin family protein.	-2.81105	-1.81814	0.646784	1.66779
	40347	Os11g0678200|mRNA|AK108189|CDS+3'UTR	Os11g0678200	DOMON domain containing protein.	-2.80928	-5.15187	1.83387	1.66779
	4391	Os03g0219300|mRNA|D17783|CDS	Os03g0219300	Tubulin alpha-2 chain (Alpha-2 tubulin).	-2.80927	-2.67536	0.952335	1.66779
	22789	Os01g0686500|mRNA|AK107195|CDS+3'UTR	Os01g0686500	Conserved hypothetical protein.	-2.80827	-3.77206	1.34319	1.66779
	34249	Os06g0218800|mRNA|AK073565|CDS+3'UTR	Os06g0218800	Conserved hypothetical protein.	-2.80803	-1.9482	0.693795	1.66779
	11402	Os07g0592100|mRNA|AK107947|CDS+3'UTR	Os07g0592100	Short-chain dehydrogenase/reductase SDR family protein.	-2.8071	-2.5481	0.907732	1.66779
	29068	Os10g0467900|COMBINER_EST|Os10g0467900|8	Os10g0467900	Protein kinase domain containing protein.	-2.80583	-2.96095	1.05529	1.66779
	32152	Os02g0813800|mRNA|AK063819|UTR	Os02g0813800	Lissencephaly type-1-like homology motif domain containing protein.	-2.80504	-1.80804	0.64457	1.66779
	23150	Os01g0968600|COMBINER_EST|Os01g0968600|8	Os01g0968600	Ferritin/ribonucleotide reductase-like family protein.	-2.80476	-3.00504	1.07141	1.66779
	2060	Os03g0626700|mRNA|AK068484|CDS+3'UTR	Os03g0626700	Multi antimicrobial extrusion protein MatE family protein.	-2.80451	-2.15415	0.768104	1.66779
	36231	Os01g0658400|mRNA|AB074411|CDS+3'UTR	Os01g0658400	Ubiquitin-conjugating enzyme E2.	-2.80443	-1.13296	0.40399	1.66779
	9754	Os04g0618400|mRNA|AK108024|CDS+3'UTR	Os04g0618400	Hypothetical protein.	-2.80401	-4.27355	1.52409	1.66779
	9171	Os06g0695200|COMBINER_EST|Os06g0695200|8	Os06g0695200	Peroxidase precursor (EC 1.11.1.7).	-2.80367	-1.43573	0.512088	1.66779
	10641	Os04g0670200|mRNA|AK107749|5'UTR+CDS	Os04g0670200	Cysteine protease component of protease-inhibitor complex.	-2.80219	-2.08832	0.745245	1.66779
	35589	Os02g0135200|mRNA|AY588939|CDS+3'UTR	Os02g0135200	Blast and wounding induced mitogen-activated protein kinase.	-2.80082	-1.69795	0.606233	1.66779
	2788	Os01g0835800|COMBINER_EST|Os01g0835800|8	Os01g0835800	Conserved hypothetical protein.	-2.80063	-1.75523	0.626725	1.66779
	34198	Os06g0568200|mRNA|AK064802|CDS+3'UTR	Os06g0568200	Vacuolar ATPase B subunit.	-2.80041	-0.949552	0.339076	1.66779
	15754	Os06g0647200|COMBINER_EST|Os06g0647200|8	Os06g0647200	Response regulator receiver domain containing protein.	-2.80037	-4.54888	1.62439	1.66779
	32296	Os04g0492100|mRNA|AK060196|CDS+3'UTR	Os04g0492100	ARIADNE-like protein.	-2.80035	-0.867424	0.309755	1.66779
	2605	Os06g0199500|mRNA|AK064613|CDS+3'UTR	Os06g0199500	Phosphopantothenoylcysteine decarboxylase (EC 4.1.1.36) (Halotolerance protein Hal3a) (AtHal3a) (PPCDC) (AtCoaC).	-2.79985	-2.73729	0.977658	1.66779
	1237	Os10g0415300|mRNA|AK108799|CDS+3'UTR	Os10g0415300	Glutathione reductase (EC 1.6.4.2) (Fragment).	-2.79962	-1.34395	0.480046	1.66779
	17758	Os03g0797600|mRNA|AK067446|CDS+3'UTR	Os03g0797600	Helix-loop-helix protein homolog.	-2.79687	-1.07123	0.383009	1.66779
	40745	Os03g0718500|COMBINER|CI264095|6	Os03g0718500	(No Hit)	-2.79668	-2.62009	0.93686	1.66779
	20296	Os03g0326000|mRNA|AK059185|CDS+3'UTR	Os03g0326000	Phospholipid-transporting ATPase 1 (EC 3.6.3.1) (Aminophospholipid flippase 1).	-2.79622	-1.17737	0.42106	1.66779
	2219	Os02g0736200|mRNA|AK101440|5'UTR+CDS	Os02g0736200	RNA-directed RNA polymerase (EC 2.7.7.48).	-2.79526	-2.55414	0.913743	1.66779
	27764	Os12g0433700|COMBINER|CI428767|3	Os12g0433700	(No Hit)	-2.79158	-1.49759	0.536468	1.66779
	35022	Os10g0167600|mRNA|AB096003|CDS	Os10g0167600	CPD photolyase.	-2.79132	-2.22121	0.795755	1.66779
	8332	Os03g0395900|mRNA|AK120654|CDS+3'UTR	Os03g0395900	Conserved hypothetical protein.	-2.79095	-1.52592	0.546738	1.66779
	41401	Os02g0181300|mRNA|AY676927|CDS	Os02g0181300	WRKY transcription factor 71 (Transcription factor WRKY09).	-2.79085	-2.24699	0.805128	1.66779
	26943	Os06g0704700|mRNA|AY224493|CDS	Os06g0704700	Conserved hypothetical protein.	-2.79042	-2.10191	0.753258	1.66779
	26812	Os10g0390500|mRNA|AK102488|5'UTR+CDS	Os10g0390500	Alanine aminotransferase.	-2.78962	-2.12926	0.763278	1.66779
	36130	Os04g0627900|mRNA|AK108443|CDS+3'UTR	Os04g0627900	Translation initiation factor SUI1 family protein.	-2.78928	-2.44291	0.87582	1.66779
	34701	Os01g0846800|mRNA|AK063080|CDS+3'UTR	Os01g0846800	Regulator of chromosome condensation/beta-lactamase-inhibitor protein II domain containing protein.	-2.78911	-3.06657	1.09948	1.66779
	1117	Os08g0277900|mRNA|AK072643|CDS+3'UTR	Os08g0277900	Syntaxin 52 (AtSYP52).	-2.78843	-0.70975	0.254534	1.66779
	1604	Os01g0228600|mRNA|AK101390|CDS+3'UTR	Os01g0228600	2-hydroxyacid dehydrogenase.	-2.78827	-1.72901	0.620103	1.66779
	24679	Os06g0116800|mRNA|AK058985|CDS+3'UTR	Os06g0116800	DnaJ protein-like.	-2.78781	-1.02148	0.36641	1.66779
	28189	Os03g0376900|mRNA|AK062562|CDS+3'UTR	Os03g0376900	RNA-binding region RNP-1 (RNA recognition motif) domain containing protein.	-2.78772	-1.08509	0.389237	1.66779
	18543	Os07g0648500|COMBINER|CI436237|6	Os07g0648500	(No Hit)	-2.78616	-6.94126	2.49133	1.66779
	37685	Os07g0537600|COMBINER_EST|Os07g0537600|8	Os07g0537600	Protein of unknown function DUF26 domain containing protein.	-2.78508	-1.36286	0.489344	1.91627
	35479	Os03g0129100|mRNA|AF384030|CDS+3'UTR	Os03g0129100	Seven transmembrane protein MLO2.	-2.78391	-1.50903	0.542056	1.91627
	34178	Os04g0359700|COMBINER_EST|Os04g0359700|8	Os04g0359700	Zinc-containing alcohol dehydrogenase superfamily protein.	-2.78365	-1.61455	0.580011	1.91627
	42252	Os08g0307200|COMBINER_EST|Os08g0307200|8	Os08g0307200	Protein prenyltransferase domain containing protein.	-2.78289	-2.75322	0.989341	1.91627
	25311	osa-miR169a|Os01|5'seq	osa-miR169a	miRNA	-2.78128	-2.39016	0.859374	1.91627
	41167	Os04g0302400|mRNA|AK069467|CDS+3'UTR	Os04g0302400	Conserved hypothetical protein.	-2.7799	-2.50328	0.900494	1.91627
	37549	Os07g0121600|COMBINER_EST|Os07g0121600|8	Os07g0121600	Conserved hypothetical protein.	-2.77951	-1.87569	0.674826	1.91627
	19733	Os03g0743500|mRNA|AK069620|CDS+3'UTR	Os03g0743500	Calmodulin 1 (Fragment).	-2.77931	-1.83165	0.65903	1.91627
	8059	Os06g0299500|COMBINER|CI136254|6	Os06g0299500	(No Hit)	-2.77905	-2.64644	0.952282	1.91627
	10087	Os01g0847200|mRNA|AK064779|CDS+3'UTR	Os01g0847200	Mannose-1-phosphate guanyltransferase (EC 2.7.7.13) (ATP-mannose-1- phosphate guanylyltransferase) (GDP-mannose pyrophosphorylase) (NDP- hexose pyrophosphorylase).	-2.77839	-1.02299	0.368197	1.91627
	32738	Os04g0450900|mRNA|AK067842|CDS+3'UTR	Os04g0450900	Protein kinase PKN/PRK1, effector domain containing protein.	-2.77813	-2.17853	0.784171	1.91627
	4651	Os09g0506000|mRNA|AK073281|5'UTR+CDS	Os09g0506000	Diphosphonucleotide phosphatase 1 precursor.	-2.77808	-2.7033	0.973082	1.91627
	11921	Os04g0597800|mRNA|AY305030|5'UTR+CDS	Os04g0597800	Oligopeptide transporter, kidney isoform (Peptide transporter 2) (Kidney H+/peptide cotransporter).	-2.77774	-1.3202	0.475278	1.91627
	37568	Os05g0522400|COMBINER_EST|Os05g0522400|8	Os05g0522400	SWIM Zn-finger domain containing protein.	-2.77709	-2.56016	0.921883	1.91627
	13388	Os09g0298200|mRNA|AY028315|CDS+3'UTR	Os09g0298200	ADP-glucose pyrophosphorylase small subunit.	-2.77664	-1.3976	0.503343	1.91627
	27492	Os04g0674600|mRNA|AK069645|CDS+3'UTR	Os04g0674600	Oligopeptide transporter OPT superfamily protein.	-2.7752	-3.20825	1.15604	1.91627
	33568	Os06g0595900|mRNA|AK066655|5'UTR+CDS	Os06g0595900	Transcription elongation factor S-II, central region domain containing protein.	-2.77384	-2.67698	0.965081	1.91627
	17155	Os02g0181800|mRNA|AK121784|CDS+3'UTR	Os02g0181800	Ubiquitin fusion degradation protein 1 homolog (UB fusion protein 1). Splice isoform Short.	-2.77378	-0.77082	0.277896	1.91627
	3389	Os01g0120900|mRNA|AK110709|CDS+3'UTR	Os01g0120900	Hypothetical protein.	-2.77365	-2.70165	0.974043	1.91627
	37240	Os03g0191900|COMBINER_EST|CI428634|5	Os03g0191900	AP2 domain family transcription factor homolog (AP2 domain transcription factor) (ABI4:abscisic acid-insensitive 4 ) (ABI4).	-2.77305	-1.4613	0.526966	1.91627
	36046	Os04g0620600|mRNA|AK121449|CDS+3'UTR	Os04g0620600	NOI protein.	-2.76621	-2.00019	0.723079	1.91627
	6586	Os03g0718000|mRNA|AB116722|CDS+3'UTR	Os03g0718000	Anthranilate synthase beta subunit (EC 4.1.3.27) (At1g25220).	-2.7655	-1.2059	0.436052	1.91627
	3380	Os06g0613900|COMBINER_EST|Os06g0613900|8	Os06g0613900	Peptidase, trypsin-like serine and cysteine proteases domain containing protein.	-2.76547	-2.62624	0.949654	1.91627
	36243	Os10g0214400|mRNA|AK109197|5'UTR+CDS	Os10g0214400	GTP-binding signal recognition particle SRP54, G-domain containing protein.	-2.76461	-0.624461	0.225877	1.91627
	41869	Os09g0498600|mRNA|AK066995|CDS+3'UTR	Os09g0498600	HEN4 isoform 2.	-2.764	-1.76403	0.638217	1.91627
	8449	Os03g0145600|mRNA|AK106243|CDS+3'UTR	Os03g0145600	Quinonprotein alcohol dehydrogenase-like domain containing protein.	-2.76297	-1.99822	0.723213	1.91627
	36573	Os01g0112500|mRNA|AF005268|CDS+3'UTR	Os01g0112500	ARM repeat fold domain containing protein.	-2.76267	-1.14842	0.415694	1.91627
	28332	Os02g0600200|mRNA|AK058978|CDS+3'UTR	Os02g0600200	IQ calmodulin-binding region domain containing protein.	-2.76242	-1.11335	0.403034	1.91627
	15977	Os02g0130300|mRNA|AK102708|CDS+3'UTR	Os02g0130300	Zn-finger, RING domain containing protein.	-2.76213	-1.10749	0.400955	1.91627
	2909	Os06g0712800|mRNA|AK121236|CDS+3'UTR	Os06g0712800	Ankyrin-like protein.	-2.76123	-1.77315	0.642157	1.91627
	342	Os01g0162500|COMBINER|CI528626|x	Os01g0162500	(No Hit)	-2.76072	-4.15727	1.50586	1.91627
	3101	Os08g0261000|mRNA|AK100590|CDS+3'UTR	Os08g0261000	Disease resistance protein family protein.	-2.76004	-3.13875	1.13721	1.91627
	21566	Os07g0489900|COMBINER_EST|Os07g0489900|8	Os07g0489900	Conserved hypothetical protein.	-2.7593	-2.41893	0.876645	1.91627
	21135	Os03g0640400|mRNA|AY224579|CDS	Os03g0640400	Conserved hypothetical protein.	-2.7593	-0.955176	0.346167	1.91627
	579	Os03g0293000|mRNA|AK063376|CDS+3'UTR	Os03g0293000	Hypothetical protein.	-2.75885	-1.70137	0.616696	1.91627
	33043	Os06g0342600|COMBINER_EST|Os06g0342600|8	Os06g0342600	Hypothetical protein.	-2.75849	-2.38495	0.864587	1.91627
	13040	Os08g0159100|mRNA|AK069857|CDS+3'UTR	Os08g0159100	CD9/CD37/CD63 antigen family protein.	-2.7583	-0.833656	0.302236	1.91627
	37953	Os01g0695200|mRNA|AK064145|CDS+3'UTR	Os01g0695200	Conserved hypothetical protein.	-2.75788	-1.89776	0.688123	1.91627
	7744	Os06g0473200|mRNA|AK103805|CDS+3'UTR	Os06g0473200	NPK2.	-2.75683	-1.68104	0.609772	1.91627
	11411	Os01g0851100|mRNA|AK071217|5'UTR+CDS	Os01g0851100	Axi 1 (Auxin-independent growth promoter)-like protein.	-2.75607	-2.39938	0.870581	1.91627
	33905	Os02g0519800|COMBINER_EST|Os02g0519800|8	Os02g0519800	Hypothetical protein.	-2.75367	-1.15544	0.419599	1.91627
	23219	Os05g0283600|mRNA|AK100359|CDS+3'UTR	Os05g0283600	Zn-finger, CCHC type domain containing protein.	-2.75325	-2.51038	0.911788	1.91627
	35453	Os11g0593000|COMBINER_EST|CI551774|1	Os11g0593000	Phosphoesterase family protein.	-2.75187	-3.2554	1.18298	1.91627
	22564	Os05g0453700|mRNA|AK073600|CDS+3'UTR	Os05g0453700	Universal stress protein (Usp) family protein.	-2.75096	-0.909139	0.33048	1.91627
	24723	Os03g0180300|mRNA|AK061621|CDS+3'UTR	Os03g0180300	Smr protein/MutS2 C-terminal domain containing protein.	-2.75029	-1.39684	0.507888	1.91627
	41884	Os12g0640900|mRNA|AY224566|CDS	Os12g0640900	Myosin II heavy chain-like family protein.	-2.75012	-2.30523	0.838229	1.91627
	33833	Os07g0660200|mRNA|AK067331|CDS	Os07g0660200	Chromodomain-helicase-DNA-binding protein, CHD-1-related.	-2.74966	-1.97505	0.718288	1.91627
	2314	Os01g0658900|mRNA|AY606941|CDS	Os01g0658900	G-box binding factor 1.	-2.74867	-1.87145	0.680855	1.91627
	21404	Os08g0492600|COMBINER_EST|CB684555|7	Os08g0492600	Conserved hypothetical protein.	-2.7475	-2.49558	0.908311	1.91627
	33768	Os01g0803900|COMBINER|CI546567|x	Os01g0803900	(No Hit)	-2.74714	-2.23566	0.813813	1.91627
	2826	Os11g0470200|COMBINER_EST|Os11g0470200|8	Os11g0470200	Protein kinase domain containing protein.	-2.74516	-2.6561	0.967559	1.91627
	6689	Os01g0229300|mRNA|AK103364|5'UTR+CDS	Os01g0229300	Embryonic flower 1-like protein.	-2.74425	-2.36658	0.862378	1.91627
	6943	Os02g0574000|mRNA|AK099415|CDS+3'UTR	Os02g0574000	Monosaccharide transporter 1.	-2.74357	-1.74434	0.635791	1.91627
	1921	Os10g0575200|mRNA|AK066761|5'UTR+CDS	Os10g0575200	Protein psi1 (Protein psi).	-2.74131	-1.75146	0.638915	1.91627
	34366	Os03g0693800|COMBINER_EST|Os03g0693800|8	Os03g0693800	Oxalate oxidase 1 (EC 1.2.3.4) (Germin).	-2.74115	-3.61951	1.32043	1.91627
	29642	Os01g0587300|COMBINER_EST|Os01g0587300|8	Os01g0587300	Anthranilate phosphoribosyltransferase-like protein.	-2.7397	-1.88562	0.688257	1.91627
	29368	Os01g0960200|COMBINER_EST|Os01g0960200|8	Os01g0960200	Protein of unknown function DUF630 domain containing protein.	-2.73721	-2.86207	1.04562	1.91627
	5003	Os02g0506500|mRNA|AK063549|CDS+3'UTR	Os02g0506500	UBA/THIF-type NAD/FAD binding fold domain containing protein.	-2.73559	-1.68407	0.615614	1.91627
	4633	Os02g0546500|COMBINER_EST|CI053324|0	Os02g0546500	Conserved hypothetical protein.	-2.73432	-3.06877	1.12232	1.91627
	39315	Os01g0779500|COMBINER|CI046962|6	Os01g0779500	(No Hit)	-2.73366	-2.15589	0.788647	1.91627
	23088	Os11g0161800|COMBINER_EST|Os11g0161800|8	Os11g0161800	Protein kinase-like domain containing protein.	-2.73333	-2.05493	0.751806	1.91627
	40738	Os06g0552400|mRNA|AK106524|CDS+3'UTR	Os06g0552400	Protein of unknown function DUF500 family protein.	-2.73321	-1.10246	0.403358	1.91627
	25809	Os02g0631100|mRNA|AK105126|CDS+3'UTR	Os02g0631100	Conserved hypothetical protein.	-2.7322	-1.45879	0.533923	1.91627
	30690	Os03g0187500|mRNA|AK059002|CDS+3'UTR	Os03g0187500	Leucine-rich repeat, cysteine-containing subtype containing protein.	-2.7314	-1.14995	0.42101	1.91627
	28633	Os03g0833300|mRNA|AK121030|5'UTR+CDS	Os03g0833300	SBP domain containing protein.	-2.73117	-2.0551	0.752459	1.91627
	38451	Os09g0517200|COMBINER_EST|Os09g0517200|8	Os09g0517200	Disease resistance protein family protein.	-2.73069	-3.57628	1.30966	1.91627
	3642	Os02g0677700|mRNA|AK119947|CDS+3'UTR	Os02g0677700	Zn-finger, C-x8-C-x5-C-x3-H type domain containing protein.	-2.72965	-1.47052	0.538723	1.91627
	13166	Os05g0513300|COMBINER_EST|Os05g0513300|8	Os05g0513300	Hypothetical protein.	-2.7292	-1.65716	0.607197	1.91627
	8917	Os04g0568900|mRNA|AY224421|CDS	Os04g0568900	RES protein.	-2.72917	-1.11858	0.409863	1.91627
	11236	Os06g0637400|mRNA|AK066059|CDS+3'UTR	Os06g0637400	Hypothetical protein.	-2.72851	-1.92156	0.704255	1.91627
	16584	Os08g0455700|COMBINER_EST|CI429866|6	Os08g0455700	Exo70 exocyst complex subunit family protein.	-2.72808	-1.06245	0.38945	1.91627
	37389	Os05g0572700|mRNA|AK108969|CDS+3'UTR	Os05g0572700	Protein phosphatase 2C.	-2.72791	-3.17661	1.16449	1.91627
	37511	Os09g0114500|mRNA|AK058665|CDS+3'UTR	Os09g0114500	Kinesin-like protein (Fragment).	-2.72762	-1.23803	0.453888	1.91627
	31647	Os07g0568700|mRNA|AF466357|CDS+3'UTR	Os07g0568700	Floral organ regulator 1 (Floral organ regulator 2).	-2.72735	-1.02182	0.374658	1.91627
	3587	Os03g0659300|COMBINER_EST|CI428984|4	Os03g0659300	Glyoxalase/bleomycin resistance protein/dioxygenase domain containing protein.	-2.72734	-0.975276	0.357593	1.91627
	26573	Os10g0571600|mRNA|AK110684|CDS+3'UTR	Os10g0571600	No apical meristem (NAM) protein domain containing protein.	-2.72643	-1.56175	0.572818	1.91627
	10779	Os08g0478800|mRNA|AK107494|CDS+3'UTR	Os08g0478800	Phosphoglucose isomerase (PGI) family protein.	-2.725	-1.36773	0.501921	1.91627
	19432	Os08g0485400|mRNA|AK068155|CDS+3'UTR	Os08g0485400	2-nitropropane dioxygenase-like protein.	-2.72434	-2.00291	0.735191	1.91627
	911	Os02g0229800|COMBINER_EST|Os02g0229800|8	Os02g0229800	Conserved hypothetical protein.	-2.72332	-2.20069	0.80809	1.91627
	31696	Os03g0289100|mRNA|AK121034|5'UTR+CDS	Os03g0289100	OSK3 (OSK5).	-2.72222	-2.00323	0.735882	1.91627
	18060	osa-miR418|Os02|5'seq	osa-miR418	miRNA	-2.72139	-2.18908	0.804397	1.91627
	41080	Os09g0562400|COMBINER_EST|Os09g0562400|8	Os09g0562400	SWIM Zn-finger domain containing protein.	-2.72063	-4.05126	1.48909	1.91627
	23480	Os04g0518100|mRNA|AY224546|CDS	Os04g0518100	Phenylalanine ammonia-lyase.	-2.72006	-1.17162	0.430732	1.91627
	3441	Os07g0661100|COMBINER_EST|CI343604|6	Os07g0661100	Glycosyl transferase, family 4 protein.	-2.71901	-0.782111	0.287646	1.91627
	41203	Os07g0165200|mRNA|AK120764|5'UTR+CDS	Os07g0165200	Regulator of chromosome condensation/beta-lactamase-inhibitor protein II domain containing protein.	-2.71894	-1.77677	0.65348	1.91627
	24088	Os01g0902700|COMBINER_EST|CI533986|4	Os01g0902700	TGF-beta receptor, type I/II extracellular region family protein.	-2.71857	-1.23161	0.453037	1.91627
	6244	Os06g0662000|mRNA|AK071775|5'UTR+CDS	Os06g0662000	Vacuolar ATP synthase catalytic subunit A (EC 3.6.3.14) (V-ATPase A subunit) (Vacuolar proton pump alpha subunit) (V-ATPase 69 kDa subunit).	-2.71841	-1.80837	0.66523	1.91627
	12498	Os10g0521700|mRNA|Y11527|CDS+3'UTR	Os10g0521700	Protein kinase domain containing protein.	-2.71785	-0.855175	0.314651	1.91627
	1248	Os02g0789100|COMBINER_EST|Os02g0789100|8	Os02g0789100	Cyclic nucleotide-binding domain containing protein.	-2.71693	-1.44165	0.530617	1.91627
	13030	Os06g0663300|COMBINER_EST|AU165348|6	Os06g0663300	Pollen allergen Lol p2 family protein.	-2.71656	-1.08238	0.398438	1.91627
	14662	Os10g0437600|mRNA|AF383878|CDS+3'UTR	Os10g0437600	Granule-bound starch synthase II, chloroplast precursor (EC 2.4.1.21) (GBSSII).	-2.71357	-1.24241	0.457852	1.91627
	21552	Os07g0688500|COMBINER_EST|CI123568|6	Os07g0688500	Poly(A) polymerase, central region domain containing protein.	-2.7132	-1.64285	0.605504	1.91627
	13674	Os04g0439200|COMBINER_EST|Os04g0439200|8	Os04g0439200	T-complex 11 family protein.	-2.71293	-2.85969	1.0541	1.91627
	10747	Os02g0279600|COMBINER_EST|Os02g0279600|8	Os02g0279600	Helix-turn-helix, Fis-type domain containing protein.	-2.7122	-1.41703	0.522468	1.91627
	37368	Os02g0150900|mRNA|AK067206|CDS+3'UTR	Os02g0150900	Conserved hypothetical protein.	-2.71149	-1.35227	0.498718	1.91627
	17716	Os06g0683500|COMBINER|CI546459|4	Os06g0683500	(No Hit)	-2.71126	-1.93594	0.714038	1.91627
	18869	Os07g0646000|mRNA|AK059345|CDS+3'UTR	Os07g0646000	Conserved hypothetical protein.	-2.70732	-1.53821	0.568168	1.91627
	13808	Os07g0519100|COMBINER|CI138407|6	Os07g0519100	(No Hit)	-2.7067	-2.53113	0.935133	1.91627
	5253	Os03g0673400|COMBINER|CI552706|x	Os03g0673400	(No Hit)	-2.7059	-3.39306	1.25395	1.91627
	38487	Os03g0200200|mRNA|AK066091|CDS+3'UTR	Os03g0200200	Hypothetical protein.	-2.70535	-2.85965	1.05704	1.91627
	13336	Os05g0407500|mRNA|AK111484|5'UTR+CDS	Os05g0407500	Esterase/lipase/thioesterase domain containing protein.	-2.70498	-2.36828	0.875523	1.91627
	23055	Os03g0187300|mRNA|AK106710|CDS+3'UTR	Os03g0187300	TPR-like domain containing protein.	-2.70424	-1.63242	0.603653	1.91627
	15702	Os03g0851600|mRNA|AK112094|CDS+3'UTR	Os03g0851600	WD40-like domain containing protein.	-2.7041	-1.02868	0.380415	1.91627
	34025	Os08g0100400|mRNA|AK121153|CDS+3'UTR	Os08g0100400	Conserved hypothetical protein.	-2.70378	-1.04406	0.386149	1.91627
	38918	Os04g0402200|COMBINER|CI347410|1	Os04g0402200	(No Hit)	-2.70377	-2.20886	0.816954	1.91627
	27837	Os12g0434400|COMBINER_EST|Os12g0434400|8	Os12g0434400	Cytosol aminopeptidase (EC 3.4.11.1) (Leucine aminopeptidase) (LAP) (Leucyl aminopeptidase) (Proline aminopeptidase) (EC 3.4.11.5) (Prolyl aminopeptidase).	-2.70302	-3.17515	1.17467	1.91627
	3631	Os12g0639800|COMBINER_EST|Os12g0639800|8	Os12g0639800	Vesicle-associated membrane protein 722 (AtVAMP722) (Synaptobrevin- related protein 1).	-2.70288	-1.47756	0.546663	1.91627
	22649	Os01g0190400|mRNA|AK099119|CDS+3'UTR	Os01g0190400	Hexokinase.	-2.70282	-2.23512	0.826956	1.91627
	23443	Os03g0135700|mRNA|AK060029|5'UTR+CDS	Os03g0135700	Transcriptional activator Rb homolog (Fragment).	-2.70267	-1.94725	0.720491	1.91627
	40869	Os01g0228200|COMBINER_EST|Os01g0228200|8	Os01g0228200	Protein kinase domain containing protein.	-2.70052	-1.7557	0.650135	1.91627
	12487	Os10g0561600|COMBINER|CI027678|6	Os10g0561600	(No Hit)	-2.69926	-2.69975	1.00018	1.91627
	10486	Os03g0790500|mRNA|AK107136|CDS+3'UTR	Os03g0790500	Esterase/lipase/thioesterase domain containing protein.	-2.69912	-2.353	0.871766	1.91627
	36669	Os08g0513000|COMBINER_EST|CI446651|3	Os08g0513000	Serine/threonine-specific protein phosphatase and bis(5-nucleosyl)-tetraphosphatase domain containing protein.	-2.69754	-1.09183	0.40475	1.91627
	37935	Os03g0109400|mRNA|AK110678|5'UTR+CDS	Os03g0109400	Homeobox domain containing protein.	-2.69592	-2.21973	0.823367	1.91627
	8379	Os06g0200800|mRNA|AK111302|CDS+3'UTR	Os06g0200800	Conserved hypothetical protein.	-2.69576	-3.74341	1.38863	1.91627
	36845	Os05g0475400|mRNA|AF251070|5'UTR+CDS	Os05g0475400	Alanine:glyoxylate aminotransferase-like protein (Fragment).	-2.69478	-3.63606	1.3493	1.91627
	35563	Os08g0335000|COMBINER_EST|Os08g0335000|8	Os08g0335000	Pre-mRNA splicing factor RNA helicase PRP43 (Helicase JA1).	-2.69319	-1.11576	0.41429	2.15208
[truncated: 1,703 more rows]
[truncated: 1 more columns]

## Sheet: 4.2b. Shoot K
Supplementary Table 4.2b. Significant probes for ‘Shoot K’ in wide natural variation of rice genotypes under unstressed condition determined by SAM.
Positive genes (4)
	Row	ProbeName (Agilent)	Locus ID	Annotation (Agilent Description)	Score(d)	Numerator(r)	Denominator(s+s0)	q-value(%)
	24915	Os03g0715500|mRNA|AK071327|CDS+3'UTR	Os03g0715500	Citron-like domain containing protein.	4.40193	1.76115	0.400085	0
	9373	Os09g0247500|mRNA|AK109296|CDS+3'UTR	Os09g0247500	Conserved hypothetical protein.	4.28234	7.69093	1.79596	0
	18393	Os01g0363500|mRNA|AK068183|CDS+3'UTR	Os01g0363500	Conserved hypothetical protein.	4.26308	8.73726	2.04952	0
	32973	Os01g0363600|COMBINER_EST|CI060162|6	Os01g0363600	Hydroxyethylthiazole kinase, monofunctional family protein.	4.04689	3.90486	0.964904	0
Negative genes (22)
	Row	ProbeName (Agilent)		Annotation (Agilent Description)	Score(d)	Numerator(r)	Denominator(s+s0)	q-value(%)
	31800	Os03g0849700|mRNA|AK111868|CDS+3'UTR	Os03g0849700	TPR-like domain containing protein.	-4.5694	-2.87821	0.629888	0
	13837	Os12g0502800|mRNA|AK072750|CDS+3'UTR	Os12g0502800	Allantoin permease.	-4.44224	-8.81578	1.98453	0
	22798	Os01g0151700|mRNA|AK099949|CDS+3'UTR	Os01g0151700	Short-chain dehydrogenase Tic32.	-4.43984	-6.39646	1.4407	0
	38569	Os11g0532900|COMBINER|CI091342|6	Os11g0532900	(No Hit)	-4.2506	-2.31871	0.545501	0
	37310	Os01g0151900|COMBINER|CI445897|x	Os01g0151900	(No Hit)	-4.24453	-3.85635	0.908546	0
	4029	Os06g0273800|mRNA|AK058911|CDS+3'UTR	Os06g0273800	Signal peptidase 18 subunit (Fragment).	-4.15791	-7.32764	1.76234	0
	25551	Os08g0517800|COMBINER_EST|Os08g0517800|8	Os08g0517800	Thaumatin, pathogenesis-related family protein.	-3.98854	-2.39225	0.599781	0
	30435	Os03g0104600|COMBINER|CI279378|6	Os03g0104600	(No Hit)	-3.96007	-5.33802	1.34796	0
	3562	Os05g0226900|mRNA|AK100217|CDS+3'UTR	Os05g0226900	Conserved hypothetical protein.	-3.94894	-3.0805	0.780083	0
	11250	Os12g0279000|mRNA|AK067502|CDS+3'UTR	Os12g0279000	ATP-dependent RNA helicase DOB1 (mRNA transport regulator MTR4).	-3.90335	-4.70242	1.20471	0
	10361	Os06g0288400|mRNA|AK062650|UTR	Os06g0288400	Hypothetical protein.	-3.89068	-3.31867	0.85298	0
	39698	Os03g0181400|mRNA|AK064006|CDS+3'UTR	Os03g0181400	Plant specific of unknown function DUF860 family protein.	-3.86406	-2.46832	0.63879	0
	3992	Os05g0198200|COMBINER_EST|CI422976|6	Os05g0198200	Glutaredoxin domain containing protein.	-3.85213	-2.95679	0.767574	0
	13294	Os03g0849600|mRNA|AK101862|CDS+3'UTR	Os03g0849600	COG complex component, COG2 family protein.	-3.7033	-7.84002	2.11704	3.13946
	9649	Os03g0120500|COMBINER_EST|Os03g0120500|8	Os03g0120500	Hypothetical protein.	-3.68937	-3.35992	0.910702	3.13946
	41122	Os09g0442700|COMBINER_EST|CI448641|0	Os09g0442700	SNF2-related domain containing protein.	-3.67839	-2.56266	0.696681	3.13946
	37934	Os06g0274000|mRNA|AB110195|CDS+3'UTR	Os06g0274000	Heat shock factor binding 1 family protein.	-3.67176	-0.863025	0.235044	3.13946
	35977	Os03g0247600|mRNA|AK059508|UTR	Os03g0247600	Non-protein coding transcript, uncharacterized transcript.	-3.6656	-4.28707	1.16954	3.13946
	15826	Os07g0511300|COMBINER_EST|Os07g0511300|8	Os07g0511300	Eggshell protein family protein.	-3.66147	-3.93149	1.07375	3.13946
	40180	Os10g0456800|mRNA|AK071137|CDS+3'UTR	Os10g0456800	CHY zinc finger domain containing protein.	-3.65582	-4.89157	1.33802	3.13946
	40044	Os02g0241700|COMBINER_EST|Os02g0241700|8	Os02g0241700	UDP-glucuronosyl/UDP-glucosyltransferase family protein.	-3.64444	-3.36399	0.923046	3.13946
	11808	Os05g0125200|mRNA|AK120637|CDS+3'UTR	Os05g0125200	Protein kinase domain containing protein.	-3.62245	-3.30458	0.912249	3.13946
Current settings
Input parameters
Data type?									Quantitative
Array or Seq data?									array
Arrays centered?									FALSE
Delta									0.686789
Minimum fold change									0
Test statistic									standard
Regression method									standard
Are data are log scale?									FALSE
Number of permutations									100
Input percentile for exchangeability factor s0									Automatic choice
Number of neighbors for KNN									10
Seed for Random number generator									83271454
Computed values
Estimate of pi0 (proportion of null genes)									0.91
s0 percentile									0.002
False Discovery Rate (%)									5.35555
List of Significant Genes for Delta = 0.687
	Estimated Miss rates for Delta=0.686789434887392
		Quantiles		Cutpoints	Miss Rate(%)
		0 -> 0.05		-3.463 -> -1.541	17.1
		0.05 -> 0.1		-1.541 -> -1.217	18.7
		0.1 -> 0.15		-1.217 -> -1.014	22.72
		0.15 -> 0.2		-1.014 -> -0.849	20.34
		0.2 -> 0.25		-0.849 -> -0.699	14.93
		0.25 -> 0.75		-0.699 -> 0.652	1.21
		0.75 -> 0.8		0.652 -> 0.785	22.3
		0.8 -> 0.85		0.785 -> 0.926	27.5
		0.85 -> 0.9		0.926 -> 1.094	26.48
		0.9 -> 0.95		1.094 -> 1.366	12.51
		0.95 -> 1		1.366 -> 3.78	0

## Sheet: 4.2C Shoot NaK
Supplementary Table 4.2c. Significant probes for ‘Shoot Na/K’ in wide natural variation of rice genotypes under stressed condition determined by SAM.
Positive genes (6974)
	Row	ProbeName (Agilent)	Locus ID	Annotation (Agilent Description)	Score(d)	Numerator(r)	Denominator(s+s0)	q-value(%)
	35817	Os05g0395300|mRNA|AK066212|CDS+3'UTR	Os05g0395300	Protein of unknown function DUF21 domain containing protein.	5.72085	2.65989	0.464947	0
	913	Os02g0531600|COMBINER|CI540085|6	Os02g0531600	(No Hit)	5.67946	4.23412	0.745514	0
	16143	Os10g0149800|COMBINER_EST|CI097494|6	Os10g0149800	Protein of unknown function DUF1210 family protein.	5.2683	6.97237	1.32346	0
	41425	Os10g0536600|COMBINER_EST|Os10g0536600|8	Os10g0536600	Haem peroxidase, plant/fungal/bacterial family protein.	5.06599	3.45183	0.681374	0
	3702	Os01g0181100|COMBINER_EST|Os01g0181100|8	Os01g0181100	Conserved hypothetical protein.	4.80233	5.06702	1.05512	0
	34805	Os01g0311700|mRNA|AK072493|CDS+3'UTR	Os01g0311700	Plant invertase/pectin methylesterase inhibitor domain containing protein.	4.74159	3.82579	0.806858	0
	7718	Os04g0351300|COMBINER_EST|Os04g0351300|8	Os04g0351300	Protein prenyltransferase domain containing protein.	4.64976	2.39247	0.514536	0
	16146	Os04g0636000|mRNA|AK099615|CDS+3'UTR	Os04g0636000	SPla/RYanodine receptor SPRY domain containing protein.	4.61806	1.7952	0.388735	0.293578
	11813	Os08g0158900|mRNA|AK067062|CDS+3'UTR	Os08g0158900	Nucleolar GTP-binding 1 domain containing protein.	4.49818	1.82547	0.405825	0.293578
	34587	Os07g0439700|COMBINER_EST|Os07g0439700|8	Os07g0439700	Hypothetical protein.	4.48602	4.25048	0.947495	0.293578
	41570	Os12g0278400|COMBINER|AU101291|6	Os12g0278400	(No Hit)	4.48581	4.84161	1.07932	0.293578
	24190	Os07g0541600|mRNA|AK064568|CDS+3'UTR	Os07g0541600	Hypothetical protein.	4.48404	4.53375	1.01109	0.293578
	38072	Os05g0232800|COMBINER_EST|CI389397|6	Os05g0232800	HAT dimerisation domain containing protein.	4.4366	4.49389	1.01291	0.293578
	36619	Os12g0537900|COMBINER|CI389397|6	Os12g0537900	(No Hit)	4.43399	4.1695	0.940349	0.293578
	11908	Os08g0260800|COMBINER_EST|Os08g0260800|8	Os08g0260800	Disease resistance protein family protein.	4.41854	5.45504	1.23458	0.293578
	29121	Os03g0831200|mRNA|AK073709|CDS+3'UTR	Os03g0831200	Zn-finger, GATA type domain containing protein.	4.39719	1.72678	0.3927	0.293578
	18759	Os11g0683800|mRNA|AK100871|CDS+3'UTR	Os11g0683800	Pectinesterase family protein.	4.38443	1.23209	0.281014	0.293578
	10362	Os04g0109500|mRNA|AK061191|CDS+3'UTR	Os04g0109500	Concanavalin A-like lectin/glucanase domain containing protein.	4.35792	1.94563	0.446458	0.293578
	13867	Os04g0584600|mRNA|AK059786|CDS+3'UTR	Os04g0584600	Calcium dependent protein kinase.	4.35184	2.58903	0.594927	0.293578
	36688	Os10g0411100|COMBINER_EST|Os10g0411100|8	Os10g0411100	Conserved hypothetical protein.	4.34858	4.9498	1.13826	0.293578
	36743	Os02g0117700|mRNA|AK071248|CDS+3'UTR	Os02g0117700	UTP--glucose-1-phosphate uridylyltransferase (EC 2.7.7.9) (UDP-glucose pyrophosphorylase) (UDPGP) (UGPase).	4.33669	3.09199	0.712985	0.293578
	16158	Os07g0603500|COMBINER_EST|Os07g0603500|8	Os07g0603500	Peptidase aspartic family protein.	4.31901	3.68301	0.852745	0.293578
	34860	Os04g0399800|COMBINER_EST|CI145320|6	Os04g0399800	Pathogenesis-related genes transcriptional activator PTI5.	4.31445	3.86151	0.895018	0.293578
	33597	Os07g0195300|COMBINER|CI446247|6	Os07g0195300	(No Hit)	4.30021	3.68909	0.857886	0.293578
	32423	Os04g0501100|COMBINER_EST|Os04g0501100|8	Os04g0501100	MRS2-5.	4.25449	3.98258	0.936089	0.293578
	34752	Os08g0210500|mRNA|AK106460|CDS+3'UTR	Os08g0210500	Conserved hypothetical protein.	4.23478	4.4757	1.05689	0.293578
	17550	Os01g0111500|mRNA|AK108587|CDS+3'UTR	Os01g0111500	Basic helix-loop-helix dimerisation region bHLH domain containing protein.	4.23397	4.48613	1.05956	0.293578
	37411	Os09g0501100|COMBINER_EST|Os09g0501100|8	Os09g0501100	Protein of unknown function DUF568 domain containing protein.	4.23208	3.12973	0.739526	0.293578
	2672	Os01g0976200|mRNA|AK061022|CDS+3'UTR	Os01g0976200	Legumin-like protein.	4.22992	4.28766	1.01365	0.293578
	26747	Os06g0133000|mRNA|AF515482|CDS+3'UTR	Os06g0133000	Granule-bound starch synthase I, chloroplast precursor (EC 2.4.1.21).	4.22901	5.97148	1.41203	0.293578
	23890	Os07g0690500|mRNA|AK108661|CDS+3'UTR	Os07g0690500	Hypothetical protein.	4.21821	3.66066	0.867824	0.293578
	33266	Os08g0402700|COMBINER|CI426522|x	Os08g0402700	(No Hit)	4.21631	4.1753	0.990273	0.293578
	8001	Os09g0443700|mRNA|AK109285|UTR	Os09g0443700	Non-protein coding transcript, unclassifiable transcript.	4.18795	3.82162	0.912526	0.293578
	37740	Os05g0484700|mRNA|AK111182|CDS+3'UTR	Os05g0484700	Conserved hypothetical protein.	4.18405	3.9936	0.954481	0.293578
	21338	Os08g0552900|COMBINER_EST|Os08g0552900|8	Os08g0552900	Arabidopsis conserved protein family protein.	4.18236	3.53429	0.845048	0.293578
	18855	Os10g0197700|COMBINER_EST|Os10g0197700|8	Os10g0197700	Protein of unknown function DUF6 domain containing protein.	4.15463	4.04651	0.973978	0.293578
	23540	Os01g0605100|mRNA|AK120157|CDS+3'UTR	Os01g0605100	BCS1 protein-like protein.	4.15227	3.41406	0.822216	0.293578
	38897	Os05g0414400|mRNA|AK119358|CDS+3'UTR	Os05g0414400	Protein of unknown function DUF659 domain containing protein.	4.15185	3.81509	0.91889	0.293578
	14137	Os07g0132700|COMBINER|CI404602|x	Os07g0132700	(No Hit)	4.14368	2.25413	0.543993	0.293578
	4745	Os05g0104600|COMBINER_EST|Os05g0104600|8	Os05g0104600	Leucine-rich repeat, plant specific containing protein.	4.13426	3.63578	0.879427	0.293578
	4624	Os04g0555600|mRNA|AK100443|5'UTR+CDS	Os04g0555600	Concanavalin A-like lectin/glucanase domain containing protein.	4.12891	2.66499	0.645446	0.293578
	30306	Os07g0148600|COMBINER_EST|Os07g0148600|8	Os07g0148600	Sulfotransferase family protein.	4.12517	6.08357	1.47475	0.293578
	37585	Os06g0661700|mRNA|AK066945|CDS+3'UTR	Os06g0661700	RabGAP/TBC domain containing protein.	4.12463	3.57407	0.866518	0.293578
	3311	Os05g0372100|mRNA|AK107148|CDS+3'UTR	Os05g0372100	Receptor protein kinase-like protein.	4.1086	1.82894	0.44515	0.293578
	35634	Os04g0654500|COMBINER|CI560562|6	Os04g0654500	(No Hit)	4.10585	3.71981	0.905979	0.293578
	26495	Os04g0638800|mRNA|AK070319|CDS+3'UTR	Os04g0638800	Plant-specific domain of unknown function 3588 containing protein.	4.08178	4.37848	1.07269	0.293578
	36184	Os08g0110000|mRNA|AK073752|CDS+3'UTR	Os08g0110000	Alpha/beta hydrolase fold domain containing protein.	4.07508	1.24369	0.305193	0.293578
	19889	Os11g0704300|mRNA|AK101431|CDS+3'UTR	Os11g0704300	GTP1/OBG subdomain containing protein.	4.06568	2.33132	0.573415	0.293578
	38569	Os11g0532900|COMBINER|CI091342|6	Os11g0532900	(No Hit)	4.04266	2.38941	0.591048	0.293578
	34659	Os04g0667300|mRNA|AK107107|CDS+3'UTR	Os04g0667300	Hypothetical protein.	4.03683	3.56181	0.88233	0.293578
	29538	Os07g0414700|COMBINER_EST|Os07g0414700|8	Os07g0414700	Protein of unknown function DUF707 family protein.	4.03441	3.52161	0.872894	0.293578
	40711	Os08g0167800|COMBINER_EST|CI225244|6	Os08g0167800	Terpene synthase-like domain containing protein.	4.02077	5.33538	1.32696	0.293578
	36959	Os03g0150200|mRNA|AY339376|CDS+3'UTR	Os03g0150200	Ethylene-responsive element binding protein.	4.01762	4.9758	1.2385	0.293578
	24019	Os08g0428400|mRNA|AK103459|CDS+3'UTR	Os08g0428400	ZIM domain containing protein.	4.01435	1.30928	0.326149	0.293578
	6268	Os04g0683500|mRNA|AK071538|CDS+3'UTR	Os04g0683500	Adenosine deaminase acting on tRNA 1.	4.00747	1.94249	0.484717	0.293578
	27918	Os02g0657100|COMBINER_EST|Os02g0657100|8	Os02g0657100	Conserved hypothetical protein.	3.99138	3.74394	0.938007	0.293578
	9503	Os05g0416400|COMBINER_EST|Os05g0416400|8	Os05g0416400	Cytochrome P450 51 (EC 1.14.13.70) (CYPLI) (P450-LIA1) (Obtusifoliol 14-alpha demethylase).	3.99119	3.97937	0.997037	0.293578
	39692	Os07g0564100|mRNA|AK107291|CDS+3'UTR	Os07g0564100	UDP-glucuronosyl/UDP-glucosyltransferase family protein.	3.97504	3.90104	0.981385	0.293578
	34396	Os11g0243300|COMBINER_EST|Os11g0243300|8	Os11g0243300	ZF-HD homeobox protein Cys/His-rich dimerisation region domain containing protein.	3.97229	3.36951	0.848254	0.293578
	30860	Os06g0212300|COMBINER_EST|Os06g0212300|8	Os06g0212300	Galactoside 2-alpha-L-fucosyltransferase (EC 2.4.1.69) (Xyloglucan alpha-(1,2)-fucosyltransferase) (AtFUT1).	3.97094	3.70537	0.933122	0.293578
	35410	Os03g0216300|mRNA|AK106411|CDS+3'UTR	Os03g0216300	TPR-like domain containing protein.	3.97084	4.25255	1.07094	0.293578
	39867	Os08g0177400|COMBINER_EST|Os08g0177400|8	Os08g0177400	Hypothetical protein.	3.97047	3.40322	0.857132	0.293578
	19006	Os10g0378600|COMBINER_EST|Os10g0378600|8	Os10g0378600	Hypothetical protein.	3.96563	4.20083	1.05931	0.293578
	2504	Os01g0719400|mRNA|AK063516|CDS+3'UTR	Os01g0719400	Conserved hypothetical protein.	3.96538	3.98922	1.00601	0.293578
	34061	Os01g0731900|COMBINER_EST|Os01g0731900|8	Os01g0731900	Conserved hypothetical protein.	3.96271	3.59274	0.906637	0.293578
	32647	Os02g0240500|COMBINER_EST|Os02g0240500|8	Os02g0240500	Peroxidase (EC 1.11.1.7).	3.94614	3.9007	0.988484	0.293578
	5110	Os01g0176800|COMBINER|CI552632|1	Os01g0176800	(No Hit)	3.94567	3.40691	0.863455	0.293578
	20733	Os11g0536800|mRNA|AK102704|CDS+3'UTR	Os11g0536800	Amidase family protein.	3.94029	2.58971	0.657239	0.293578
	36378	Os02g0811400|COMBINER_EST|Os02g0811400|8	Os02g0811400	Conserved hypothetical protein.	3.93843	3.96772	1.00744	0.293578
	28942	Os09g0434600|mRNA|AK071264|CDS+3'UTR	Os09g0434600	Conserved hypothetical protein.	3.93329	4.72207	1.20054	0.293578
	36719	Os03g0309400|mRNA|AK100728|CDS+3'UTR	Os03g0309400	Pectinesterase family protein.	3.932	4.27662	1.08764	0.293578
	12601	Os08g0384400|COMBINER_EST|CI047189|6	Os08g0384400	Zn-finger, CCHC type domain containing protein.	3.92813	2.60518	0.663212	0.293578
	25082	Os12g0566600|COMBINER_EST|Os12g0566600|8	Os12g0566600	Hypothetical protein.	3.92538	2.44655	0.623265	0.293578
	35404	Os06g0696900|COMBINER_EST|Os06g0696900|8	Os06g0696900	Hypothetical protein.	3.91613	3.78945	0.967653	0.293578
	30314	Os07g0554600|mRNA|AK072955|CDS+3'UTR	Os07g0554600	Hypothetical protein.	3.90751	3.29451	0.843123	0.293578
	35972	Os03g0693600|COMBINER_EST|Os03g0693600|8	Os03g0693600	Indole-3-acetate beta-glucosyltransferase (EC 2.4.1.121) (IAA-Glu synthetase) ((Uridine 5'-diphosphate-glucose:indol-3-ylacetyl)-beta-D- glucosyl transferase).	3.90498	3.81582	0.977167	0.293578
	41996	Os03g0836900|COMBINER_EST|CI149794|6	Os03g0836900	IAA-amino acid hydrolase 1 (EC 3.5.1.-).	3.90255	3.90964	1.00182	0.293578
	33537	Os02g0234700|mRNA|AK062439|CDS+3'UTR	Os02g0234700	Conserved hypothetical protein.	3.90246	1.71578	0.439667	0.293578
	4390	Os11g0108700|COMBINER_EST|CI191329|6	Os11g0108700	Laccase precursor (EC 1.10.3.2).	3.89644	1.9358	0.496812	0.293578
	40032	Os11g0500100|COMBINER_EST|Os11g0500100|8	Os11g0500100	Protein of unknown function DUF1544 domain containing protein.	3.88914	3.22826	0.830071	0.293578
	170	Os11g0667700|mRNA|AK105217|CDS+3'UTR	Os11g0667700	Hypothetical protein.	3.88911	3.71419	0.955021	0.293578
	555	Os09g0567600|mRNA|AK106807|CDS+3'UTR	Os09g0567600	Hypothetical protein.	3.88509	3.32352	0.855454	0.293578
	7600	Os10g0158400|COMBINER_EST|Os10g0158400|8	Os10g0158400	Chalcone synthase J (EC 2.3.1.74) (Naringenin-chalcone synthase J).	3.88157	3.14533	0.810324	0.293578
	22312	Os01g0660700|mRNA|AK064155|CDS+3'UTR	Os01g0660700	Conserved hypothetical protein.	3.87244	4.0964	1.05783	0.383762
	41346	Os07g0643800|mRNA|AK103858|CDS+3'UTR	Os07g0643800	Plant disease resistance response protein family protein.	3.87082	4.31072	1.11365	0.383762
	34302	Os10g0469600|COMBINER_EST|Os10g0469600|8	Os10g0469600	Leucine-rich repeat, typical subtype containing protein.	3.85684	3.87118	1.00372	0.383762
	24834	Os02g0262800|mRNA|AK073576|CDS+3'UTR	Os02g0262800	NBS-LRR protein (Fragment).	3.85481	4.93381	1.27991	0.383762
	21318	Os10g0429400|COMBINER_EST|Os10g0429400|8	Os10g0429400	MATH domain containing protein.	3.84866	4.26628	1.10851	0.383762
	32022	Os07g0503700|COMBINER_EST|Os07g0503700|8	Os07g0503700	Proteasome component region PCI domain containing protein.	3.83524	2.55482	0.666142	0.383762
	39764	Os09g0381400|mRNA|AK121482|5'UTR+CDS	Os09g0381400	Peptidase C1A, papain family protein.	3.83351	3.27952	0.85549	0.383762
	39049	Os05g0127000|COMBINER|CI345813|0	Os05g0127000	(No Hit)	3.83247	3.21523	0.838944	0.383762
	40434	Os11g0642900|mRNA|AK108810|CDS+3'UTR	Os11g0642900	Hypothetical protein.	3.82975	2.50069	0.652964	0.383762
	8566	Os07g0522600|mRNA|AK067405|CDS+3'UTR	Os07g0522600	Metabotropic gamma-aminobutyric acid receptor, type B family protein.	3.82687	2.90963	0.760316	0.383762
	37416	Os12g0529100|mRNA|AK069805|CDS+3'UTR	Os12g0529100	Hypothetical protein.	3.82368	3.78256	0.989245	0.383762
	11424	Os04g0487200|mRNA|AK102330|CDS+3'UTR	Os04g0487200	Protein kinase domain containing protein.	3.82287	3.07075	0.803258	0.383762
	19604	Os11g0586100|mRNA|AK108746|CDS+3'UTR	Os11g0586100	Protein kinase domain containing protein.	3.82209	2.3358	0.611133	0.383762
	31473	Os01g0246700|mRNA|AY676928|CDS	Os01g0246700	WRKY transcription factor 1.	3.8215	2.16985	0.5678	0.383762
	41027	Os01g0722500|COMBINER_EST|CI389397|6	Os01g0722500	Protein of unknown function DUF1544 domain containing protein.	3.82113	4.13415	1.08192	0.383762
	18433	Os03g0647500|mRNA|AK064308|CDS+3'UTR	Os03g0647500	Conserved hypothetical protein.	3.82033	1.99947	0.523377	0.383762
	39283	Os11g0618300|COMBINER|CI484458|x	Os11g0618300	(No Hit)	3.81659	4.03853	1.05815	0.383762
	37704	Os08g0198800|mRNA|AK103382|CDS+3'UTR	Os08g0198800	Hypothetical protein.	3.81222	3.40552	0.893319	0.383762
	14067	Os07g0649600|COMBINER_EST|Os07g0649600|8	Os07g0649600	Conserved hypothetical protein.	3.81047	4.29859	1.1281	0.383762
	1401	osa-miR531|Os08|Mature	osa-miR531	miRNA	3.80804	2.51665	0.660878	0.383762
	6214	Os03g0100800|mRNA|AK068699|CDS+3'UTR	Os03g0100800	Plasma membrane H+-ATPase.	3.80574	3.42259	0.899325	0.383762
	37091	Os12g0228700|COMBINER_EST|Os12g0228700|8	Os12g0228700	Beta-glucosidase aggregating factor.	3.80411	4.8836	1.28377	0.383762
	39357	Os10g0414000|COMBINER|CI482815|4	Os10g0414000	(No Hit)	3.79724	3.68121	0.969443	0.383762
	19442	Os07g0643500|mRNA|AK111373|CDS+3'UTR	Os07g0643500	Conserved hypothetical protein.	3.79643	4.39837	1.15856	0.383762
	16263	Os12g0537000|COMBINER|CI389397|6	Os12g0537000	(No Hit)	3.78955	3.86963	1.02113	0.383762
	12161	Os05g0484000|mRNA|AK106829|CDS+3'UTR	Os05g0484000	Conserved hypothetical protein.	3.7875	1.29181	0.341071	0.383762
	24992	Os04g0570000|mRNA|AJ459255|CDS+3'UTR	Os04g0570000	E-class P450, group I family protein.	3.78549	2.98796	0.789318	0.383762
	25246	Os12g0537700|COMBINER|CI389397|6	Os12g0537700	(No Hit)	3.78526	4.38142	1.1575	0.383762
	1888	Os12g0563400|mRNA|AK067785|CDS+3'UTR	Os12g0563400	Protein of unknown function DUF341 family protein.	3.78109	1.87102	0.494836	0.383762
	33285	Os04g0616500|COMBINER_EST|CI324309|1	Os04g0616500	Protein kinase domain containing protein.	3.78042	1.96865	0.520749	0.383762
	1010	Os03g0726800|mRNA|AK101683|CDS+3'UTR	Os03g0726800	Protein of unknown function DUF676 domain containing protein.	3.77996	3.27034	0.865177	0.383762
	34047	Os08g0308800|COMBINER_EST|Os08g0308800|8	Os08g0308800	Hypothetical protein.	3.7776	3.84827	1.01871	0.383762
	105	Os07g0608300|mRNA|AK106096|CDS+3'UTR	Os07g0608300	Esterase/lipase/thioesterase domain containing protein.	3.77491	1.27803	0.33856	0.383762
	40319	Os02g0216200|mRNA|AK108648|CDS+3'UTR	Os02g0216200	Hypothetical protein.	3.76978	3.05983	0.811674	0.383762
	2777	Os09g0475200|COMBINER_EST|Os09g0475200|8	Os09g0475200	Conserved hypothetical protein.	3.76614	3.8803	1.03031	0.383762
	29275	Os09g0508100|COMBINER_EST|Os09g0508100|8	Os09g0508100	Auxin responsive SAUR protein family protein.	3.76303	2.56688	0.682133	0.383762
	9671	Os12g0626300|COMBINER_EST|CI390301|5	Os12g0626300	TPR-like domain containing protein.	3.75348	4.52846	1.20647	0.383762
	34283	Os01g0324500|mRNA|AK111299|CDS+3'UTR	Os01g0324500	Hypothetical protein.	3.75148	5.4254	1.4462	0.383762
	7632	Os08g0339200|mRNA|AK073244|CDS+3'UTR	Os08g0339200	Protein of unknown function DUF516 family protein.	3.74849	1.29553	0.345614	0.383762
	36865	Os07g0434100|mRNA|AK070532|UTR	Os07g0434100	Non-protein coding transcript, unclassifiable transcript.	3.74022	5.48769	1.46721	0.383762
	30518	Os07g0485000|mRNA|AK070085|CDS+3'UTR	Os07g0485000	Trehalose-6-phosphate phosphatase.	3.7384	3.23542	0.865456	0.383762
	20853	Os10g0365200|mRNA|AK106938|5'UTR+CDS	Os10g0365200	Tau class GST protein 4.	3.73077	2.6749	0.716982	0.383762
	27571	Os07g0609100|COMBINER|CI104488|6	Os07g0609100	(No Hit)	3.72806	2.54645	0.683049	0.383762
	35301	Os04g0557800|mRNA|AB021079|CDS+3'UTR	Os04g0557800	Ra.	3.72692	3.34027	0.896253	0.383762
	36229	Os04g0349600|mRNA|AK070947|CDS+3'UTR	Os04g0349600	TPR-like domain containing protein.	3.72505	2.88881	0.775511	0.383762
	38074	Os06g0138500|mRNA|AK066485|CDS+3'UTR	Os06g0138500	Hypothetical protein.	3.7202	3.31262	0.890441	0.383762
	41015	Os08g0199800|COMBINER_EST|Os08g0199800|8	Os08g0199800	Hypothetical protein.	3.71485	4.07844	1.09787	0.383762
	24773	Os10g0433700|mRNA|AK065401|CDS+3'UTR	Os10g0433700	Conserved hypothetical protein.	3.71172	1.75396	0.472547	0.383762
	24426	Os02g0596300|mRNA|AK109775|CDS+3'UTR	Os02g0596300	Cytochrome P450 family protein.	3.70977	3.30768	0.891613	0.383762
	3601	Os03g0424000|mRNA|AK107031|CDS+3'UTR	Os03g0424000	Protein kinase domain containing protein.	3.70795	4.03456	1.08808	0.383762
	17585	Os12g0288300|COMBINER_EST|Os12g0288300|8	Os12g0288300	Hypothetical protein.	3.70696	3.95089	1.0658	0.383762
	39219	Os03g0270700|mRNA|AK070218|CDS+3'UTR	Os03g0270700	Conserved hypothetical protein.	3.70604	1.43335	0.386761	0.383762
	40060	Os07g0495400|COMBINER_EST|Os07g0495400|8	Os07g0495400	ATP synthase delta' chain, mitochondrial precursor (EC 3.6.3.14).	3.70279	2.38473	0.644036	0.383762
	14955	Os02g0749200|mRNA|AK107742|CDS+3'UTR	Os02g0749200	Hypothetical protein.	3.69432	3.9263	1.0628	0.383762
	30773	Os01g0784000|mRNA|AK062753|CDS+3'UTR	Os01g0784000	Hypothetical protein.	3.69187	3.21657	0.871258	0.383762
	12445	Os07g0146300|COMBINER_EST|Os07g0146300|8	Os07g0146300	Conserved hypothetical protein.	3.69154	3.64624	0.987727	0.383762
	24196	Os11g0705900|mRNA|AK063519|CDS+3'UTR	Os11g0705900	GRAS transcription factor domain containing protein.	3.6866	1.0946	0.296914	0.383762
	27822	Os05g0435300|COMBINER_EST|Os05g0435300|8	Os05g0435300	Protein of unknown function DUF1218 family protein.	3.6843	4.6175	1.25329	0.383762
	21789	Os04g0626500|mRNA|AK069923|CDS+3'UTR	Os04g0626500	Disease resistance protein RGA2 (RGA2-blb) (Blight resistance protein RPI).	3.67817	3.9161	1.06469	0.383762
	36991	Os05g0241100|mRNA|AK065584|CDS+3'UTR	Os05g0241100	Leucyl-tRNA synthetase, cytoplasmic (EC 6.1.1.4) (Leucine--tRNA ligase) (LeuRS).	3.67654	3.00334	0.816894	0.383762
	2044	Os10g0113900|mRNA|AK107387|CDS+3'UTR	Os10g0113900	NADPH-dependent codeinone reductase (EC 1.1.1.247).	3.67501	2.71444	0.738622	0.383762
	36542	Os04g0412400|mRNA|AK111482|CDS+3'UTR	Os04g0412400	Hypothetical protein.	3.67467	3.26739	0.889166	0.383762
	9958	Os01g0276700|mRNA|AK059579|CDS+3'UTR	Os01g0276700	Pyruvate kinase, cytosolic isozyme (EC 2.7.1.40) (PK).	3.6714	1.17658	0.320472	0.383762
	12012	Os11g0474800|mRNA|AK108710|CDS+3'UTR	Os11g0474800	Terpene synthase-like domain containing protein.	3.66973	1.44132	0.39276	0.383762
	39214	Os12g0126300|COMBINER_EST|CI075786|6	Os12g0126300	AP2-1 protein (Fragment).	3.66669	1.86252	0.507955	0.383762
	27743	Os07g0211000|COMBINER_EST|Os07g0211000|8	Os07g0211000	Conserved hypothetical protein.	3.6654	3.55138	0.968892	0.383762
	40514	Os01g0703300|mRNA|AK099917|CDS+3'UTR	Os01g0703300	Zn-finger, RING domain containing protein.	3.66365	3.11152	0.849296	0.383762
	35298	Os01g0891100|COMBINER_EST|Os01g0891100|8	Os01g0891100	Polygalacturonase C (Fragment).	3.6615	2.64645	0.722776	0.383762
	2980	Os01g0153000|COMBINER_EST|Os01g0153000|8	Os01g0153000	Protein kinase domain containing protein.	3.65869	2.76933	0.756919	0.383762
	508	Os12g0526600|COMBINER_EST|CI387909|4	Os12g0526600	Cyclin-like F-box domain containing protein.	3.65513	3.18489	0.871349	0.383762
	2268	Os12g0194800|mRNA|AK107780|CDS+3'UTR	Os12g0194800	tRNA pseudouridine synthase family protein.	3.6522	1.29736	0.355225	0.383762
	18513	Os11g0588500|COMBINER_EST|Os11g0588500|8	Os11g0588500	Glutathione S-transferase, C-terminal domain containing protein.	3.65066	5.04649	1.38235	0.383762
	5339	Os04g0552200|mRNA|AF261273|CDS+3'UTR	Os04g0552200	Beta-expansin 5.	3.65052	3.47797	0.952732	0.383762
	32743	Os07g0608900|mRNA|AY184809|CDS	Os07g0608900	Peroxisome assembly protein 10 (Peroxin-10) (AthPEX10) (Pex10p) (PER8).	3.65046	1.72692	0.47307	0.383762
	12419	Os01g0796800|COMBINER_EST|Os01g0796800|8	Os01g0796800	Hypothetical protein.	3.64921	3.02018	0.827626	0.383762
	5230	Os01g0702300|COMBINER_EST|Os01g0702300|8	Os01g0702300	Peptidase S8 and S53, subtilisin, kexin, sedolisin domain containing protein.	3.64714	2.61601	0.717276	0.383762
	22716	Os04g0147200|COMBINER|CI530485|x	Os04g0147200	(No Hit)	3.64272	3.40146	0.933771	0.383762
	33027	Os11g0265600|COMBINER_EST|CB677514|7	Os11g0265600	Diphthamide synthesis DPH2 protein family protein.	3.63894	3.62371	0.995816	0.383762
	36852	Os04g0551500|mRNA|AK068749|CDS+3'UTR	Os04g0551500	SBP domain containing protein.	3.63825	4.09848	1.1265	0.383762
	36933	Os04g0268300|COMBINER|CI431375|0	Os04g0268300	(No Hit)	3.63676	3.04954	0.838531	0.383762
	9826	Os11g0298400|mRNA|AK068577|CDS+3'UTR	Os11g0298400	Ribulose bisphosphate carboxylase, small chain family protein.	3.63206	2.82942	0.779012	0.383762
	36102	Os07g0417600|COMBINER|CI533526|1	Os07g0417600	(No Hit)	3.62237	2.89903	0.800313	0.383762
	15826	Os07g0511300|COMBINER_EST|Os07g0511300|8	Os07g0511300	Eggshell protein family protein.	3.62202	4.15564	1.14733	0.383762
	32036	Os11g0242600|COMBINER_EST|Os11g0242600|8	Os11g0242600	Uncharacterized plant-specific domain 01627 containing protein.	3.62042	2.58823	0.714898	0.383762
	2707	Os02g0564600|COMBINER|CI560207|x	Os02g0564600	(No Hit)	3.62001	3.13082	0.864866	0.383762
	3595	Os03g0195800|mRNA|AF493792|CDS	Os03g0195800	High affinity sulphate transporter.	3.61949	3.54723	0.980037	0.383762
	29065	Os05g0401700|COMBINER_EST|Os05g0401700|8	Os05g0401700	Conserved hypothetical protein.	3.61944	3.27208	0.904028	0.383762
	1473	Os05g0351200|COMBINER|CI208459|6	Os05g0351200	(No Hit)	3.61686	3.23847	0.895383	0.383762
	7854	Os07g0134800|mRNA|AK099460|CDS+3'UTR	Os07g0134800	Succinate dehydrogenase or fumarate reductase, flavoprotein subunit family protein.	3.6165	1.17052	0.323661	0.383762
	18895	Os11g0701400|mRNA|D55710|CDS+3'UTR	Os11g0701400	Chitinase (EC 3.2.1.14).	3.61625	4.28953	1.18618	0.383762
	35940	Os02g0177300|COMBINER_EST|CI147320|6	Os02g0177300	Squamosa-promoter binding protein 1.	3.615	2.96663	0.820644	0.383762
	39073	Os11g0223400|mRNA|AK112108|CDS+3'UTR	Os11g0223400	Hypothetical protein.	3.61418	4.20457	1.16336	0.383762
	25154	Os04g0615800|mRNA|AK107521|CDS+3'UTR	Os04g0615800	Stem cell self-renewal protein Piwi domain containing protein.	3.61367	2.7376	0.757568	0.383762
	2808	Os02g0242100|COMBINER_EST|Os02g0242100|8	Os02g0242100	UDP-glucuronosyl/UDP-glucosyltransferase family protein.	3.61023	4.34725	1.20415	0.383762
	583	Os05g0296800|mRNA|AK108441|CDS+3'UTR	Os05g0296800	Hypothetical protein.	3.60961	4.25267	1.17815	0.383762
	32916	Os02g0830200|COMBINER_EST|Os02g0830200|8	Os02g0830200	ZmRR2 protein (Response regulator 2).	3.60044	2.70557	0.751455	0.383762
	38551	Os11g0239600|mRNA|AK065416|CDS+3'UTR	Os11g0239600	Hypothetical protein.	3.59933	2.6102	0.72519	0.383762
	14868	Os05g0150700|COMBINER|CI066230|6	Os05g0150700	(No Hit)	3.59872	2.32164	0.645131	0.383762
	5452	Os04g0265300|COMBINER|CI281545|6	Os04g0265300	(No Hit)	3.59695	1.79118	0.497972	0.383762
	27941	Os09g0252700|mRNA|AK101283|5'UTR+CDS	Os09g0252700	E3 ubiquitin protein ligase UPL1 (EC 6.3.2.-) (Ubiquitin-protein ligase 1).	3.59533	3.00724	0.836431	0.383762
	5333	Os04g0629600|mRNA|AK070709|CDS+3'UTR	Os04g0629600	Zn-finger, CCHC type domain containing protein.	3.59268	3.13743	0.873285	0.383762
	33547	Os07g0111100|COMBINER_EST|Os07g0111100|8	Os07g0111100	Conserved hypothetical protein.	3.59022	3.28708	0.915565	0.383762
	41075	Os04g0113400|COMBINER|CI281545|6	Os04g0113400	(No Hit)	3.59018	1.65454	0.460853	0.383762
	4418	Os11g0220400|mRNA|AK109713|CDS+3'UTR	Os11g0220400	Hypothetical protein.	3.59017	2.45526	0.683883	0.383762
	38988	Os11g0542800|COMBINER|CI427052|6	Os11g0542800	(No Hit)	3.58954	3.67287	1.02321	0.383762
	7743	Os02g0702700|COMBINER|CI542921|x	Os02g0702700	(No Hit)	3.58818	2.27031	0.632718	0.383762
	38686	Os05g0361200|mRNA|AK073873|CDS+3'UTR	Os05g0361200	Ferrochelatase II, chloroplast precursor (EC 4.99.1.1) (Protoheme ferro-lyase) (Heme synthetase) (Fragment).	3.58483	2.12393	0.592478	0.383762
	572	Os04g0616400|mRNA|AK099657|CDS+3'UTR	Os04g0616400	Receptor-like serine/threonine kinase.	3.58468	4.66402	1.3011	0.383762
	5862	osa-miR160f|Os08|Mature	osa-miR160f	miRNA	3.58061	3.18986	0.89087	0.383762
	7642	osa-miR395l|Os08|3'seq	osa-miR395l	miRNA	3.57863	2.81777	0.787386	0.383762
	38143	Os04g0288000|COMBINER_EST|Os04g0288000|8	Os04g0288000	RNA-directed DNA polymerase (Reverse transcriptase) domain containing protein.	3.57828	3.94115	1.10141	0.383762
	39977	Os10g0550700|COMBINER_EST|CI183652|6	Os10g0550700	Tubby family protein.	3.57295	3.26678	0.914311	0.383762
	39559	Os07g0597500|COMBINER|CI429145|x	Os07g0597500	(No Hit)	3.56964	5.29577	1.48356	0.383762
	35037	Os08g0375200|COMBINER_EST|Os08g0375200|8	Os08g0375200	SKP1 component family protein.	3.56837	5.85618	1.64114	0.383762
	35492	Os03g0798000|COMBINER_EST|Os03g0798000|8	Os03g0798000	Aldehyde oxidase and xanthine dehydrogenase, molybdopterin binding domain containing protein.	3.56523	3.5071	0.983696	0.383762
	10241	Os04g0592700|mRNA|AK101611|CDS+3'UTR	Os04g0592700	WD40-like domain containing protein.	3.56263	3.15119	0.884514	0.383762
	33771	Os01g0598200|mRNA|AK111570|CDS+3'UTR	Os01g0598200	Calcineurin B-like protein 8.	3.56228	2.84513	0.798684	0.383762
	7486	Os11g0645300|mRNA|AK120284|CDS+3'UTR	Os11g0645300	Hypothetical protein.	3.56169	2.26436	0.635756	0.383762
	32746	Os01g0842600|mRNA|AK100245|CDS+3'UTR	Os01g0842600	AAA-metalloprotease FtsH.	3.56008	2.07733	0.583506	0.383762
	37123	Os08g0445400|COMBINER|CI429145|6	Os08g0445400	(No Hit)	3.55706	5.54642	1.55927	0.383762
	38601	Os11g0672800|mRNA|AK105350|CDS+3'UTR	Os11g0672800	Hypothetical protein.	3.55635	3.86736	1.08745	0.383762
	31035	Os02g0627100|mRNA|D21290|5'UTR+CDS	Os02g0627100	Phenylalanine ammonia-lyase (EC 4.3.1.5).	3.55563	3.74139	1.05224	0.383762
	10063	Os01g0249900|mRNA|AK072886|CDS+3'UTR	Os01g0249900	Protein of unknown function DUF573 family protein.	3.55557	5.7125	1.60663	0.383762
	25571	Os08g0451500|COMBINER_EST|Os08g0451500|8	Os08g0451500	Conserved hypothetical protein.	3.55494	4.20325	1.18237	0.383762
	421	POsControl0021|genome	POsControl0021	NONE	3.54881	5.72252	1.61252	0.383762
	39710	Os04g0487700|COMBINER_EST|Os04g0487700|8	Os04g0487700	Zn-finger, RING domain containing protein.	3.5442	2.62614	0.740968	0.38502
	1808	Os08g0326100|mRNA|AK120478|CDS+3'UTR	Os08g0326100	Forkhead-associated domain containing protein.	3.54318	2.01155	0.567724	0.38502
	34995	Os12g0490100|COMBINER|CI532465|x	Os12g0490100	(No Hit)	3.54244	2.21702	0.625846	0.38502
	38066	Os12g0250800|COMBINER_EST|Os12g0250800|8	Os12g0250800	Hypothetical protein.	3.54184	4.19522	1.18448	0.38502
	27682	Os02g0663800|mRNA|AK069605|CDS+3'UTR	Os02g0663800	Actin-depolymerizing factor (ADF).	3.53933	2.47647	0.699701	0.38502
	59	Os03g0695400|mRNA|AK070048|CDS+3'UTR	Os03g0695400	Ankyrin repeat containing protein.	3.5393	4.95583	1.40023	0.38502
	38109	Os11g0579100|mRNA|AK100243|CDS+3'UTR	Os11g0579100	Conserved hypothetical protein.	3.53806	5.02479	1.42021	0.38502
	39262	Os02g0625300|COMBINER_EST|BU673731|7	Os02g0625300	Phosphoenolpyruvate carboxylase kinase.	3.53322	2.86757	0.811604	0.38502
	4161	Os01g0689600|COMBINER_EST|Os01g0689600|8	Os01g0689600	Conserved hypothetical protein.	3.52594	2.5272	0.716744	0.38502
	29401	Os02g0530500|mRNA|AK107488|CDS+3'UTR	Os02g0530500	Conserved hypothetical protein.	3.52587	2.79239	0.791971	0.38502
	37009	Os10g0447200|COMBINER_EST|CB642644|7	Os10g0447200	Hypothetical protein.	3.5246	3.05103	0.86564	0.38502
	21129	Os02g0812400|mRNA|AK119450|CDS+3'UTR	Os02g0812400	Nucleotidyl transferase domain containing protein.	3.5232	3.99812	1.1348	0.38502
	1324	Os06g0124800|COMBINER_EST|Os06g0124800|8	Os06g0124800	Conserved hypothetical protein.	3.5173	2.27707	0.647391	0.38502
	28286	Os11g0423800|mRNA|AK064691|CDS+3'UTR	Os11g0423800	Mitochondrial basic amino acid carrier.	3.51605	1.81596	0.516477	0.38502
	24493	Os07g0583700|mRNA|AK070537|CDS+3'UTR	Os07g0583700	WRKY transcription factor 34.	3.51461	1.52071	0.432684	0.38502
	16915	Os01g0126600|mRNA|AK065750|CDS+3'UTR	Os01g0126600	X1.	3.51387	3.16609	0.901027	0.38502
	37777	Os10g0401100|COMBINER_EST|Os10g0401100|8	Os10g0401100	Endonuclease/exonuclease/phosphatase family protein.	3.51232	3.87224	1.10247	0.38502
	8340	Os08g0272000|mRNA|AK111355|CDS+3'UTR	Os08g0272000	Conserved hypothetical protein.	3.50884	2.01197	0.573399	0.38502
	32806	Os02g0587300|COMBINER_EST|Os02g0587300|8	Os02g0587300	Hypothetical protein.	3.50794	3.66245	1.04405	0.38502
	36010	Os09g0318600|mRNA|AK101412|CDS+3'UTR	Os09g0318600	Homeodomain-like containing protein.	3.50716	2.32256	0.662235	0.38502
	41108	Os10g0363300|mRNA|AK058817|CDS+3'UTR	Os10g0363300	Cytosolic acetyl-CoA carboxylase.	3.50396	1.1517	0.328685	0.38502
	21198	Os05g0112000|mRNA|AK102800|CDS+3'UTR	Os05g0112000	Zn-finger, RING domain containing protein.	3.50288	1.10129	0.314396	0.38502
	34538	osa-miR171h|Os04|3'seq	osa-miR171h	miRNA	3.49876	3.59637	1.0279	0.38502
	32822	Os04g0228400|mRNA|AK069548|CDS+3'UTR	Os04g0228400	Expansin S2.	3.49798	2.19892	0.628625	0.38502
	38279	Os09g0349800|COMBINER_EST|Os09g0349800|8	Os09g0349800	Protein kinase domain containing protein.	3.4945	3.46224	0.990769	0.38502
	37739	Os01g0107400|COMBINER_EST|CI554480|0	Os01g0107400	Protein kinase.	3.49219	1.83089	0.524282	0.38502
	244	Os06g0308200|mRNA|AK058998|CDS+3'UTR	Os06g0308200	60S ribosomal protein L15.	3.49215	2.83188	0.810927	0.38502
	23805	Os02g0762700|COMBINER_EST|Os02g0762700|8	Os02g0762700	Conserved hypothetical protein.	3.4911	3.37591	0.967004	0.38502
	388	Os08g0410900|mRNA|AK106713|UTR	Os08g0410900	Non-protein coding transcript, uncharacterized transcript.	3.48863	3.13905	0.899794	0.38502
	22839	osa-miR395w|Os09|3'seq	osa-miR395w	miRNA	3.48799	3.01579	0.86462	0.38502
	33383	Os05g0397000|COMBINER_EST|Os05g0397000|8	Os05g0397000	Conserved hypothetical protein.	3.48768	2.94807	0.845283	0.38502
	586	Os08g0132100|COMBINER_EST|Os08g0132100|8	Os08g0132100	Conserved hypothetical protein.	3.48566	2.97208	0.852659	0.38502
	2752	Os05g0499800|mRNA|AK064392|CDS+3'UTR	Os05g0499800	UDP-glucuronosyl/UDP-glucosyltransferase family protein.	3.4853	2.53037	0.72601	0.38502
	9374	Os10g0162000|mRNA|AK062627|CDS+3'UTR	Os10g0162000	Hypothetical protein.	3.48441	2.45723	0.705205	0.38502
	18665	Os12g0419700|mRNA|AK071980|UTR	Os12g0419700	Non-protein coding transcript, uncharacterized transcript.	3.48335	2.87268	0.824688	0.38502
	11676	Os02g0251700|mRNA|AK101906|CDS+3'UTR	Os02g0251700	Conserved hypothetical protein.	3.48139	1.6475	0.473232	0.38502
	40352	Os07g0240700|COMBINER_EST|Os07g0240700|8	Os07g0240700	UDP-glucuronosyl/UDP-glucosyltransferase family protein.	3.48133	3.55579	1.02139	0.38502
	32923	Os12g0564600|mRNA|AB118004|CDS+3'UTR	Os12g0564600	Protein of unknown function DUF814 domain containing protein.	3.47672	1.58421	0.455661	0.38502
	31082	Os08g0100500|mRNA|AK109496|CDS+3'UTR	Os08g0100500	PWWP domain containing protein.	3.4766	2.37766	0.683903	0.38502
	27812	Os11g0104300|COMBINER_EST|Os11g0104300|8	Os11g0104300	Ankyrin repeat containing protein.	3.47618	4.93787	1.42049	0.38502
	14930	Os01g0146200|COMBINER|CI533713|x	Os01g0146200	(No Hit)	3.4742	3.54546	1.02051	0.38502
	30955	Os05g0457100|COMBINER_EST|Os05g0457100|8	Os05g0457100	Hypothetical protein.	3.47312	3.35668	0.966474	0.38502
	32619	Os12g0116300|COMBINER_EST|Os12g0116300|8	Os12g0116300	Hypothetical protein.	3.47291	1.98766	0.572332	0.38502
	10521	Os11g0208600|mRNA|AK106458|CDS+3'UTR	Os11g0208600	Hypothetical protein.	3.46966	3.98379	1.14818	0.38502
	30411	Os02g0189300|mRNA|AK060691|CDS+3'UTR	Os02g0189300	Lipolytic enzyme, G-D-S-L family protein.	3.46936	3.23342	0.931995	0.38502
	40620	Os02g0164200|COMBINER_EST|Os02g0164200|8	Os02g0164200	Conserved hypothetical protein.	3.46619	4.13553	1.1931	0.38502
	872	Os06g0253600|COMBINER_EST|CI348737|6	Os06g0253600	Protein of unknown function DUF26 domain containing protein.	3.4644	2.78256	0.803185	0.38502
	36930	Os11g0652900|COMBINER_EST|Os11g0652900|8	Os11g0652900	Tropinone reductase II.	3.46385	2.79604	0.807207	0.38502
	34465	Os06g0313900|mRNA|AK064443|CDS+3'UTR	Os06g0313900	Hypothetical protein.	3.4622	3.36274	0.971271	0.38502
	36273	Os02g0211000|COMBINER_EST|Os02g0211000|8	Os02g0211000	Viral coat and capsid protein family protein.	3.46147	2.89981	0.837739	0.38502
	36983	Os03g0836800|mRNA|AK061197|CDS+3'UTR	Os03g0836800	Peptidase M20 family protein.	3.46087	6.08009	1.75681	0.38502
	36834	Os08g0293400|mRNA|AK108463|CDS+3'UTR	Os08g0293400	Conserved hypothetical protein.	3.45934	3.48098	1.00625	0.38502
	41065	Os10g0401900|COMBINER_EST|Os10g0401900|8	Os10g0401900	Conserved hypothetical protein.	3.45917	3.91101	1.13062	0.38502
	1089	Os08g0527300|mRNA|AK121686|CDS+3'UTR	Os08g0527300	Peptidase C19, ubiquitin carboxyl-terminal hydrolase 2 family protein.	3.45909	3.82007	1.10436	0.38502
	32459	Os11g0677400|mRNA|AK069580|CDS+3'UTR	Os11g0677400	Hypothetical protein.	3.45865	3.18422	0.920652	0.38502
	36727	Os11g0151100|COMBINER_EST|Os11g0151100|8	Os11g0151100	Root cap family protein.	3.45856	2.63627	0.762245	0.38502
	5952	osa-miR169d|Os09|3'seq	osa-miR169d	miRNA	3.45602	2.59475	0.750793	0.38502
	38843	Os03g0197700|COMBINER_EST|Os03g0197700|8	Os03g0197700	Zn-finger, C2H2 type domain containing protein.	3.45422	2.71129	0.784921	0.38502
	39440	Os09g0420200|mRNA|AK068903|CDS+3'UTR	Os09g0420200	Conserved hypothetical protein.	3.45275	3.55942	1.03089	0.38502
	40337	Os04g0420100|mRNA|AK121609|5'UTR+CDS	Os04g0420100	Conserved hypothetical protein.	3.45263	3.22016	0.932668	0.38502
	728	Os10g0167900|COMBINER_EST|Os10g0167900|8	Os10g0167900	Type III polyketide synthase family protein.	3.45121	4.11619	1.19268	0.38502
	8975	Os02g0778600|mRNA|AK100098|CDS+3'UTR	Os02g0778600	Endo-1,4-beta-glucanase (EC 3.2.1.4) (Fragment).	3.44538	2.06998	0.600797	0.38502
	38316	Os08g0422500|COMBINER|CI536897|x	Os08g0422500	(No Hit)	3.4451	4.14124	1.20207	0.38502
	39507	Os03g0617700|COMBINER_EST|Os03g0617700|8	Os03g0617700	Conserved hypothetical protein.	3.44235	2.69683	0.783428	0.38502
	2159	Os12g0111500|mRNA|AK061388|CDS+3'UTR	Os12g0111500	BTB/POZ domain containing protein.	3.44164	3.71715	1.08005	0.38502
	4096	Os01g0978400|mRNA|AK062411|CDS+3'UTR	Os01g0978400	Conserved hypothetical protein.	3.44155	4.71346	1.36958	0.38502
	35373	Os08g0421700|mRNA|AK107252|CDS+3'UTR	Os08g0421700	Zn-finger, CCHC type domain containing protein.	3.44145	3.22565	0.937294	0.38502
	37541	Os01g0677800|COMBINER|CI189926|6	Os01g0677800	(No Hit)	3.43969	1.71974	0.49997	0.38502
	13799	Os04g0652500|COMBINER_EST|Os04g0652500|8	Os04g0652500	Conserved hypothetical protein.	3.43807	3.47183	1.00982	0.38502
	5767	Os08g0313600|COMBINER|CI090429|6	Os08g0313600	(No Hit)	3.43508	1.5598	0.45408	0.38502
	40044	Os02g0241700|COMBINER_EST|Os02g0241700|8	Os02g0241700	UDP-glucuronosyl/UDP-glucosyltransferase family protein.	3.43468	3.44688	1.00355	0.38502
	1079	Os04g0173300|mRNA|AK069921|CDS+3'UTR	Os04g0173300	Hypothetical protein.	3.43463	4.21544	1.22734	0.38502
	17365	Os10g0477800|mRNA|AK102336|CDS+3'UTR	Os10g0477800	Importin-beta, N-terminal domain containing protein.	3.43343	1.54874	0.451076	0.38502
	38645	Os07g0664400|COMBINER_EST|CI014022|0	Os07g0664400	Alcohol dehydrogenase-like protein.	3.43318	3.20101	0.932375	0.38502
	36989	Os06g0712000|COMBINER|CI176587|6	Os06g0712000	(No Hit)	3.43303	3.53043	1.02837	0.38502
	37882	Os03g0128600|COMBINER|CI478291|x	Os03g0128600	(No Hit)	3.4329	2.53169	0.737478	0.38502
	30312	Os04g0591300|mRNA|AK105120|CDS+3'UTR	Os04g0591300	Conserved hypothetical protein.	3.42916	3.37227	0.98341	0.38502
	624	Os07g0502000|COMBINER_EST|CI479716|6	Os07g0502000	Hypothetical protein.	3.42671	3.60844	1.05303	0.38502
	28520	Os07g0301500|COMBINER_EST|Os07g0301500|8	Os07g0301500	Protein kinase family protein.	3.42585	4.0566	1.18411	0.38502
	33366	Os04g0634400|COMBINER_EST|Os04g0634400|8	Os04g0634400	S-locus glycoprotein family protein.	3.42443	2.38047	0.695145	0.38502
	7813	Os06g0237600|COMBINER_EST|Os06g0237600|8	Os06g0237600	Haem peroxidase, plant/fungal/bacterial family protein.	3.42149	3.8328	1.12021	0.38502
	30130	Os01g0340600|COMBINER_EST|Os01g0340600|8	Os01g0340600	Hypothetical protein.	3.41723	3.12787	0.915324	0.38502
	8663	Os11g0456000|mRNA|AK121173|CDS+3'UTR	Os11g0456000	Rapid ALkalinization Factor family protein.	3.41659	3.15601	0.92373	0.38502
	127	Os02g0617700|mRNA|AK058997|CDS+3'UTR	Os02g0617700	RNA binding S1 domain containing protein.	3.41601	1.55263	0.454516	0.38502
	10387	Os09g0265800|mRNA|AK120499|CDS+3'UTR	Os09g0265800	HGWP repeat containing protein.	3.41264	2.09414	0.613641	0.38502
	3239	Os03g0159000|COMBINER_EST|Os03g0159000|8	Os03g0159000	Proteinase inhibitor I9, subtilisin propeptide domain containing protein.	3.41129	3.63657	1.06604	0.38502
	37662	Os11g0601700|mRNA|AK068017|CDS+3'UTR	Os11g0601700	Basic helix-loop-helix dimerisation region bHLH domain containing protein.	3.41126	3.16352	0.927374	0.38502
	30380	Os11g0552000|COMBINER_EST|CI226420|6	Os11g0552000	Tyrosine aminotransferase.	3.41126	2.56332	0.751431	0.38502
	5961	Os02g0787000|COMBINER_EST|Os02g0787000|8	Os02g0787000	Allergen V5/Tpx-1 related family protein.	3.40941	2.67897	0.785757	0.38502
	21785	Os09g0114500|mRNA|AK067738|CDS+3'UTR	Os09g0114500	Kinesin-like protein (Fragment).	3.40787	0.944289	0.277091	0.38502
	6006	Os05g0431900|COMBINER_EST|Os05g0431900|8	Os05g0431900	Conserved hypothetical protein.	3.40679	2.78243	0.81673	0.38502
	25530	Os04g0569500|COMBINER|CI096788|6	Os04g0569500	(No Hit)	3.40668	2.78103	0.816346	0.38502
	39145	Os12g0107600|COMBINER_EST|Os12g0107600|8	Os12g0107600	Prenylated rab acceptor PRA1 family protein.	3.40401	2.52362	0.741367	0.38502
	10018	Os02g0114800|COMBINER_EST|Os02g0114800|8	Os02g0114800	Myb, DNA-binding domain containing protein.	3.40218	3.44096	1.0114	0.38502
	36470	Os12g0241000|mRNA|AK068925|CDS+3'UTR	Os12g0241000	Hypothetical protein.	3.40174	3.57408	1.05066	0.38502
	5700	Os08g0439900|mRNA|AK110628|CDS+3'UTR	Os08g0439900	Mitochondrial glycoprotein family protein.	3.40174	2.30553	0.677752	0.38502
	1927	Os10g0453900|COMBINER_EST|CI542950|1	Os10g0453900	Eggshell protein family protein.	3.39872	1.99645	0.587413	0.38502
	3445	Os02g0817200|mRNA|AK104007|CDS+3'UTR	Os02g0817200	WD40-like domain containing protein.	3.397	1.25921	0.370683	0.38502
	13649	Os03g0277000|mRNA|AK100522|CDS+3'UTR	Os03g0277000	GDP dissociation inhibitor protein OsGDI1.	3.39527	2.86092	0.842621	0.38502
	32469	Os03g0805700|COMBINER_EST|Os03g0805700|8	Os03g0805700	Rieske [2Fe-2S] region domain containing protein.	3.39519	3.45525	1.01769	0.38502
	14806	Os05g0206600|COMBINER_EST|AU076292|7	Os05g0206600	Plant protein of unknown function DUF641 domain containing protein.	3.39301	2.82825	0.833551	0.38502
	37225	Os02g0663500|COMBINER|CI281545|6	Os02g0663500	(No Hit)	3.39251	1.76727	0.520934	0.38502
	33533	Os12g0451300|COMBINER|CI009445|6	Os12g0451300	(No Hit)	3.38971	2.01539	0.594562	0.38502
	33294	Os11g0701300|COMBINER_EST|CI079140|6	Os11g0701300	Chitinase (EC 3.2.1.14).	3.38772	3.44629	1.01729	0.38502
	4777	POsControl0025|random	POsControl0025	NONE	3.38649	3.04559	0.899335	0.38502
	9	Os06g0130000|mRNA|AK064427|CDS+3'UTR	Os06g0130000	Tobacco mosaic virus helicase domain-binding protein (Fragment).	3.38599	2.97628	0.878997	0.38502
	11848	Os05g0124800|COMBINER|CI411956|6	Os05g0124800	(No Hit)	3.38539	1.19278	0.352333	0.38502
	11767	Os02g0117500|mRNA|AK068706|CDS+3'UTR	Os02g0117500	Glutamate receptor 3.2 precursor (Ligand-gated ion channel 3.2) (AtGluR2).	3.38423	2.35361	0.695464	0.38502
	37800	Os01g0742400|mRNA|AK109885|5'UTR+CDS	Os01g0742400	Protein kinase domain containing protein.	3.38243	3.01772	0.892176	0.38502
	1729	Os04g0681500|mRNA|AK105582|CDS+3'UTR	Os04g0681500	Calcium-binding EF-hand domain containing protein.	3.37744	2.75123	0.81459	0.38502
	7966	Os08g0447000|COMBINER_EST|CI552367|0	Os08g0447000	D-3-phosphoglycerate dehydrogenase, chloroplast precursor (EC 1.1.1.95) (3-PGDH).	3.37614	4.17026	1.23522	0.38502
	41403	Os01g0243800|mRNA|AK109562|CDS+3'UTR	Os01g0243800	Hypothetical protein.	3.37388	4.02065	1.1917	0.38502
	35111	Os02g0186800|COMBINER_EST|Os02g0186800|8	Os02g0186800	Cytochrome P450 family protein.	3.37271	3.0736	0.911313	0.38502
	7202	Os05g0327000|mRNA|AK101588|CDS+3'UTR	Os05g0327000	Cyclin-like domain containing protein.	3.37181	2.51292	0.745274	0.38502
	19156	Os05g0392000|mRNA|AK060457|CDS+3'UTR	Os05g0392000	Hypothetical protein.	3.37087	1.48593	0.440815	0.38502
	1498	Os03g0173500|mRNA|AK099854|CDS+3'UTR	Os03g0173500	Hypothetical protein.	3.37084	3.32977	0.987819	0.38502
	24372	Os03g0155300|mRNA|AY046929|CDS+3'UTR	Os03g0155300	Expansin/Lol pI family protein.	3.37004	3.26652	0.969281	0.38502
	30506	Os08g0414300|mRNA|AK072217|CDS+3'UTR	Os08g0414300	Conserved hypothetical protein.	3.36665	1.97892	0.587802	0.38502
	29909	Os10g0573900|mRNA|AK101216|CDS+3'UTR	Os10g0573900	NMD3 family protein.	3.3656	2.21341	0.657656	0.38502
	9309	Os05g0561900|COMBINER_EST|Os05g0561900|8	Os05g0561900	Hypothetical protein.	3.36554	2.219	0.659329	0.38502
	18235	Os04g0505800|COMBINER_EST|Os04g0505800|8	Os04g0505800	Hypothetical protein.	3.35919	3.09086	0.920119	0.38502
	29516	Os04g0435300|mRNA|AK068680|UTR	Os04g0435300	Non-protein coding transcript, uncharacterized transcript.	3.35705	2.57432	0.766838	0.38502
	7909	Os01g0230900|COMBINER_EST|Os01g0230900|8	Os01g0230900	Hypothetical protein.	3.35701	2.19768	0.654652	0.38502
	10608	Os04g0136500|COMBINER_EST|Os04g0136500|8	Os04g0136500	Orn/DAP/Arg decarboxylase 2 domain containing protein.	3.35472	3.09184	0.921638	0.38502
	4463	Os06g0645600|COMBINER_EST|Os06g0645600|8	Os06g0645600	Conserved hypothetical protein.	3.3541	4.05118	1.20783	0.38502
	35679	Os01g0816100|mRNA|AB028183|CDS+3'UTR	Os01g0816100	NAC-domain containing protein 2 (ANAC002).	3.34932	2.2433	0.669777	0.38502
	22981	Os10g0578200|mRNA|AK110534|CDS+3'UTR	Os10g0578200	Cellulose synthase-9.	3.34932	2.46062	0.734664	0.38502
	20493	Os06g0349800|mRNA|AK062447|CDS+3'UTR	Os06g0349800	Hypothetical protein.	3.34765	2.85668	0.85334	0.38502
	12753	Os03g0738300|mRNA|AK071866|CDS+3'UTR	Os03g0738300	Hypothetical protein.	3.34576	4.93349	1.47455	0.38502
	32165	Os12g0582600|mRNA|AK108157|CDS+3'UTR	Os12g0582600	Hypothetical protein.	3.34541	3.58247	1.07086	0.38502
	992	Os01g0657100|mRNA|AK062362|CDS+3'UTR	Os01g0657100	Phosphate transporter PT4.	3.34526	3.01515	0.901321	0.38502
	2364	Os11g0529800|COMBINER_EST|Os11g0529800|8	Os11g0529800	Naringenin-chalcone synthase family protein.	3.34211	3.12078	0.933774	0.528628
	34786	Os10g0400500|COMBINER_EST|Os10g0400500|8	Os10g0400500	Tyrosine decarboxylase 1 (EC 4.1.1.25) (ELI5) (Fragment).	3.34088	4.00947	1.20012	0.528628
	8064	Os07g0129400|COMBINER_EST|Os07g0129400|8	Os07g0129400	Allergen V5/Tpx-1 related family protein.	3.34067	2.0883	0.625114	0.528628
	38781	Os05g0390000|COMBINER_EST|Os05g0390000|8	Os05g0390000	Lipase, class 3 family protein.	3.33902	2.73661	0.819587	0.528628
	11875	Os01g0674100|mRNA|AK102209|CDS+3'UTR	Os01g0674100	Protein kinase domain containing protein.	3.33846	1.29384	0.387554	0.528628
	10264	Os01g0829300|COMBINER|CI213535|6	Os01g0829300	(No Hit)	3.33754	3.36233	1.00743	0.528628
	33458	Os06g0569700|mRNA|AK119285|CDS+3'UTR	Os06g0569700	Conserved hypothetical protein.	3.33684	3.76328	1.1278	0.528628
	18194	Os02g0704900|mRNA|AF022733|CDS+3'UTR	Os02g0704900	Inorganic pyrophosphatase-like protein.	3.33634	2.08668	0.625441	0.528628
	2860	osa-miR529|Os02|3'seq	osa-miR529	miRNA	3.33473	3.11756	0.934879	0.528628
	30636	Os04g0162800|COMBINER|CI197491|6	Os04g0162800	(No Hit)	3.33099	3.02929	0.909426	0.528628
	31496	Os08g0292600|mRNA|AK121304|CDS+3'UTR	Os08g0292600	Peptidyl-prolyl cis-trans isomerase, cyclophilin type domain containing protein.	3.3273	1.59124	0.478237	0.528628
	1487	Os08g0307600|COMBINER|CI266199|6	Os08g0307600	(No Hit)	3.32672	2.82461	0.849067	0.528628
	27849	osa-miR445d|Os05|5'seq	osa-miR445d	miRNA	3.32427	2.77165	0.833761	0.528628
	15579	Os04g0463700|mRNA|AK064338|CDS+3'UTR	Os04g0463700	General negative regulator of transcription subunit 4.	3.32418	1.858	0.558934	0.528628
	1336	Os04g0441200|COMBINER_EST|Os04g0441200|8	Os04g0441200	Hypothetical protein.	3.32208	2.63445	0.793014	0.528628
	9162	Os04g0397400|mRNA|AK059476|CDS+3'UTR	Os04g0397400	Hypothetical protein.	3.32181	2.01731	0.607292	0.528628
	39097	Os12g0429800|COMBINER_EST|Os12g0429800|8	Os12g0429800	Hypothetical protein.	3.32142	3.55524	1.0704	0.528628
	9990	Os12g0198700|mRNA|AK101991|CDS+3'UTR	Os12g0198700	Beta-glucosidase aggregating factor.	3.32075	4.31891	1.30058	0.528628
	36579	Os02g0274700|mRNA|AK105691|CDS+3'UTR	Os02g0274700	Conserved hypothetical protein.	3.32036	1.11381	0.335449	0.528628
	2775	Os06g0181900|mRNA|AK111463|CDS+3'UTR	Os06g0181900	Hypothetical protein.	3.32015	2.61273	0.786931	0.528628
	6380	osa-miR535|Os11|3'seq	osa-miR535	miRNA	3.31847	3.38473	1.01997	0.528628
	6320	Os07g0647300|COMBINER_EST|CI394722|3	Os07g0647300	Mitochondrial import inner membrane translocase, subunit Tim44 family protein.	3.31652	2.20533	0.664955	0.528628
	4176	Os05g0573200|mRNA|AF155334|CDS+3'UTR	Os05g0573200	NADP-isocitrate dehydrogenase.	3.31579	4.02547	1.21403	0.528628
	7256	Os08g0151300|mRNA|AK111808|CDS+3'UTR	Os08g0151300	Myb, DNA-binding domain containing protein.	3.31577	1.89883	0.572666	0.528628
	39540	Os11g0215300|COMBINER_EST|Os11g0215300|8	Os11g0215300	Hypothetical protein.	3.31534	2.82695	0.852687	0.528628
	30715	Os02g0171600|COMBINER|CI363117|6	Os02g0171600	(No Hit)	3.31274	3.98308	1.20235	0.528628
	9117	Os06g0520600|mRNA|AK101510|CDS+3'UTR	Os06g0520600	Eukaryotic initiation factor-like protein.	3.31238	5.15711	1.55692	0.528628
	1286	Os11g0264000|COMBINER_EST|CI453880|0	Os11g0264000	Multicopper oxidase, type 1 domain containing protein.	3.31209	2.99689	0.904834	0.528628
	35953	osa-miR166k|Os02|5'seq	osa-miR166k	miRNA	3.31151	3.07485	0.928536	0.528628
	38284	Os03g0399700|mRNA|AK120368|5'UTR+CDS	Os03g0399700	Conserved hypothetical protein.	3.31118	3.2774	0.989798	0.528628
	36174	Os03g0743600|COMBINER|CI443131|3	Os03g0743600	(No Hit)	3.30993	3.55969	1.07546	0.528628
	8294	Os09g0432900|mRNA|AK060938|CDS+3'UTR	Os09g0432900	Glycosyl transferase, family 31 protein.	3.30883	2.07285	0.62646	0.528628
	27331	Os09g0565900|mRNA|AK100675|CDS+3'UTR	Os09g0565900	Hypothetical protein.	3.3083	4.37625	1.32281	0.528628
	35052	Os05g0566500|mRNA|AK099052|CDS+3'UTR	Os05g0566500	Eukaryotic translation initiation factor 3 subunit 7 (eIF-3 zeta) (eIF3d) (p66).	3.30729	1.16798	0.353152	0.528628
	23430	Os06g0234700|mRNA|AK103533|CDS+3'UTR	Os06g0234700	Conserved hypothetical protein.	3.30623	2.56109	0.774627	0.528628
	743	Os12g0592500|mRNA|AK073068|CDS+3'UTR	Os12g0592500	Cyclin-like F-box domain containing protein.	3.30377	2.09972	0.635553	0.528628
	31106	Os01g0523000|mRNA|AK105213|CDS+3'UTR	Os01g0523000	Hypothetical protein.	3.30327	4.13556	1.25196	0.528628
	4202	Os01g0628000|mRNA|AK109274|CDS+3'UTR	Os01g0628000	Cytochrome P450 family protein.	3.30138	4.38841	1.32926	0.528628
	6139	Os08g0479400|mRNA|AK109528|CDS+3'UTR	Os08g0479400	ZF-HD homeobox protein.	3.3005	3.2371	0.98079	0.528628
	33619	Os03g0233200|COMBINER_EST|Os03g0233200|8	Os03g0233200	Pathogenesis-related protein 5 precursor (PR-5).	3.29616	2.99628	0.909022	0.528628
	37631	Os05g0212300|mRNA|AK063458|CDS+3'UTR	Os05g0212300	Endo-beta-1,4-glucanase precursor (EC 3.2.1.4).	3.29545	3.08561	0.936325	0.528628
	8040	Os04g0546100|mRNA|AK122016|CDS+3'UTR	Os04g0546100	Plant specific of unknown function DUF860 family protein.	3.29016	1.55777	0.473464	0.528628
	10915	Os03g0143200|mRNA|AK062932|UTR	Os03g0143200	Non-protein coding transcript, uncharacterized transcript.	3.2892	2.32434	0.706659	0.528628
	11348	Os11g0131200|COMBINER_EST|Os11g0131200|8	Os11g0131200	Conserved hypothetical protein.	3.28847	2.27999	0.69333	0.528628
	38829	Os04g0319500|COMBINER_EST|Os04g0319500|8	Os04g0319500	Hypothetical protein.	3.2863	1.49347	0.454454	0.528628
	10485	Os07g0521100|mRNA|AK110812|CDS+3'UTR	Os07g0521100	Leucine-rich repeat, typical subtype containing protein.	3.28435	4.57638	1.39339	0.528628
	3470	Os03g0448500|mRNA|AK069598|CDS+3'UTR	Os03g0448500	Calcineurin B-like protein 8.	3.28383	3.11921	0.949869	0.528628
	20871	Os11g0525800|mRNA|AK059719|CDS+3'UTR	Os11g0525800	GCN5-related N-acetyltransferase domain containing protein.	3.28285	1.47889	0.450491	0.528628
	39177	Os02g0203300|COMBINER_EST|Os02g0203300|8	Os02g0203300	UDP-glucuronosyl/UDP-glucosyltransferase family protein.	3.28132	2.24666	0.684683	0.528628
	14689	Os05g0585800|mRNA|AK107091|CDS+3'UTR	Os05g0585800	Protein of unknown function DUF1221 domain containing protein.	3.28127	1.03155	0.314374	0.528628
	35173	Os11g0459600|mRNA|AK109246|UTR	Os11g0459600	Non-protein coding transcript, uncharacterized transcript.	3.27958	3.57714	1.09073	0.528628
	25715	Os02g0112000|COMBINER|CI424024|x	Os02g0112000	(No Hit)	3.2795	2.98164	0.909174	0.528628
	4047	Os03g0754300|COMBINER_EST|CI448498|6	Os03g0754300	Hypothetical protein.	3.27708	3.04498	0.929175	0.528628
	746	Os07g0231700|COMBINER_EST|AU082505|7	Os07g0231700	Conserved hypothetical protein.	3.27685	2.80785	0.856875	0.528628
	32470	Os06g0483500|mRNA|AK119390|CDS+3'UTR	Os06g0483500	Hypothetical protein.	3.27562	3.41356	1.04211	0.528628
	31154	Os02g0166800|mRNA|AK106854|CDS+3'UTR	Os02g0166800	Ribulose bisphosphate carboxylase, large chain family protein.	3.27092	1.82313	0.557377	0.528628
	38366	Os02g0788600|COMBINER_EST|CI558788|6	Os02g0788600	Hypothetical protein.	3.27021	1.47526	0.451122	0.528628
	39091	Os07g0685900|mRNA|AK119348|CDS+3'UTR	Os07g0685900	Proteinase inhibitor I9, subtilisin propeptide domain containing protein.	3.27009	3.22782	0.987072	0.528628
	8122	Os03g0309300|COMBINER_EST|Os03g0309300|8	Os03g0309300	Eggshell protein family protein.	3.26873	2.95244	0.903237	0.528628
	28897	Os12g0611200|COMBINER_EST|CI368400|2	Os12g0611200	RNA helicase.	3.26819	2.16322	0.661901	0.528628
	13656	Os07g0225000|mRNA|AK111771|CDS+3'UTR	Os07g0225000	Hypothetical protein.	3.26755	1.85162	0.566668	0.528628
	34208	Os11g0533400|mRNA|AK063652|CDS+3'UTR	Os11g0533400	Hypothetical protein.	3.26726	3.26245	0.998529	0.528628
	2307	Os09g0250200|COMBINER_EST|Os09g0250200|8	Os09g0250200	Conserved hypothetical protein.	3.26703	3.16836	0.969799	0.528628
	20157	Os09g0543400|COMBINER_EST|Os09g0543400|8	Os09g0543400	Ornithine decarboxylase (EC 4.1.1.17).	3.26621	2.29689	0.70323	0.528628
	26682	Os09g0476100|mRNA|AK099938|CDS+3'UTR	Os09g0476100	RNA-binding region RNP-1 (RNA recognition motif) domain containing protein.	3.26578	1.28665	0.393979	0.528628
	38525	Os11g0616900|mRNA|AK102824|CDS+3'UTR	Os11g0616900	Hypothetical protein.	3.26552	3.61779	1.10787	0.528628
	36932	Os03g0264400|mRNA|AB022603|CDS+3'UTR	Os03g0264400	Anthranilate synthase alpha 2 subunit.	3.26528	2.16562	0.663227	0.528628
	34582	Os03g0206100|COMBINER_EST|CI192352|6	Os03g0206100	Protein of unknown function DUF566 family protein.	3.26382	1.56207	0.478603	0.528628
	25938	Os07g0120100|mRNA|AK063034|CDS+3'UTR	Os07g0120100	Protein of unknown function DUF538 family protein.	3.26356	3.85637	1.18164	0.528628
	33895	Os12g0118300|COMBINER_EST|CB662336|7	Os12g0118300	Hypothetical protein.	3.26121	3.2453	0.995122	0.528628
	18613	Os01g0197500|COMBINER_EST|CI348749|6	Os01g0197500	TPR-like domain containing protein.	3.26057	2.40867	0.738727	0.528628
	22249	Os01g0695100|mRNA|AK102037|CDS+3'UTR	Os01g0695100	Phosphoethanolamine methyltransferase.	3.2605	1.74427	0.53497	0.528628
	37036	Os12g0510300|COMBINER_EST|CB651008|7	Os12g0510300	Hypothetical protein.	3.25986	2.73936	0.84033	0.528628
	8456	Os02g0809700|mRNA|AK071338|CDS+3'UTR	Os02g0809700	Hypothetical protein.	3.25891	2.53939	0.779214	0.528628
	20959	Os10g0532800|mRNA|AK069346|CDS+3'UTR	Os10g0532800	Conserved hypothetical protein.	3.25872	4.89409	1.50184	0.528628
	5579	Os02g0558600|mRNA|AK063457|CDS+3'UTR	Os02g0558600	Conserved hypothetical protein.	3.25847	2.57353	0.789799	0.528628
	9555	Os07g0658200|mRNA|AK100166|CDS+3'UTR	Os07g0658200	30S ribosomal protein S9.	3.25687	1.52123	0.467084	0.528628
	34452	Os12g0169200|COMBINER_EST|Os12g0169200|8	Os12g0169200	Protein of unknown function DUF635 family protein.	3.2562	3.41254	1.04801	0.528628
	37200	Os02g0806600|mRNA|AK121225|CDS+3'UTR	Os02g0806600	Chitinase (Fragment).	3.25606	1.14888	0.352844	0.528628
	3038	Os05g0249100|mRNA|AK103049|5'UTR+CDS	Os05g0249100	Conserved hypothetical protein.	3.25524	5.25947	1.61569	0.528628
	29641	Os06g0583400|mRNA|AK068051|CDS+3'UTR	Os06g0583400	Histone deacetylase HDAC1.	3.25468	3.45582	1.0618	0.528628
	36091	Os08g0486700|COMBINER_EST|CI426770|0	Os08g0486700	Conserved hypothetical protein.	3.25418	2.6456	0.812985	0.528628
	23652	Os01g0795800|COMBINER_EST|Os01g0795800|8	Os01g0795800	Hypothetical protein.	3.25304	1.93124	0.593673	0.528628
	8794	Os09g0509400|mRNA|AK062054|CDS+3'UTR	Os09g0509400	Conserved hypothetical protein.	3.25045	1.5574	0.479134	0.528628
	10129	Os10g0446800|mRNA|AK099349|CDS+3'UTR	Os10g0446800	Conserved hypothetical protein.	3.24958	4.58747	1.41171	0.528628
	32413	Os01g0604600|mRNA|AK109640|CDS+3'UTR	Os01g0604600	Conserved hypothetical protein.	3.24845	2.21411	0.681589	0.528628
	31108	Os02g0663900|mRNA|AK064204|CDS+3'UTR	Os02g0663900	Phosphoribosyltransferase (Fragment).	3.24767	3.15267	0.970748	0.528628
	36728	Os01g0354700|COMBINER_EST|Os01g0354700|8	Os01g0354700	Conserved hypothetical protein.	3.24713	1.97443	0.608054	0.528628
	11971	Os12g0582000|COMBINER_EST|Os12g0582000|8	Os12g0582000	Cytochrome P450 family protein.	3.24294	3.13608	0.967048	0.528628
	36250	Os02g0224800|mRNA|AK062204|CDS+3'UTR	Os02g0224800	Ndr family protein.	3.24282	1.77453	0.547217	0.528628
	40328	Os10g0322800|COMBINER|CI454026|6	Os10g0322800	(No Hit)	3.24184	3.05676	0.94291	0.528628
	32863	Os04g0452500|COMBINER_EST|Os04g0452500|8	Os04g0452500	Conserved hypothetical protein.	3.23729	3.694	1.14108	0.528628
	4994	Os02g0616600|mRNA|AK105414|CDS+3'UTR	Os02g0616600	Conserved hypothetical protein.	3.23687	4.10945	1.26958	0.528628
	28011	Os05g0156000|COMBINER_EST|Os05g0156000|8	Os05g0156000	Conserved hypothetical protein.	3.23683	3.24085	1.00124	0.528628
	27869	Os05g0222200|mRNA|AK070374|CDS+3'UTR	Os05g0222200	ABC transporter.	3.23602	1.24654	0.38521	0.528628
	36020	Os01g0161900|COMBINER_EST|CB964871|7	Os01g0161900	Leucine-rich repeat, plant specific containing protein.	3.23563	3.18463	0.984236	0.528628
	11728	Os10g0476000|mRNA|AK065629|CDS+3'UTR	Os10g0476000	Conserved hypothetical protein.	3.23488	1.43679	0.444157	0.528628
	39447	Os05g0240200|mRNA|AK064430|CDS+3'UTR	Os05g0240200	Disease resistance protein family protein.	3.23438	2.79994	0.86568	0.528628
	19815	Os08g0299000|mRNA|AK101640|CDS+3'UTR	Os08g0299000	Protein of unknown function DUF52 family protein.	3.23385	2.66827	0.825106	0.528628
	5246	Os03g0823700|mRNA|AK061336|CDS+3'UTR	Os03g0823700	Ras-related protein Rab11C.	3.23283	2.04726	0.633271	0.528628
	23844	Os07g0108900|mRNA|AB003325|CDS+3'UTR	Os07g0108900	MADS15 protein.	3.23111	3.61646	1.11926	0.528628
	18602	Os05g0425600|mRNA|AK064435|CDS+3'UTR	Os05g0425600	Hypothetical protein.	3.22906	2.89523	0.896616	0.528628
	39311	Os03g0436500|mRNA|AK070610|5'UTR+CDS	Os03g0436500	BED finger domain containing protein.	3.22882	3.19261	0.988786	0.528628
	3712	Os04g0609200|mRNA|AK103652|CDS+3'UTR	Os04g0609200	Transporter-like protein.	3.22752	1.52129	0.471349	0.528628
	32837	Os04g0487300|mRNA|AK100492|CDS+3'UTR	Os04g0487300	RNA polymerase I, II and III 24.3 kDa subunit (AT3g22320/MCB17_5).	3.22655	1.42515	0.441694	0.528628
	24845	Os08g0199100|mRNA|AK106893|CDS+3'UTR	Os08g0199100	Hypothetical protein.	3.2246	1.9557	0.606495	0.528628
	13616	Os08g0296700|mRNA|AK121298|CDS+3'UTR	Os08g0296700	Disease resistance protein family protein.	3.22104	1.73768	0.539477	0.528628
	37160	Os01g0157500|COMBINER|CI273428|6	Os01g0157500	(No Hit)	3.22073	3.46113	1.07464	0.528628
	24429	Os07g0182400|mRNA|AK103483|CDS+3'UTR	Os07g0182400	AUX/IAA protein family protein.	3.2201	1.65031	0.512504	0.528628
	117	Os08g0486800|COMBINER|CI546700|x	Os08g0486800	(No Hit)	3.21988	2.94936	0.915984	0.528628
	21485	Os12g0262000|mRNA|AK106352|CDS+3'UTR	Os12g0262000	Hypothetical protein.	3.21915	3.63027	1.12771	0.528628
	32545	Os12g0128800|mRNA|AK103721|CDS+3'UTR	Os12g0128800	Arabinoxylan arabinofuranohydrolase isoenzyme AXAH-I.	3.2186	3.01556	0.936916	0.528628
	319	Os06g0187200|mRNA|AK106963|CDS+3'UTR	Os06g0187200	Nucleotide sugar epimerase-like protein (UDP-D-glucuronate 4- epimerase) (EC 5.1.3.6).	3.21817	3.20396	0.995586	0.528628
	10797	Os04g0584500|mRNA|AK099968|CDS+3'UTR	Os04g0584500	U box domain containing protein.	3.21796	3.19759	0.993669	0.528628
	4640	Os01g0958200|mRNA|AK107370|CDS+3'UTR	Os01g0958200	Curculin-like (mannose-binding) lectin domain containing protein.	3.21742	2.44276	0.75923	0.528628
	8526	Os01g0530400|mRNA|AK120148|CDS+3'UTR	Os01g0530400	Glutaredoxin-related protein family protein.	3.21644	2.13099	0.662532	0.623048
	37440	Os06g0339800|COMBINER_EST|Os06g0339800|8	Os06g0339800	Ribosomal protein L30, bacterial family protein.	3.21521	2.58363	0.803564	0.623048
	26648	Os06g0562200|mRNA|AK107448|CDS+3'UTR	Os06g0562200	Bet v I allergen family protein.	3.21379	2.60803	0.811512	0.623048
	5693	Os05g0277000|COMBINER_EST|Os05g0277000|8	Os05g0277000	Expansin Os-EXPA3.	3.21357	2.9664	0.923088	0.623048
	21539	Os01g0848400|mRNA|AB071331|CDS+3'UTR	Os01g0848400	Homeobox domain containing protein.	3.21117	2.05446	0.639786	0.623048
	40936	Os07g0576100|COMBINER_EST|Os07g0576100|8	Os07g0576100	GH3 homolog (Fragment).	3.20914	2.88272	0.898285	0.623048
	9545	osa-miR416|Os04|3'seq	osa-miR416	miRNA	3.20833	2.75349	0.858232	0.623048
	1028	Os05g0182000|COMBINER_EST|CI466251|6	Os05g0182000	Late embryogenesis abundant protein.	3.20779	1.92568	0.600314	0.623048
	3184	Os05g0104700|mRNA|AK108676|CDS+3'UTR	Os05g0104700	Leucine-rich repeat, plant specific containing protein.	3.20723	3.01752	0.940849	0.623048
	10100	Os08g0153800|COMBINER_EST|CI201915|6	Os08g0153800	Protein of unknown function DUF599 family protein.	3.2071	3.60461	1.12395	0.623048
	32831	Os07g0530200|COMBINER_EST|CB632715|7	Os07g0530200	Hypothetical protein.	3.20629	3.14711	0.981543	0.623048
	9822	Os03g0256500|COMBINER_EST|Os03g0256500|8	Os03g0256500	Conserved hypothetical protein.	3.20238	3.51286	1.09695	0.623048
	33112	Os07g0487100|COMBINER_EST|CI139401|6	Os07g0487100	UDP-glucuronosyl/UDP-glucosyltransferase family protein.	3.20153	3.25933	1.01805	0.623048
	2183	Os10g0469100|mRNA|AK066147|CDS+3'UTR	Os10g0469100	Conserved hypothetical protein.	3.20132	2.50256	0.781729	0.623048
	29145	Os03g0139000|mRNA|AK103850|CDS+3'UTR	Os03g0139000	Hypothetical protein.	3.2001	3.42606	1.07061	0.623048
	34744	Os01g0636600|COMBINER|CI404393|x	Os01g0636600	(No Hit)	3.19991	3.18575	0.995573	0.623048
	12942	Os01g0222500|mRNA|AK072778|CDS+3'UTR	Os01g0222500	Vacuolar ATP synthase subunit E (EC 3.6.3.14) (V-ATPase E subunit) (Vacuolar proton pump E subunit).	3.19946	5.90095	1.84436	0.623048
	30245	Os01g0838200|COMBINER_EST|AU075817|6	Os01g0838200	Conserved hypothetical protein.	3.19933	2.94867	0.921653	0.623048
	9854	Os01g0729700|mRNA|AK110918|CDS+3'UTR	Os01g0729700	Conserved hypothetical protein.	3.19903	1.44913	0.452991	0.623048
	20647	Os10g0429700|mRNA|AK069463|5'UTR+CDS	Os10g0429700	Viral coat and capsid protein family protein.	3.19756	3.59105	1.12306	0.623048
	159	Os12g0615700|mRNA|AK058512|CDS+3'UTR	Os12g0615700	TRANSPARENT TESTA 12 protein.	3.19518	2.41278	0.755131	0.623048
	9728	Os02g0641900|mRNA|X89605|CDS+3'UTR	Os02g0641900	Myb7 protein (Fragment).	3.1938	4.80905	1.50574	0.623048
	24688	Os07g0147600|mRNA|AK105705|CDS+3'UTR	Os07g0147600	Protein kinase domain containing protein.	3.19306	2.17434	0.680956	0.623048
	41017	Os07g0228600|mRNA|AK067554|UTR	Os07g0228600	Conserved hypothetical protein.	3.19055	3.49931	1.09677	0.623048
	11788	Os09g0471600|mRNA|AK119296|CDS+3'UTR	Os09g0471600	Protein kinase domain containing protein.	3.18918	1.89913	0.595493	0.623048
	3739	Os04g0660900|mRNA|AK108874|CDS+3'UTR	Os04g0660900	TGF-beta receptor, type I/II extracellular region family protein.	3.18727	3.16714	0.993685	0.623048
	33167	Os07g0573100|mRNA|AK071285|CDS+3'UTR	Os07g0573100	Adenylyl-sulfate kinase 1, chloroplast precursor (EC 2.7.1.25) (APS kinase) (Adenosine-5'phosphosulfate kinase) (ATP adenosine-5'- phosphosulfate 3'-phosphotransferase).	3.18553	1.03877	0.326091	0.623048
	27654	Os12g0554500|COMBINER_EST|AU093857|6	Os12g0554500	Lipase, class 3 family protein.	3.18548	1.43624	0.45087	0.623048
	1271	osa-miR166h|Os02|5'seq	osa-miR166h	miRNA	3.18373	3.91415	1.22942	0.623048
	782	Os06g0477400|mRNA|AK071157|CDS+3'UTR	Os06g0477400	Hypothetical protein.	3.1815	3.46057	1.08771	0.623048
	480	Os10g0569500|COMBINER_EST|CI558172|0	Os10g0569500	Conserved hypothetical protein.	3.18098	3.93689	1.23763	0.623048
	37417	Os07g0644600|mRNA|AK121053|CDS+3'UTR	Os07g0644600	Cytochrome P450 family protein.	3.18044	1.4468	0.454907	0.623048
	37554	Os01g0356100|COMBINER_EST|Os01g0356100|8	Os01g0356100	ABC transporter related domain containing protein.	3.1789	2.09107	0.657796	0.623048
	30797	Os09g0135200|mRNA|AK062455|CDS+3'UTR	Os09g0135200	Conserved hypothetical protein.	3.17793	2.91769	0.918111	0.623048
	36395	Os01g0116200|mRNA|AK074011|CDS+3'UTR	Os01g0116200	Protein kinase domain containing protein.	3.17701	2.88821	0.909098	0.623048
	3396	Os06g0488200|mRNA|AK069690|CDS+3'UTR	Os06g0488200	Myosin.	3.17658	3.49349	1.09977	0.623048
	32508	Os11g0152500|mRNA|AF159882|CDS+3'UTR	Os11g0152500	Phosphatidylethanolamine-binding protein family protein.	3.17492	2.18773	0.689066	0.623048
	16588	Os04g0566000|mRNA|AK107723|CDS+3'UTR	Os04g0566000	Conserved hypothetical protein.	3.17357	1.52445	0.480358	0.623048
	1385	Os02g0581400|mRNA|AK071897|CDS+3'UTR	Os02g0581400	Menaquinone biosynthesis protein menD [Includes: 2-succinyl-6-hydroxy- 2,4-cyclohexadiene-1-carboxylate synthase (EC 4.1.3.-) (SHCHC synthase); 2-oxoglutarate decarboxylase (EC 4.1.1.71) (Alpha- ketoglutarate decarboxylase) (KDC)].	3.17348	2.43155	0.766208	0.623048
	35145	Os02g0525900|mRNA|AK060822|CDS+3'UTR	Os02g0525900	AMP-dependent synthetase and ligase domain containing protein.	3.17331	0.938111	0.295625	0.623048
	41002	Os06g0102700|mRNA|AK071080|CDS+3'UTR	Os06g0102700	Arm repeat-containing protein.	3.17219	0.841097	0.265147	0.623048
	37078	Os09g0415100|mRNA|AK106390|5'UTR+CDS	Os09g0415100	Integrase, catalytic region domain containing protein.	3.16891	3.2099	1.01293	0.623048
	10807	Os07g0641600|mRNA|AK068478|CDS+3'UTR	Os07g0641600	SAM (and some other nucleotide) binding motif domain containing protein.	3.16886	1.8193	0.574118	0.623048
	10851	Os05g0465400|mRNA|AK070343|CDS+3'UTR	Os05g0465400	Protein of unknown function DUF1218 family protein.	3.1684	1.4751	0.465566	0.623048
	15968	osa-miR169n|Os11|3'seq	osa-miR169n	miRNA	3.16836	4.62097	1.45847	0.623048
	12181	Os01g0324400|mRNA|AK102490|CDS+3'UTR	Os01g0324400	Hypothetical protein.	3.16773	1.46796	0.463409	0.623048
	35977	Os03g0247600|mRNA|AK059508|UTR	Os03g0247600	Non-protein coding transcript, uncharacterized transcript.	3.16734	4.16178	1.31397	0.623048
	34026	Os10g0207500|mRNA|AK064393|CDS+3'UTR	Os10g0207500	Conserved hypothetical protein.	3.16654	2.91025	0.919063	0.623048
	37219	Os02g0187000|COMBINER_EST|Os02g0187000|8	Os02g0187000	Cytochrome P450 family protein.	3.16481	2.0059	0.633814	0.623048
	3668	Os04g0594500|mRNA|AK106269|CDS+3'UTR	Os04g0594500	Conserved hypothetical protein.	3.16467	3.19371	1.00917	0.623048
	8156	Os11g0463600|mRNA|AK064625|CDS+3'UTR	Os11g0463600	Transcriptional activator FHA1.	3.16448	2.70678	0.855365	0.623048
	41122	Os09g0442700|COMBINER_EST|CI448641|0	Os09g0442700	SNF2-related domain containing protein.	3.16277	2.47079	0.781212	0.623048
	11135	Os01g0893300|mRNA|AK063187|UTR	Os01g0893300	Non-protein coding transcript, unclassifiable transcript.	3.16181	3.67196	1.16135	0.623048
	4020	Os06g0352900|mRNA|AK060651|CDS+3'UTR	Os06g0352900	Conserved hypothetical protein.	3.16107	2.05924	0.651439	0.623048
	3808	Os01g0566200|mRNA|AK106499|CDS+3'UTR	Os01g0566200	Conserved hypothetical protein.	3.16065	3.2905	1.04108	0.623048
	35826	Os05g0454400|mRNA|AK107942|5'UTR+CDS	Os05g0454400	Conserved hypothetical protein.	3.15871	2.02351	0.640613	0.623048
	22960	Os12g0588900|mRNA|AK058919|CDS+3'UTR	Os12g0588900	Hypothetical protein.	3.1579	1.84854	0.58537	0.623048
	2938	Os10g0413400|COMBINER_EST|Os10g0413400|8	Os10g0413400	Phospholipid/glycerol acyltransferase family protein.	3.1569	3.43604	1.08842	0.623048
	8393	Os11g0236000|COMBINER_EST|CI525207|0	Os11g0236000	Glycerophosphoryl diester phosphodiesterase family protein.	3.15615	1.90433	0.60337	0.623048
	7876	Os08g0536100|mRNA|AK102567|CDS+3'UTR	Os08g0536100	Conserved hypothetical protein.	3.15607	1.63965	0.519524	0.623048
	7990	Os11g0550100|mRNA|AK103015|5'UTR+CDS	Os11g0550100	Disease resistance protein family protein.	3.156	2.52072	0.798707	0.623048
	27602	Os05g0417500|mRNA|AK068601|CDS+3'UTR	Os05g0417500	Hypothetical protein.	3.15576	3.27728	1.03851	0.623048
	31688	osa-miR160b|Os06|Mature	osa-miR160b	miRNA	3.15557	2.69109	0.852806	0.623048
	6383	Os05g0148000|mRNA|AK066256|CDS+3'UTR	Os05g0148000	Conserved hypothetical protein.	3.15537	2.40782	0.763085	0.623048
	11088	Os05g0151100|COMBINER_EST|Os05g0151100|8	Os05g0151100	Conserved hypothetical protein.	3.15508	2.95276	0.935873	0.623048
	13807	Os07g0130300|COMBINER_EST|Os07g0130300|8	Os07g0130300	Lectin-like receptor kinase 7;1.	3.15403	1.17834	0.373599	0.623048
	12508	Os10g0495500|COMBINER_EST|CI518755|0	Os10g0495500	Protein of unknown function UPF0120 family protein.	3.15399	1.37363	0.435521	0.623048
	6546	Os01g0658100|COMBINER_EST|Os01g0658100|8	Os01g0658100	Hypothetical protein.	3.15303	2.67718	0.849081	0.623048
	2050	Os08g0421400|mRNA|AK099935|CDS+3'UTR	Os08g0421400	Conserved hypothetical protein.	3.15201	2.56649	0.814239	0.623048
	20239	Os05g0377000|COMBINER_EST|CI263786|6	Os05g0377000	Acyl carrier protein (ACP) family protein.	3.15166	1.74925	0.555026	0.623048
	23946	Os03g0283000|mRNA|AY332468|CDS+3'UTR	Os03g0283000	Glutathione S-transferase.	3.15127	2.30663	0.731967	0.623048
	28293	Os06g0687900|mRNA|AK058927|UTR	Os06g0687900	Glycosyl transferase, family 43 protein.	3.15114	0.835578	0.265167	0.623048
	29189	Os07g0407800|COMBINER|CI143427|6	Os07g0407800	(No Hit)	3.15102	2.9057	0.922145	0.623048
	22809	Os08g0564300|mRNA|AK106260|5'UTR+CDS	Os08g0564300	P-glycoprotein 1.	3.15101	3.0433	0.965815	0.623048
	531	Os09g0570900|mRNA|AK071292|CDS+3'UTR	Os09g0570900	Amino acid-binding ACT domain containing protein.	3.14822	1.70471	0.541485	0.623048
	24433	Os02g0198500|mRNA|AK063694|CDS+3'UTR	Os02g0198500	Conserved hypothetical protein.	3.14795	1.47374	0.46816	0.623048
	6819	Os07g0104600|COMBINER_EST|Os07g0104600|8	Os07g0104600	Haem peroxidase, plant/fungal/bacterial family protein.	3.14794	2.60111	0.826289	0.623048
	33663	Os07g0446800|COMBINER_EST|Os07g0446800|8	Os07g0446800	Hexokinase.	3.14621	2.74858	0.873616	0.623048
	18092	Os05g0391900|COMBINER_EST|CB620783|7	Os05g0391900	Hypothetical protein.	3.14505	3.40601	1.08297	0.623048
	7949	Os10g0330600|mRNA|AK119350|CDS+3'UTR	Os10g0330600	Glycoside hydrolase, family 35 protein.	3.14038	1.55783	0.496064	0.623048
	1038	Os07g0644900|COMBINER_EST|Os07g0644900|8	Os07g0644900	Conserved hypothetical protein.	3.14013	2.70596	0.861736	0.623048
	35021	Os08g0331400|COMBINER_EST|Os08g0331400|8	Os08g0331400	Hypothetical protein.	3.13998	2.00002	0.636954	0.623048
	7104	Os01g0668500|mRNA|AK108767|CDS+3'UTR	Os01g0668500	Hypothetical protein.	3.13998	4.97514	1.58445	0.623048
	25910	Os05g0138700|COMBINER_EST|Os05g0138700|8	Os05g0138700	Hypothetical protein.	3.13915	3.10142	0.987981	0.623048
	37099	Os02g0457200|COMBINER|CI443472|6	Os02g0457200	(No Hit)	3.13834	3.34458	1.06572	0.623048
	8052	Os11g0442900|mRNA|AK110914|CDS+3'UTR	Os11g0442900	Zn-finger, C2H2 type domain containing protein.	3.13747	2.50906	0.799707	0.623048
	29871	Os02g0821900|mRNA|AK071088|CDS+3'UTR	Os02g0821900	Conserved hypothetical protein.	3.13699	2.53548	0.808252	0.623048
	13794	Os07g0189400|mRNA|AK106788|CDS+3'UTR	Os07g0189400	Cyclin-like F-box domain containing protein.	3.13694	1.39722	0.445408	0.623048
	6137	Os11g0204000|mRNA|AK071941|CDS+3'UTR	Os11g0204000	Hypothetical protein.	3.13615	2.55858	0.815833	0.623048
	8049	osa-miR395q|Os04|3'seq	osa-miR395q	miRNA	3.13448	2.59042	0.826427	0.623048
	17551	Os04g0555700|mRNA|AK069329|CDS+3'UTR	Os04g0555700	Actin-depolymerizing factor (ADF).	3.13139	3.1276	0.998787	0.623048
	884	Os03g0797900|COMBINER_EST|Os03g0797900|8	Os03g0797900	Conserved hypothetical protein.	3.13096	2.24233	0.716178	0.623048
	21769	Os03g0118500|mRNA|AK108640|UTR	Os03g0118500	Non-protein coding transcript, putative npRNA.	3.13065	3.24081	1.03519	0.623048
	36122	Os03g0774800|COMBINER_EST|Os03g0774800|8	Os03g0774800	Plant MuDR transposase domain containing protein.	3.13041	2.95288	0.943287	0.623048
	13877	Os07g0639000|mRNA|AK102122|CDS+3'UTR	Os07g0639000	Peroxidase 1.	3.13029	4.35172	1.3902	0.623048
	1290	Os12g0516800|COMBINER_EST|CI257278|6	Os12g0516800	Protein of unknown function DUF231 domain containing protein.	3.12994	3.32059	1.06091	0.623048
	2483	Os12g0152500|COMBINER_EST|Os12g0152500|8	Os12g0152500	Hypothetical protein.	3.12925	2.27396	0.72668	0.623048
	7908	Os05g0459900|mRNA|AK111268|CDS+3'UTR	Os05g0459900	60S ribosomal protein L36-1.	3.12872	2.36382	0.755523	0.623048
	7842	Os11g0667400|COMBINER|CI189926|6	Os11g0667400	(No Hit)	3.12735	1.60959	0.514684	0.623048
	31487	Os01g0135400|mRNA|AK066675|CDS+3'UTR	Os01g0135400	Conserved hypothetical protein.	3.12523	2.32942	0.745361	0.623048
	39424	Os08g0237800|COMBINER_EST|Os08g0237800|8	Os08g0237800	Xyloglucan endotransglycosylase (Fragment).	3.12502	2.78526	0.89128	0.623048
	9649	Os03g0120500|COMBINER_EST|Os03g0120500|8	Os03g0120500	Hypothetical protein.	3.12452	3.2148	1.0289	0.623048
	8778	Os08g0150700|mRNA|AK109659|CDS+3'UTR	Os08g0150700	Cyclin-like F-box domain containing protein.	3.12411	4.71282	1.50853	0.623048
	35617	Os02g0621700|mRNA|AK101006|CDS+3'UTR	Os02g0621700	Succinyl-CoA ligase [GDP-forming] beta-chain, mitochondrial precursor (EC 6.2.1.4) (Succinyl-CoA synthetase, beta chain) (SCS-beta).	3.12399	1.20535	0.385836	0.623048
	8399	Os05g0530500|mRNA|D82039|CDS+3'UTR	Os05g0530500	OSK1.	3.12355	5.9339	1.89973	0.623048
	37293	Os03g0806700|mRNA|AK067603|CDS+3'UTR	Os03g0806700	Plant protein of unknown function DUF868 family protein.	3.12256	1.88714	0.604355	0.623048
	29927	Os06g0497400|COMBINER_EST|Os06g0497400|8	Os06g0497400	Conserved hypothetical protein.	3.12125	3.09662	0.99211	0.623048
	40137	Os03g0336100|mRNA|AK105307|CDS+3'UTR	Os03g0336100	RmlC-like cupin family protein.	3.12124	2.7315	0.875133	0.623048
	34059	Os05g0172100|mRNA|AK105962|CDS+3'UTR	Os05g0172100	F-box protein interaction domain containing protein.	3.12105	2.97736	0.953959	0.623048
	38123	Os02g0255400|COMBINER_EST|Os02g0255400|8	Os02g0255400	RNA-directed DNA polymerase (Reverse transcriptase) domain containing protein.	3.11941	3.53718	1.13392	0.623048
	3330	Os04g0208800|mRNA|AK120001|CDS+3'UTR	Os04g0208800	Hypothetical protein.	3.11861	2.37655	0.762052	0.623048
	39265	Os12g0485900|COMBINER_EST|Os12g0485900|8	Os12g0485900	Disease resistance protein family protein.	3.11594	3.17536	1.01907	0.623048
	19848	osa-miR395r|Os04|3'seq	osa-miR395r	miRNA	3.11574	1.94021	0.622713	0.623048
	18866	Os01g0654100|mRNA|AK062263|CDS+3'UTR	Os01g0654100	CTP synthase (EC 6.3.4.2) (UTP--ammonia ligase) (CTP synthetase).	3.11456	1.61912	0.519854	0.623048
	30918	Os01g0896800|mRNA|AK104693|CDS+3'UTR	Os01g0896800	60S ribosomal protein L5.	3.11438	1.21298	0.389478	0.623048
	2639	osa-miR395f|Os04|Mature	osa-miR395f	miRNA	3.11436	2.94871	0.946809	0.623048
	1108	Os12g0598900|COMBINER|CI222854|6	Os12g0598900	(No Hit)	3.11283	2.48443	0.798128	0.623048
	1222	Os07g0191900|mRNA|AK107253|CDS+3'UTR	Os07g0191900	Conserved hypothetical protein.	3.11105	3.73312	1.19995	0.623048
	35669	Os01g0372500|mRNA|Y07955|CDS+3'UTR	Os01g0372500	Leucoanthocyanidin dioxygenase 1.	3.10832	4.661	1.49952	0.623048
	27321	Os08g0546800|mRNA|AY344484|CDS+3'UTR	Os08g0546800	Heat shock factor RHSF2.	3.10789	2.94015	0.946026	0.623048
	12293	Os06g0712100|COMBINER|CI176587|6	Os06g0712100	(No Hit)	3.10762	3.33891	1.07443	0.623048
	7809	Os08g0164300|mRNA|AK106864|CDS+3'UTR	Os08g0164300	Protein of unknown function DUF569 family protein.	3.10728	2.0874	0.671777	0.623048
	9677	Os07g0617500|COMBINER_EST|Os07g0617500|8	Os07g0617500	Plant disease resistance response protein family protein.	3.10597	2.94136	0.947002	0.623048
	38370	Os07g0626200|mRNA|AK069686|CDS+3'UTR	Os07g0626200	DNA-binding SAP domain containing protein.	3.10566	1.47433	0.474726	0.623048
	9569	Os10g0452100|mRNA|AK063328|CDS+3'UTR	Os10g0452100	Glycine-rich protein (Fragment).	3.10415	2.38488	0.768286	0.623048
	10817	Os02g0103100|mRNA|AK071040|CDS+3'UTR	Os02g0103100	Conserved hypothetical protein.	3.10388	2.26585	0.730004	0.623048
	13461	Os03g0369400|COMBINER_EST|Os03g0369400|8	Os03g0369400	Haem peroxidase, plant/fungal/bacterial family protein.	3.10334	3.55243	1.14471	0.623048
	39658	Os01g0266100|mRNA|AK063246|CDS+3'UTR	Os01g0266100	Zn-finger, RING domain containing protein.	3.10261	1.40973	0.45437	0.623048
	7066	Os02g0799000|mRNA|AK099720|CDS+3'UTR	Os02g0799000	DNA-binding protein phosphatase 2C.	3.10185	1.3528	0.436128	0.623048
	6220	Os10g0485100|mRNA|AK063971|CDS+3'UTR	Os10g0485100	Protein of unknown function DUF179 family protein.	3.10141	2.58075	0.832121	0.623048
	7886	Os04g0552700|mRNA|AK121993|CDS+3'UTR	Os04g0552700	Zn-finger, C2H2 type domain containing protein.	3.10009	3.40071	1.09697	0.623048
	10104	Os05g0389600|mRNA|AK101529|CDS+3'UTR	Os05g0389600	Zn-finger, RING domain containing protein.	3.09952	1.90777	0.615505	0.623048
	36634	Os03g0739500|COMBINER|CI429073|6	Os03g0739500	(No Hit)	3.09643	3.30644	1.06782	0.623048
	1143	osa-miR164d|Os02|3'seq	osa-miR164d	miRNA	3.09552	2.9027	0.937711	0.623048
	8752	Os01g0117300|COMBINER_EST|Os01g0117300|8	Os01g0117300	Protein kinase domain containing protein.	3.09536	2.27835	0.736055	0.623048
	33278	Os03g0180600|mRNA|AK101997|CDS+3'UTR	Os03g0180600	Conserved hypothetical protein.	3.0934	1.33019	0.430008	0.623048
	23643	Os06g0658800|COMBINER_EST|AU100862|7	Os06g0658800	Conserved hypothetical protein.	3.09314	3.31015	1.07016	0.623048
	1393	Os08g0532200|mRNA|AK062854|CDS+3'UTR	Os08g0532200	Glutamate-1-semialdehyde 2,1-aminomutase, chloroplast precursor (EC 5.4.3.8) (GSA) (Glutamate-1-semialdehyde aminotransferase) (GSA- AT).	3.09187	1.83261	0.592719	0.623048
	29136	Os06g0730000|COMBINER_EST|CI494903|6	Os06g0730000	Peptidase S10, serine carboxypeptidase family protein.	3.09179	3.18242	1.02932	0.623048
	31287	Os11g0536000|COMBINER_EST|CI277944|6	Os11g0536000	Hypothetical protein.	3.09137	1.3996	0.452745	0.623048
	29678	Os11g0300700|mRNA|AK108339|CDS+3'UTR	Os11g0300700	Protein kinase domain containing protein.	3.0908	4.13222	1.33694	0.623048
	6080	Os10g0532200|mRNA|AK107095|CDS+3'UTR	Os10g0532200	Alpha/beta hydrolase family protein.	3.09057	2.78411	0.900841	0.623048
	33134	Os09g0537600|mRNA|AK061004|CDS+3'UTR	Os09g0537600	Cyclophilin B.	3.09057	1.28649	0.416264	0.623048
	34818	Os04g0644000|mRNA|AK100283|CDS+3'UTR	Os04g0644000	Conserved hypothetical protein.	3.09038	2.8184	0.911993	0.623048
	9284	Os01g0589400|mRNA|AK109665|CDS+3'UTR	Os01g0589400	Protein prenyltransferase domain containing protein.	3.0903	2.6989	0.873346	0.623048
	1691	osa-miR162a|Os02|5'seq	osa-miR162a	miRNA	3.08878	1.98105	0.641369	0.623048
	9747	Os01g0257400|mRNA|AK073920|CDS+3'UTR	Os01g0257400	Zn-finger, C-x8-C-x5-C-x3-H type domain containing protein.	3.08588	1.12699	0.365209	0.742129
	23937	Os07g0294700|mRNA|AK110963|CDS+3'UTR	Os07g0294700	Hypothetical protein.	3.08491	2.81483	0.912452	0.742129
	228	Os08g0135500|mRNA|AK109912|CDS+3'UTR	Os08g0135500	Conserved hypothetical protein.	3.08439	2.6742	0.86701	0.742129
	31345	Os05g0330100|COMBINER_EST|CI466372|3	Os05g0330100	Hypothetical protein.	3.08365	2.85599	0.92617	0.742129
	7070	Os08g0476300|mRNA|AK105359|CDS+3'UTR	Os08g0476300	Short-chain dehydrogenase/reductase SDR family protein.	3.08181	2.57349	0.835057	0.742129
	7624	osa-miR398b|Os07|Mature	osa-miR398b	miRNA	3.07967	2.17708	0.70692	0.742129
	37606	Os01g0114800|mRNA|AK070789|CDS+3'UTR	Os01g0114800	Winged helix DNA-binding domain containing protein.	3.07761	2.01097	0.653419	0.742129
	9478	Os11g0134800|COMBINER_EST|CB646311|7	Os11g0134800	Conserved hypothetical protein.	3.07738	2.52579	0.820759	0.742129
	3262	osa-miR166d|Os02|5'seq	osa-miR166d	miRNA	3.07439	3.17203	1.03176	0.742129
	15637	Os01g0751400|COMBINER_EST|Os01g0751400|8	Os01g0751400	Conserved hypothetical protein.	3.07416	2.90985	0.946549	0.742129
	40959	Os07g0681500|mRNA|AK100010|CDS+3'UTR	Os07g0681500	Ankyrin repeat containing protein.	3.07285	1.40261	0.456453	0.742129
	38526	Os02g0468200|mRNA|AK103767|CDS+3'UTR	Os02g0468200	Protein of unknown function DUF652 family protein.	3.07171	5.86233	1.90849	0.742129
	38647	Os11g0675200|COMBINER_EST|Os11g0675200|8	Os11g0675200	NBS-LRR type resistance protein (Fragment).	3.07149	3.0661	0.998244	0.742129
	31300	Os09g0566400|mRNA|AK105885|CDS+3'UTR	Os09g0566400	Hypothetical protein.	3.07114	5.07596	1.65279	0.742129
	1798	Os07g0202000|COMBINER_EST|Os07g0202000|8	Os07g0202000	UDP-glucuronosyl/UDP-glucosyltransferase family protein.	3.0704	3.54091	1.15324	0.742129
	33405	Os12g0179800|mRNA|AK067069|CDS+3'UTR	Os12g0179800	Silent information regulator protein Sir2 family protein.	3.06762	2.3898	0.779041	0.742129
	4097	Os03g0234100|COMBINER_EST|CI407244|0	Os03g0234100	Non-symbiotic hemoglobin 4 (rHb4) (ORYsa GLB1d).	3.06672	2.95586	0.96385	0.742129
	32120	Os06g0603600|mRNA|AK072067|CDS+3'UTR	Os06g0603600	Ids4-like protein.	3.06645	1.67892	0.547514	0.742129
	915	Os08g0197700|COMBINER_EST|CI091121|6	Os08g0197700	Luminal binding protein 5 precursor (BiP 5) (78 kDa glucose-regulated protein homolog 5) (GRP 78-5).	3.06617	3.48862	1.13778	0.742129
	3478	Os01g0313000|COMBINER|CI222854|6	Os01g0313000	(No Hit)	3.066	2.18499	0.712653	0.742129
	4568	Os10g0410100|mRNA|AK109287|CDS+3'UTR	Os10g0410100	Conserved hypothetical protein.	3.06548	3.69443	1.20517	0.742129
	5547	Os08g0143800|COMBINER_EST|Os08g0143800|8	Os08g0143800	FAR1 domain containing protein.	3.06515	3.24146	1.05752	0.742129
	34682	Os09g0107900|mRNA|AK066577|UTR	Os09g0107900	Non-protein coding transcript, putative npRNA.	3.06439	2.88966	0.94298	0.742129
	36137	Os02g0312800|mRNA|AK112066|CDS+3'UTR	Os02g0312800	Ankyrin repeat containing protein.	3.06357	1.93975	0.633166	0.742129
	3904	Os08g0560000|mRNA|AK107230|CDS+3'UTR	Os08g0560000	2OG-Fe(II) oxygenase domain containing protein.	3.06337	1.72518	0.563166	0.742129
	38197	Os03g0413400|mRNA|AK100228|CDS+3'UTR	Os03g0413400	Glycosyl transferase, family 8 protein.	3.06214	1.02322	0.334152	0.742129
	37329	Os02g0264300|mRNA|AK059139|UTR	Os02g0264300	Conserved hypothetical protein.	3.06171	2.17852	0.711536	0.742129
	18424	Os03g0376800|mRNA|AK065781|CDS+3'UTR	Os03g0376800	KH, type 1 domain containing protein.	3.06135	1.31301	0.428901	0.742129
	8687	Os11g0168700|mRNA|AK063805|CDS+3'UTR	Os11g0168700	Hypothetical protein.	3.06125	2.73194	0.892428	0.742129
	11078	Os07g0520300|mRNA|AK109627|CDS+3'UTR	Os07g0520300	Cytochrome P450 family protein.	3.05985	4.44378	1.45228	0.742129
	6628	Os07g0446400|mRNA|AK119648|CDS+3'UTR	Os07g0446400	Conserved hypothetical protein.	3.05852	3.53518	1.15585	0.742129
	9883	osa-miR418|Os02|Mature	osa-miR418	miRNA	3.05686	1.9598	0.641116	0.742129
	40005	Os01g0788800|mRNA|AK059864|CDS+3'UTR	Os01g0788800	Homeobox domain containing protein.	3.05686	3.12955	1.02378	0.742129
	4229	Os09g0569200|mRNA|AK070300|CDS+3'UTR	Os09g0569200	Beta-amylase (EC 3.2.1.2) (1,4-alpha-D-glucan maltohydrolase).	3.05534	2.03677	0.666627	0.742129
	12339	Os09g0423300|mRNA|AK099808|CDS+3'UTR	Os09g0423300	PPR repeat containing protein.	3.05372	2.7582	0.903226	0.742129
	40797	Os07g0476500|mRNA|AK066346|CDS+3'UTR	Os07g0476500	Peptidyl-prolyl cis-trans isomerase, cyclophilin type domain containing protein.	3.05372	1.16591	0.381801	0.742129
	10215	Os08g0275200|COMBINER_EST|Os08g0275200|8	Os08g0275200	Protein kinase domain containing protein.	3.05368	1.67417	0.548247	0.742129
	10451	Os11g0447300|mRNA|AK108044|CDS+3'UTR	Os11g0447300	GTP-binding protein, HSR1-related domain containing protein.	3.05294	3.40722	1.11605	0.742129
	23314	Os05g0212900|COMBINER_EST|Os05g0212900|8	Os05g0212900	Chalcone synthase J (EC 2.3.1.74) (Naringenin-chalcone synthase J).	3.05272	4.71272	1.54378	0.742129
	36711	Os02g0104000|COMBINER_EST|Os02g0104000|8	Os02g0104000	Hypothetical protein.	3.05189	2.36946	0.77639	0.742129
	34274	Os01g0610500|mRNA|AK073115|CDS+3'UTR	Os01g0610500	Conserved hypothetical protein.	3.05026	0.94373	0.309393	0.742129
	36850	Os01g0288200|mRNA|AK063135|CDS+3'UTR	Os01g0288200	Conserved hypothetical protein.	3.05013	1.81175	0.59399	0.742129
	8429	Os06g0308800|mRNA|AK066935|CDS+3'UTR	Os06g0308800	Protein of unknown function DUF605 family protein.	3.04964	1.63595	0.53644	0.742129
	11608	Os03g0636700|COMBINER_EST|Os03g0636700|8	Os03g0636700	IQ calmodulin-binding region domain containing protein.	3.04914	2.51231	0.82394	0.742129
	22083	Os03g0306100|COMBINER|CI384973|6	Os03g0306100	(No Hit)	3.04908	2.38977	0.783767	0.742129
	36662	Os03g0736000|mRNA|AK099785|CDS+3'UTR	Os03g0736000	NOT2/NOT3/NOT5 family protein.	3.04895	2.22746	0.730565	0.742129
	16749	Os05g0270800|COMBINER_EST|Os05g0270800|8	Os05g0270800	Phosphoribosylglycinamide formyltransferase, chloroplast precursor (EC 2.1.2.2) (GART) (GAR transformylase) (5'-phosphoribosylglycinamide transformylase).	3.04808	1.48242	0.486344	0.742129
	18675	Os09g0557800|mRNA|AK121320|CDS+3'UTR	Os09g0557800	Nonaspanin (TM9SF) family protein.	3.04682	1.04948	0.344451	0.742129
	380	Os01g0301700|mRNA|AK064223|CDS+3'UTR	Os01g0301700	TPR-like domain containing protein.	3.0452	2.7698	0.909564	0.742129
	6420	osa-miR399e|Os01|Mature	osa-miR399e	miRNA	3.04476	5.36836	1.76315	0.742129
	6259	Os11g0240000|COMBINER_EST|Os11g0240000|8	Os11g0240000	Esterase/lipase/thioesterase domain containing protein.	3.04448	1.72658	0.567119	0.742129
	24653	Os05g0435100|COMBINER_EST|Os05g0435100|8	Os05g0435100	Protein of unknown function DUF1218 family protein.	3.0443	2.39284	0.786006	0.742129
	14491	Os03g0267500|mRNA|AK120179|CDS+3'UTR	Os03g0267500	Protein of unknown function DUF620 family protein.	3.043	1.02009	0.335225	0.742129
	5157	Os06g0631800|COMBINER|CI480002|2	Os06g0631800	(No Hit)	3.04224	1.96188	0.64488	0.742129
	42110	Os06g0325500|mRNA|AK063974|CDS+3'UTR	Os06g0325500	Protein of unknown function DUF89 family protein.	3.04046	2.21641	0.728973	0.742129
	16775	Os08g0346500|COMBINER_EST|CI397644|3	Os08g0346500	Transfactor-like protein.	3.04002	2.47287	0.813441	0.742129
	1111	Os04g0446600|mRNA|AK106628|CDS+3'UTR	Os04g0446600	Conserved hypothetical protein.	3.03947	2.63566	0.867145	0.742129
	32432	Os10g0427800|COMBINER_EST|Os10g0427800|8	Os10g0427800	MATH domain containing protein.	3.03904	2.82368	0.929135	0.742129
	4251	Os08g0385100|COMBINER_EST|Os08g0385100|8	Os08g0385100	Conserved hypothetical protein.	3.03751	1.77726	0.585105	0.742129
	29069	Os04g0528400|mRNA|AK101159|CDS+3'UTR	Os04g0528400	Hus1-like protein family protein.	3.03748	1.71714	0.565319	0.742129
	37093	Os06g0125600|COMBINER_EST|Os06g0125600|8	Os06g0125600	TPR-like domain containing protein.	3.037	1.31404	0.432678	0.742129
	5165	Os09g0349600|COMBINER_EST|Os09g0349600|8	Os09g0349600	Protein kinase domain containing protein.	3.0368	1.89154	0.622873	0.742129
	15207	Os05g0567500|mRNA|AK073046|CDS+3'UTR	Os05g0567500	HhH-GPD family protein.	3.03608	1.64901	0.543138	0.742129
	37432	Os04g0599300|mRNA|AK119509|CDS+3'UTR	Os04g0599300	Basic helix-loop-helix dimerisation region bHLH domain containing protein.	3.03583	2.85857	0.94161	0.742129
	27040	Os01g0178000|mRNA|AK067702|CDS+3'UTR	Os01g0178000	Aminotransferase, class I and II domain containing protein.	3.03499	1.3002	0.428403	0.742129
	32587	Os02g0225900|COMBINER_EST|Os02g0225900|8	Os02g0225900	Conserved hypothetical protein.	3.03241	1.75163	0.577637	0.742129
	40671	Os07g0653800|mRNA|AK060607|CDS+3'UTR	Os07g0653800	Conserved hypothetical protein.	3.03239	2.75797	0.909504	0.742129
	20293	Os10g0481300|COMBINER_EST|CI263387|6	Os10g0481300	Glutathione S-transferase GSTU31 (Fragment).	3.03203	4.21014	1.38855	0.742129
	36454	Os10g0479900|COMBINER_EST|CI380733|2	Os10g0479900	Transcriptional factor B3 family protein.	3.02971	0.840464	0.277408	0.742129
	1257	Os08g0183900|COMBINER_EST|Os08g0183900|8	Os08g0183900	Conserved hypothetical protein.	3.02945	2.74131	0.904885	0.742129
	709	Os10g0464300|COMBINER_EST|CI469962|1	Os10g0464300	AWPM-19-like family protein.	3.02914	2.69759	0.890546	0.742129
	33717	Os03g0174300|mRNA|AK067994|CDS+3'UTR	Os03g0174300	Exostosin-like family protein.	3.02877	1.3741	0.453682	0.742129
	7875	Os10g0370700|mRNA|AK065895|CDS+3'UTR	Os10g0370700	Nitrate transporter (Fragment).	3.02815	1.70249	0.562222	0.742129
	29664	Os03g0253100|mRNA|AK119618|CDS+3'UTR	Os03g0253100	GHMP kinase family protein.	3.02802	0.801412	0.264666	0.742129
	964	osa-miR393|Os01|3'seq	osa-miR393	miRNA	3.02701	2.84216	0.938935	0.742129
	22806	Os07g0597000|mRNA|AK062134|CDS+3'UTR	Os07g0597000	Eukaryotic translation initiation factor 5A (eIF-5A).	3.02618	0.96593	0.319191	0.742129
	1624	Os07g0192700|mRNA|AK109791|CDS+3'UTR	Os07g0192700	AAA ATPase, central region domain containing protein.	3.02447	2.56997	0.849726	0.742129
	4198	Os06g0263400|COMBINER_EST|Os06g0263400|8	Os06g0263400	Naringenin-chalcone synthase family protein.	3.02428	2.77169	0.91648	0.742129
	34318	osa-miR156k|Os09|3'seq	osa-miR156k	miRNA	3.02405	3.22879	1.0677	0.742129
	93	Os07g0121000|mRNA|AK072975|CDS+3'UTR	Os07g0121000	Conserved hypothetical protein.	3.02375	2.07877	0.687481	0.742129
	6094	Os09g0458500|mRNA|AK120367|UTR	Os09g0458500	Non-protein coding transcript, uncharacterized transcript.	3.02275	2.06199	0.682156	0.742129
	12157	Os07g0632400|COMBINER_EST|Os07g0632400|8	Os07g0632400	Conserved hypothetical protein.	3.0221	3.0599	1.01251	0.742129
	2462	POsControl0014|genome	POsControl0014	NONE	3.02189	1.75528	0.580855	0.742129
	29443	Os02g0250300|COMBINER_EST|CI524776|6	Os02g0250300	Bromodomain containing protein.	3.02144	1.88118	0.622612	0.742129
	2511	Os08g0223900|COMBINER_EST|Os08g0223900|8	Os08g0223900	Cycloartenol synthase (EC 5.4.99.8).	3.021	2.66226	0.881252	0.742129
	9091	Os04g0691600|mRNA|AF095707|CDS+3'UTR	Os04g0691600	30S ribosomal protein S17, chloroplast precursor (CS17).	3.02075	2.42042	0.801264	0.742129
	10112	Os12g0631800|mRNA|AK067318|CDS+3'UTR	Os12g0631800	Phytoene dehydrogenase-like.	3.02007	6.12256	2.02729	0.742129
	4909	Os02g0759100|COMBINER_EST|Os02g0759100|8	Os02g0759100	Hypothetical protein.	3.01706	3.09219	1.0249	0.742129
	29157	Os03g0641200|COMBINER_EST|Os03g0641200|8	Os03g0641200	Amino acid/polyamine transporter I family protein.	3.0169	2.4654	0.817198	0.742129
	13663	Os04g0607600|mRNA|AK120889|CDS+3'UTR	Os04g0607600	Cation transporter family protein.	3.01646	1.79664	0.595613	0.742129
	29342	Os08g0393900|mRNA|AK099011|UTR	Os08g0393900	Non-protein coding transcript, unclassifiable transcript.	3.01618	1.81634	0.602198	0.742129
	972	Os04g0463800|mRNA|AK100348|CDS+3'UTR	Os04g0463800	TPR-like domain containing protein.	3.01602	3.4728	1.15145	0.742129
	26356	Os05g0421300|mRNA|AK058230|CDS+3'UTR	Os05g0421300	ARM repeat fold domain containing protein.	3.01591	1.13415	0.376057	0.742129
	35185	Os06g0490200|mRNA|AK069417|UTR	Os06g0490200	Non-protein coding transcript, uncharacterized transcript.	3.01468	3.33498	1.10625	0.742129
	17053	Os01g0117000|COMBINER_EST|CI356480|6	Os01g0117000	Protein kinase domain containing protein.	3.01279	2.97163	0.98634	0.742129
	4833	osa-miR159d|Os01|3'seq	osa-miR159d	miRNA	3.01229	3.07879	1.02208	0.742129
	6202	Os02g0592600|mRNA|AK099683|CDS+3'UTR	Os02g0592600	Copper amine oxidase family protein.	3.01098	2.07681	0.689744	0.742129
	12251	Os12g0255000|mRNA|AK119990|UTR	Os12g0255000	Non-protein coding transcript, putative npRNA.	3.01053	3.22282	1.07052	0.742129
	29409	Os03g0237200|COMBINER_EST|Os03g0237200|8	Os03g0237200	Zn-finger, C2H2 type domain containing protein.	3.00825	2.48459	0.825927	0.742129
	9210	Os07g0695400|mRNA|AK100615|CDS+3'UTR	Os07g0695400	Spectrin repeat containing protein.	3.00726	1.435	0.47718	0.742129
	29840	Os02g0127400|mRNA|AK109576|CDS+3'UTR	Os02g0127400	Conserved hypothetical protein.	3.00721	3.42048	1.13743	0.742129
	37824	Os03g0337800|mRNA|AK059309|CDS+3'UTR	Os03g0337800	60S ribosomal protein L19 (Fragment).	3.00614	2.15174	0.715782	0.742129
	18418	Os02g0822200|mRNA|AK069150|CDS+3'UTR	Os02g0822200	Peptidase C12, ubiquitin carboxyl-terminal hydrolase 1 family protein.	3.00478	0.849568	0.282738	0.742129
	3427	osa-miR414|Os11|5'seq	osa-miR414	miRNA	3.00327	2.06743	0.688391	0.742129
	14088	Os01g0952100|COMBINER_EST|Os01g0952100|8	Os01g0952100	Nectarin 1 precursor (EC 1.15.1.1) (Superoxide dismutase [Mn]).	3.00231	3.34554	1.11432	0.742129
	34148	Os03g0374900|COMBINER_EST|Os03g0374900|8	Os03g0374900	Conserved hypothetical protein.	3.00179	2.0953	0.698019	0.742129
	18511	Os12g0566400|mRNA|AK059104|CDS+3'UTR	Os12g0566400	Conserved hypothetical protein.	3.00175	0.833996	0.277836	0.742129
	3161	Os05g0446000|mRNA|AK070640|5'UTR+CDS	Os05g0446000	DNA glycosylase family protein.	3.00122	1.87935	0.626196	0.742129
	15449	Os07g0240300|mRNA|AK072205|CDS+3'UTR	Os07g0240300	Conserved hypothetical protein.	3.00043	1.06139	0.353748	0.742129
	28043	Os08g0430200|mRNA|AK064881|CDS+3'UTR	Os08g0430200	OsRAD23.	3.00024	0.812306	0.270747	0.742129
	16807	Os06g0530700|mRNA|AK102915|CDS+3'UTR	Os06g0530700	tRNA intron endonuclease, catalytic C-terminal domain containing protein.	2.99971	1.48356	0.49457	0.742129
	22911	Os06g0625300|COMBINER_EST|Os06g0625300|8	Os06g0625300	Peptidoglycan-binding LysM domain containing protein.	2.99876	2.41458	0.805194	0.742129
	35637	Os06g0608600|mRNA|AK061418|CDS+3'UTR	Os06g0608600	Conserved hypothetical protein.	2.99736	2.01649	0.672755	0.742129
	13214	Os06g0563900|COMBINER_EST|CI545480|0	Os06g0563900	Acyl CoA:diacylglycerol acyltransferase (EC 2.3.1.20) (Fragment).	2.99704	3.14766	1.05025	0.742129
	6941	Os06g0685200|COMBINER|CI508407|x	Os06g0685200	(No Hit)	2.99695	2.04669	0.682927	0.742129
	33473	Os03g0205500|COMBINER_EST|Os03g0205500|8	Os03g0205500	Cytochrome b5 domain containing protein.	2.99688	1.71332	0.571701	0.742129
	10986	Os03g0749400|COMBINER_EST|Os03g0749400|8	Os03g0749400	Conserved hypothetical protein.	2.99681	2.31694	0.773136	0.742129
	33899	Os05g0506500|COMBINER_EST|Os05g0506500|8	Os05g0506500	Lipolytic enzyme, G-D-S-L family protein.	2.99654	2.7346	0.912586	0.742129
	4499	Os04g0608300|mRNA|AK111353|CDS+3'UTR	Os04g0608300	Auxin responsive SAUR protein family protein.	2.99633	2.32426	0.775703	0.742129
	36276	Os02g0221500|mRNA|AK100904|CDS+3'UTR	Os02g0221500	Paraneoplastic encephalomyelitis antigen family protein.	2.9962	1.3589	0.453542	0.742129
	10673	Os01g0332100|mRNA|AK061240|CDS+3'UTR	Os01g0332100	Plant neutral invertase family protein.	2.99619	1.70368	0.568616	0.742129
	25257	Os04g0461900|mRNA|AK064527|CDS+3'UTR	Os04g0461900	Hypothetical protein.	2.99619	3.34404	1.1161	0.742129
	125	Os05g0129400|mRNA|AK102359|CDS+3'UTR	Os05g0129400	Ankyrin repeat containing protein.	2.99571	2.59085	0.864855	0.742129
	317	Os07g0249800|mRNA|AK110647|CDS+3'UTR	Os07g0249800	IAA-amino acid hydrolase 1 (EC 3.5.1.-).	2.99505	2.70775	0.904074	0.742129
	742	osa-miR390|Os03|3'seq	osa-miR390	miRNA	2.99505	2.42724	0.810416	0.742129
	28657	Os12g0142900|mRNA|AK064214|CDS+3'UTR	Os12g0142900	Peptidase aspartic family protein.	2.99503	3.59005	1.19867	0.742129
	30296	Os03g0824600|COMBINER_EST|Os03g0824600|8	Os03g0824600	UDP-glucuronosyl/UDP-glucosyltransferase family protein.	2.99494	2.49708	0.833767	0.742129
	11934	Os05g0395400|COMBINER_EST|CI209330|6	Os05g0395400	Hypothetical protein.	2.99168	1.47871	0.494275	0.742129
	14669	Os04g0636700|mRNA|AK059474|CDS+3'UTR	Os04g0636700	Protein of unknown function DUF618 domain containing protein.	2.99088	1.82617	0.61058	0.742129
	16826	Os01g0117400|COMBINER_EST|CI356480|6	Os01g0117400	Protein kinase domain containing protein.	2.99083	3.09521	1.0349	0.742129
	32342	Os07g0193200|COMBINER_EST|Os07g0193200|8	Os07g0193200	Ankyrin repeat containing protein.	2.9906	3.07371	1.02779	0.742129
	39776	Os01g0667400|mRNA|AK064236|CDS+3'UTR	Os01g0667400	Conserved hypothetical protein.	2.9898	2.76885	0.9261	0.742129
	16058	Os04g0661900|mRNA|AK104076|CDS+3'UTR	Os04g0661900	26S proteasome regulatory subunit rpn-8.	2.98975	1.26285	0.422393	0.742129
	38884	Os03g0378200|mRNA|AK070099|CDS+3'UTR	Os03g0378200	GWT1 family protein.	2.98929	1.09484	0.366254	0.742129
	1552	Os09g0416800|mRNA|AK065377|CDS+3'UTR	Os09g0416800	CCR4-NOT transcription complex subunit 7 (CCR4-associated factor 1) (CAF1).	2.98858	2.19532	0.73457	0.742129
	1526	Os05g0391000|mRNA|AK105218|5'UTR+CDS	Os05g0391000	Hypothetical protein.	2.98779	1.95877	0.655591	0.742129
	18046	Os02g0192900|mRNA|AK108910|UTR	Os02g0192900	Non-protein coding transcript, uncharacterized transcript.	2.98726	3.06908	1.02739	0.742129
	2207	POsControl0033|random	POsControl0033	NONE	2.98608	2.79028	0.93443	0.742129
	18911	Os03g0286300|mRNA|AK101724|CDS+3'UTR	Os03g0286300	Phosphate/phosphoenolpyruvate translocator protein-like.	2.98507	1.26386	0.423394	0.742129
	16362	Os05g0437100|COMBINER_EST|Os05g0437100|8	Os05g0437100	Pathogenesis-related transcriptional factor and ERF domain containing protein.	2.9838	2.38333	0.798757	0.742129
	36805	Os09g0252100|mRNA|AK059654|CDS+3'UTR	Os09g0252100	Acetyl-CoA C-acetyltransferase.	2.98317	2.24271	0.751787	0.742129
	37542	Os04g0675300|mRNA|AK101752|CDS+3'UTR	Os04g0675300	Zn-finger, RING domain containing protein.	2.98313	0.940243	0.315187	0.742129
	34760	Os04g0590100|COMBINER_EST|Os04g0590100|8	Os04g0590100	Heavy metal transport/detoxification protein domain containing protein.	2.98301	3.32838	1.11578	0.742129
	33901	Os01g0926400|mRNA|AK072752|CDS+3'UTR	Os01g0926400	Pectin-glucuronyltransferase.	2.98243	1.74925	0.586517	0.742129
	32209	Os01g0280400|COMBINER_EST|CI042138|0	Os01g0280400	DNA-binding protein.	2.98195	1.79322	0.601359	0.742129
	38065	Os05g0497800|COMBINER_EST|Os05g0497800|8	Os05g0497800	Conserved hypothetical protein.	2.98056	1.80774	0.606511	0.742129
	13119	Os06g0129900|mRNA|AK066075|CDS+3'UTR	Os06g0129900	E-class P450, group I family protein.	2.98035	1.5454	0.518531	0.742129
	40628	Os12g0218300|mRNA|AK063060|CDS+3'UTR	Os12g0218300	Hypothetical protein.	2.97995	2.79129	0.93669	0.742129
	305	Os04g0371600|COMBINER_EST|CI419570|3	Os04g0371600	Leucine-rich repeat, cysteine-containing containing protein.	2.9799	2.88135	0.966929	0.742129
	29660	Os05g0576300|mRNA|AK106354|CDS+3'UTR	Os05g0576300	Zn-finger, C-x8-C-x5-C-x3-H type domain containing protein.	2.97947	1.46698	0.492362	0.742129
	8245	Os02g0781500|COMBINER_EST|Os02g0781500|8	Os02g0781500	Hypothetical protein.	2.97912	2.48132	0.832902	0.742129
	1820	Os07g0439100|mRNA|AK110757|CDS+3'UTR	Os07g0439100	KH, type 1 domain containing protein.	2.97901	2.91789	0.979482	0.742129
	8868	Os05g0551500|mRNA|AK109642|CDS+3'UTR	Os05g0551500	Conserved hypothetical protein.	2.978	2.06185	0.692362	0.742129
	6736	Os12g0414900|COMBINER_EST|Os12g0414900|8	Os12g0414900	Endonuclease/exonuclease/phosphatase family protein.	2.97769	2.01818	0.677765	0.742129
	5137	Os05g0493800|mRNA|AK110589|CDS+3'UTR	Os05g0493800	MtN21 nodulin protein-like.	2.97689	4.07256	1.36806	0.742129
	1885	Os01g0711900|mRNA|AK108302|CDS+3'UTR	Os01g0711900	Conserved hypothetical protein.	2.97668	2.59973	0.873368	0.742129
	35903	Os06g0265900|COMBINER_EST|Os06g0265900|8	Os06g0265900	Plant specific of unknown function DUF860 family protein.	2.97656	2.67008	0.897035	0.742129
	1234	POsControl0048|art	POsControl0048	NONE	2.97353	3.1809	1.06974	0.742129
	39541	Os01g0858200|mRNA|AK119283|CDS+3'UTR	Os01g0858200	DEAD/H (Asp-Glu-Ala-Asp/His) box polypeptide 16.	2.97331	2.39871	0.806749	0.742129
	30375	Os11g0628800|COMBINER_EST|Os11g0628800|8	Os11g0628800	HAT dimerisation domain containing protein.	2.9733	1.73627	0.583956	0.742129
	17779	Os03g0576900|mRNA|AK064598|CDS+3'UTR	Os03g0576900	Amino acid/polyamine transporter I family protein.	2.9724	1.6761	0.563888	0.742129
	10623	Os09g0572800|mRNA|AK120781|CDS+3'UTR	Os09g0572800	Pollen Ole e 1 allergen and extensin domain containing protein.	2.97122	1.3935	0.469001	0.742129
	40845	Os04g0665400|mRNA|AK058568|CDS+3'UTR	Os04g0665400	Cell division protein FtsZ family protein.	2.97118	2.18256	0.734577	0.742129
	32168	Os02g0695200|mRNA|AK111933|CDS+3'UTR	Os02g0695200	P-type R2R3 Myb protein (Fragment).	2.97102	1.95176	0.656933	0.742129
	10173	Os06g0205000|COMBINER_EST|Os06g0205000|8	Os06g0205000	Autophagy 12a (Autophagy APG12).	2.96937	3.57823	1.20505	0.742129
	26329	Os01g0315300|COMBINER|CI146025|6	Os01g0315300	(No Hit)	2.96925	3.0499	1.02716	0.742129
	1416	Os11g0568300|mRNA|AK103282|CDS+3'UTR	Os11g0568300	HMG-I and HMG-Y, DNA-binding domain containing protein.	2.96906	2.08928	0.703683	0.742129
	21274	Os05g0179000|mRNA|AK071804|CDS+3'UTR	Os05g0179000	Zn-finger, RING domain containing protein.	2.96863	1.08171	0.364378	0.742129
	35010	Os02g0179500|mRNA|AK110722|CDS+3'UTR	Os02g0179500	Hly-III related proteins family protein.	2.96835	3.1019	1.04499	0.742129
	9161	Os02g0515300|mRNA|AK109156|CDS+3'UTR	Os02g0515300	Hypothetical protein.	2.96799	1.67487	0.56431	0.742129
	5562	Os01g0846400|mRNA|AK119400|CDS+3'UTR	Os01g0846400	Hypothetical protein.	2.96788	2.31596	0.780342	0.742129
	31260	Os01g0125600|mRNA|AK105015|CDS+3'UTR	Os01g0125600	Heavy metal transport/detoxification protein domain containing protein.	2.96784	1.16162	0.391404	0.742129
	25186	Os06g0515400|mRNA|AK071571|UTR	Os06g0515400	Non-protein coding transcript, putative npRNA.	2.96775	3.63884	1.22613	0.742129
	6892	Os07g0548800|mRNA|AK120534|CDS+3'UTR	Os07g0548800	Protein of unknown function DUF538 family protein.	2.96764	1.95453	0.658613	0.742129
	36337	Os04g0599700|mRNA|AK065249|CDS+3'UTR	Os04g0599700	Cobalamin synthesis protein/P47K domain containing protein.	2.96691	1.87936	0.633439	0.742129
	31749	Os07g0657500|mRNA|AK102906|CDS+3'UTR	Os07g0657500	Hypothetical protein.	2.96616	3.52127	1.18715	0.742129
	36881	Os01g0588900|mRNA|AK111103|CDS+3'UTR	Os01g0588900	Conserved hypothetical protein 730 family protein.	2.96609	2.80423	0.945429	0.742129
	27824	Os07g0296200|mRNA|AK064362|CDS+3'UTR	Os07g0296200	RNA-binding region RNP-1 (RNA recognition motif) domain containing protein.	2.96589	1.43071	0.482387	0.742129
	33333	Os03g0645900|COMBINER_EST|CI049010|0	Os03g0645900	9-cis-epoxycarotenoid dioxygenase.	2.96585	2.59915	0.876359	0.742129
	39654	Os03g0326300|mRNA|AK067657|CDS+3'UTR	Os03g0326300	Zn-finger, RING domain containing protein.	2.96462	0.800765	0.270107	0.742129
	10280	Os03g0845700|mRNA|AK062622|CDS+3'UTR	Os03g0845700	RPB17 (Fragment).	2.96412	6.84991	2.31094	0.742129
	32598	Os04g0569400|COMBINER_EST|Os04g0569400|8	Os04g0569400	Putative methyltransferase DUF248 family protein.	2.9639	2.71676	0.916615	0.742129
	13430	Os10g0114500|mRNA|AK063643|CDS+3'UTR	Os10g0114500	Barley B recombinant like-protein B (Barley B recombinant like-protein A).	2.96255	0.85709	0.289308	0.742129
	33968	Os01g0856600|mRNA|AK064176|CDS+3'UTR	Os01g0856600	Hypothetical protein.	2.96248	1.91886	0.64772	0.742129
	11156	Os08g0177800|COMBINER_EST|Os08g0177800|8	Os08g0177800	RNase H domain containing protein.	2.96242	1.53957	0.5197	0.742129
	40214	Os06g0518900|COMBINER|CI281545|6	Os06g0518900	(No Hit)	2.96216	1.70805	0.576622	0.742129
	8199	Os01g0114500|COMBINER_EST|Os01g0114500|8	Os01g0114500	Rust resistance kinase Lr10.	2.96096	2.88801	0.975363	0.742129
	671	Os10g0459900|mRNA|AK110981|CDS+3'UTR	Os10g0459900	Conserved hypothetical protein.	2.95912	2.92525	0.988556	0.742129
	4137	Os12g0165300|mRNA|AK120817|CDS+3'UTR	Os12g0165300	Hypothetical protein.	2.95747	2.69864	0.912481	0.883639
	11297	Os05g0485800|COMBINER_EST|CI350333|4	Os05g0485800	Pollen-specific protein NTP303 precursor.	2.95731	3.0078	1.01707	0.883639
	37895	Os03g0565100|mRNA|AK109347|CDS+3'UTR	Os03g0565100	OST3/OST6 family protein.	2.95722	0.806885	0.272853	0.883639
	20372	Os08g0171800|mRNA|AK100902|CDS+3'UTR	Os08g0171800	Plant-specific domain of unknown function 3588 containing protein.	2.95688	3.19235	1.07963	0.883639
	21917	Os01g0828300|mRNA|AK069906|CDS+3'UTR	Os01g0828300	Conserved hypothetical protein.	2.95545	2.29386	0.776144	0.883639
	35507	Os05g0145900|mRNA|AK121187|CDS+3'UTR	Os05g0145900	Conserved hypothetical protein.	2.95472	1.98127	0.670543	0.883639
	36672	Os07g0235700|mRNA|AK106981|CDS+3'UTR	Os07g0235700	Conserved hypothetical protein.	2.9546	2.66109	0.900661	0.883639
	12444	Os03g0656100|mRNA|AK062338|5'UTR+CDS	Os03g0656100	Conserved hypothetical protein.	2.95459	2.03831	0.689878	0.883639
	30308	Os01g0594900|mRNA|AK070921|CDS+3'UTR	Os01g0594900	Conserved hypothetical protein.	2.95415	2.84707	0.963752	0.883639
	12195	Os04g0591900|COMBINER_EST|Os04g0591900|8	Os04g0591900	Cyclin-like F-box domain containing protein.	2.9533	2.65487	0.898951	0.883639
	40362	Os09g0489200|COMBINER_EST|Os09g0489200|8	Os09g0489200	Conserved hypothetical protein.	2.95303	2.61767	0.886437	0.883639
	6669	Os11g0417800|COMBINER|CI455200|0	Os11g0417800	(No Hit)	2.95208	3.27317	1.10877	0.883639
	36099	Os07g0657600|COMBINER_EST|CI258098|6	Os07g0657600	DNA glycosylase family protein.	2.95136	2.14275	0.726022	0.883639
	5287	Os08g0127900|mRNA|AF051153|5'UTR+CDS	Os08g0127900	Globulin 1 (Fragment).	2.95097	2.57811	0.873651	0.883639
	2155	Os01g0615500|COMBINER_EST|Os01g0615500|8	Os01g0615500	ABC transporter related domain containing protein.	2.95065	1.9371	0.656499	0.883639
	3597	Os03g0810400|COMBINER_EST|Os03g0810400|8	Os03g0810400	Hypothetical protein.	2.94766	3.18826	1.08162	0.883639
	32032	Os08g0493800|mRNA|AK110374|5'UTR+CDS	Os08g0493800	Protein kinase domain containing protein.	2.94751	2.4743	0.839457	0.883639
	7477	Os08g0288500|COMBINER_EST|CI312404|5	Os08g0288500	D111/G-patch domain containing protein.	2.94667	1.23007	0.417443	0.883639
	32347	Os01g0700900|mRNA|AK067688|CDS+3'UTR	Os01g0700900	Cytochrome P450 family protein.	2.94602	3.6649	1.24402	0.883639
	19211	Os02g0825500|mRNA|AK068122|CDS+3'UTR	Os02g0825500	Cyclin-like F-box domain containing protein.	2.94558	5.95369	2.02123	0.883639
	9417	Os01g0812100|mRNA|AK107118|CDS+3'UTR	Os01g0812100	Harpin-induced 1 domain containing protein.	2.94549	3.5584	1.20808	0.883639
	32853	Os08g0372600|COMBINER|CI345813|0	Os08g0372600	(No Hit)	2.94454	2.74867	0.933481	0.883639
	8642	Os03g0176500|mRNA|AK101385|CDS+3'UTR	Os03g0176500	Conserved hypothetical protein.	2.9437	2.22723	0.75661	0.883639
	9293	Os02g0799300|mRNA|AK064917|CDS+3'UTR	Os02g0799300	Conserved hypothetical protein.	2.94365	1.5749	0.535018	0.883639
	28289	Os08g0135800|mRNA|AK103238|UTR	Os08g0135800	Zn-finger, C-x8-C-x5-C-x3-H type domain containing protein.	2.94359	1.35839	0.461476	0.883639
	17165	Os08g0297500|COMBINER_EST|AU058218|6	Os08g0297500	Conserved hypothetical protein.	2.94197	3.66762	1.24666	0.883639
	683	POsControl0029|random	POsControl0029	NONE	2.94082	3.14723	1.07019	0.883639
	32353	Os09g0448900|mRNA|AK109793|CDS+3'UTR	Os09g0448900	Hypothetical protein.	2.93998	1.86107	0.633022	0.883639
	1259	Os11g0595900|COMBINER_EST|Os11g0595900|8	Os11g0595900	Hypothetical protein.	2.93968	4.46716	1.51961	0.883639
	5559	Os02g0192300|COMBINER|CI468424|6	Os02g0192300	(No Hit)	2.93949	2.00627	0.682523	0.883639
	34549	Os07g0619600|mRNA|AK064123|CDS+3'UTR	Os07g0619600	Ankyrin repeat containing protein.	2.93886	2.06695	0.703316	0.883639
	3721	Os02g0657500|COMBINER|CI014544|6	Os02g0657500	(No Hit)	2.93869	2.27409	0.773843	0.883639
	36236	Os01g0688800|COMBINER_EST|Os01g0688800|8	Os01g0688800	Conserved hypothetical protein.	2.93758	4.06376	1.38337	0.883639
	33628	Os01g0831200|mRNA|AK070208|CDS+3'UTR	Os01g0831200	Ubiquitin domain containing protein.	2.93726	0.771604	0.262695	0.883639
	33395	Os02g0304900|mRNA|AK059764|CDS+3'UTR	Os02g0304900	Drought induced 19 family protein.	2.93697	1.22188	0.416035	0.883639
	39128	Os01g0726100|mRNA|AK064172|CDS+3'UTR	Os01g0726100	Pollen Ole e 1 allergen and extensin domain containing protein.	2.93647	2.99622	1.02035	0.883639
	4266	Os04g0562000|mRNA|AK072630|CDS+3'UTR	Os04g0562000	Zn-finger, DHHC type domain containing protein.	2.9361	1.392	0.474098	0.883639
	664	Os09g0452700|COMBINER_EST|C97117|6	Os09g0452700	Ubiquitin domain containing protein.	2.93522	2.67617	0.911747	0.883639
	2776	Os02g0121100|mRNA|AK119758|CDS+3'UTR	Os02g0121100	Cold-shock protein, DNA-binding domain containing protein.	2.93488	0.989983	0.337316	0.883639
	39665	Os06g0156400|COMBINER_EST|Os06g0156400|8	Os06g0156400	Lipolytic enzyme, G-D-S-L family protein.	2.93461	3.354	1.14291	0.883639
	30088	Os02g0461800|COMBINER_EST|Os02g0461800|8	Os02g0461800	Hypothetical protein.	2.93379	2.48348	0.846509	0.883639
	35606	Os10g0445700|COMBINER_EST|CB641691|7	Os10g0445700	Conserved hypothetical protein.	2.93272	2.80762	0.957342	0.883639
	33277	Os08g0551500|COMBINER_EST|Os08g0551500|8	Os08g0551500	Arabidopsis conserved protein family protein.	2.93256	2.80494	0.956482	0.883639
	39243	Os01g0713700|COMBINER_EST|Os01g0713700|8	Os01g0713700	rev interacting protein-like [Oryza sativa (japonica cultivar-group)].	2.93248	2.06866	0.705431	0.883639
	34835	Os06g0495800|COMBINER_EST|CI557027|0	Os06g0495800	Plant-specific domain of unknown function 3588 containing protein.	2.93225	1.93023	0.658277	0.883639
	3861	Os04g0542800|mRNA|AY512582|CDS	Os04g0542800	Oligopeptide transporter OPT superfamily protein.	2.93196	1.77487	0.605352	0.883639
	10593	Os02g0767100|mRNA|AK103640|CDS+3'UTR	Os02g0767100	Conserved hypothetical protein.	2.93108	1.43535	0.489699	0.883639
	30190	Os02g0608100|mRNA|AK109586|5'UTR+CDS	Os02g0608100	FAR1 domain containing protein.	2.93092	3.15616	1.07685	0.883639
	39933	Os02g0199900|mRNA|AB033536|CDS+3'UTR	Os02g0199900	26S proteasome regulatory complex subunit p42D.	2.93051	0.691769	0.236057	0.883639
	21898	Os01g0242700|COMBINER_EST|Os01g0242700|8	Os01g0242700	Conserved hypothetical protein.	2.93047	2.36572	0.807284	0.883639
	31355	Os10g0446400|mRNA|AK059905|CDS+3'UTR	Os10g0446400	Conserved hypothetical protein.	2.92966	1.50583	0.513992	0.883639
	7425	Os05g0214700|COMBINER_EST|Os05g0214700|8	Os05g0214700	Integrase, catalytic region domain containing protein.	2.92959	1.93149	0.659305	0.883639
	28501	Os06g0664100|mRNA|AK062475|5'UTR+CDS	Os06g0664100	Xaa-Pro aminopeptidase 1.	2.92616	1.79103	0.612075	0.883639
	2039	Os01g0261900|COMBINER|CI102770|6	Os01g0261900	(No Hit)	2.92564	2.55429	0.873071	0.883639
	21514	Os03g0723600|mRNA|AK067666|CDS+3'UTR	Os03g0723600	Hypothetical protein.	2.92558	7.12209	2.43442	0.883639
	1735	Os04g0652700|mRNA|AK059436|CDS+3'UTR	Os04g0652700	Nuclease I.	2.92543	1.8966	0.648314	0.883639
	31450	Os05g0527300|mRNA|AK069268|CDS+3'UTR	Os05g0527300	Hypothetical protein.	2.92498	3.00711	1.02808	0.883639
	37620	Os03g0242900|COMBINER_EST|Os03g0242900|8	Os03g0242900	Subtilisin-like protease (Fragment).	2.92497	4.28682	1.4656	0.883639
	35135	Os06g0232100|mRNA|AK068108|CDS+3'UTR	Os06g0232100	MAP3K delta-1 protein kinase (Fragment).	2.9247	1.37776	0.471076	0.883639
	8841	osa-miR160a|Os02|Mature	osa-miR160a	miRNA	2.92431	2.89056	0.988461	0.883639
	9552	Os03g0256800|COMBINER_EST|Os03g0256800|8	Os03g0256800	Pleckstrin-like domain containing protein.	2.92398	2.58548	0.884236	0.883639
	39450	Os11g0297000|mRNA|AK061209|CDS+3'UTR	Os11g0297000	Conserved hypothetical protein.	2.92326	4.87458	1.66751	0.883639
	10505	Os02g0658800|mRNA|AK059638|CDS+3'UTR	Os02g0658800	Beta-expansin.	2.92264	3.12418	1.06896	0.883639
	35537	Os12g0639100|mRNA|AK063391|CDS+3'UTR	Os12g0639100	Nodulin-like domain containing protein.	2.92214	2.95627	1.01168	0.883639
	5533	Os01g0761400|mRNA|AK105550|CDS+3'UTR	Os01g0761400	TGF-beta receptor, type I/II extracellular region family protein.	2.92187	2.45599	0.840553	0.883639
	29832	Os06g0181100|mRNA|AK073372|5'UTR+CDS	Os06g0181100	Octicosapeptide/Phox/Bem1p domain containing protein.	2.9218	2.90599	0.994589	0.883639
	3254	Os11g0543300|COMBINER_EST|Os11g0543300|8	Os11g0543300	Plant protein of unknown function family protein.	2.9211	3.11429	1.06614	0.883639
	20	Os10g0469200|mRNA|AK108708|CDS+3'UTR	Os10g0469200	Hypothetical protein.	2.92034	2.65459	0.909	0.883639
	33902	Os12g0132200|mRNA|AK111953|CDS+3'UTR	Os12g0132200	Serine/threonine kinase.	2.91945	2.87008	0.983089	0.883639
	2599	osa-miR399g|Os02|Mature	osa-miR399g	miRNA	2.91919	5.31386	1.82032	0.883639
	21929	Os04g0628000|mRNA|AK064525|CDS+3'UTR	Os04g0628000	Arabidopsis thaliana protein of unknown function DUF794 family protein.	2.91914	1.95441	0.669515	0.883639
	31835	Os03g0805900|COMBINER_EST|Os03g0805900|8	Os03g0805900	Rieske [2Fe-2S] region domain containing protein.	2.91903	2.90484	0.995139	0.883639
	7989	Os05g0163900|mRNA|AK110619|CDS+3'UTR	Os05g0163900	Basic helix-loop-helix dimerisation region bHLH domain containing protein.	2.91877	1.75194	0.600232	0.883639
	2784	Os11g0691600|COMBINER_EST|CB660294|7	Os11g0691600	Protein kinase domain containing protein.	2.91835	3.86537	1.3245	0.883639
	31396	Os06g0638900|mRNA|AK058988|CDS+3'UTR	Os06g0638900	C2 domain containing protein.	2.91759	1.38082	0.473273	0.883639
	39199	Os06g0342100|mRNA|AK059915|CDS+3'UTR	Os06g0342100	Ribonucleoprotein complex SRP, Srp19 component family protein.	2.9167	1.05151	0.360515	0.883639
	3747	POsControl0006|genome	POsControl0006	NONE	2.9163	0.987673	0.338674	0.883639
	3598	Os06g0134400|mRNA|AK108212|CDS+3'UTR	Os06g0134400	Hypothetical protein.	2.91518	2.49684	0.856496	0.883639
	862	Os07g0445600|mRNA|AK074000|CDS+3'UTR	Os07g0445600	Conserved hypothetical protein.	2.91426	1.05456	0.361861	0.883639
	34281	osa-miR171g|Os07|3'seq	osa-miR171g	miRNA	2.9108	2.85308	0.98017	0.883639
	30602	Os01g0244000|COMBINER_EST|Os01g0244000|8	Os01g0244000	Conserved hypothetical protein.	2.91077	2.53511	0.87094	0.883639
	20715	Os07g0665300|COMBINER_EST|Os07g0665300|8	Os07g0665300	Peptidase, trypsin-like serine and cysteine proteases domain containing protein.	2.9106	3.18078	1.09283	0.883639
	10571	Os03g0150800|mRNA|AF259977|CDS	Os03g0150800	High affinity phosphate transporter 2 (Phosphate transporter).	2.91055	2.98684	1.02621	0.883639
	10004	Os06g0691900|COMBINER|CI096656|6	Os06g0691900	(No Hit)	2.9104	2.94798	1.01291	0.883639
	4247	Os03g0295400|mRNA|AK102201|CDS+3'UTR	Os03g0295400	RNA polymerase subunit (Isoform B).	2.90877	1.28249	0.440906	0.883639
	3925	Os05g0176500|mRNA|AK099352|CDS+3'UTR	Os05g0176500	ATP10 family protein.	2.90865	1.75166	0.602223	0.883639
	10005	Os06g0574200|COMBINER_EST|CI319292|6	Os06g0574200	UspA domain containing protein.	2.90862	1.50361	0.516948	0.883639
	9591	Os01g0751300|mRNA|AK068036|CDS+3'UTR	Os01g0751300	Conserved hypothetical protein.	2.90849	0.931006	0.320099	0.883639
	15290	Os11g0179100|COMBINER_EST|Os11g0179100|8	Os11g0179100	Plant disease resistance response protein family protein.	2.90814	2.27924	0.783746	0.883639
	10282	Os02g0819500|mRNA|AK119352|CDS+3'UTR	Os02g0819500	Ovarian tumour, otubain domain containing protein.	2.90668	2.51777	0.866201	0.883639
	6537	Os06g0248300|mRNA|AK070362|CDS+3'UTR	Os06g0248300	Conserved hypothetical protein.	2.90665	2.11185	0.726557	0.883639
	37874	Os02g0101100|mRNA|AK068038|CDS+3'UTR	Os02g0101100	Initiation factor 3 family protein.	2.90651	0.995619	0.342548	0.883639
	19349	Os02g0594300|COMBINER_EST|Os02g0594300|8	Os02g0594300	Enhancer of shoot regeneration ESR1.	2.90639	2.75552	0.948088	0.883639
	28388	Os01g0180200|COMBINER_EST|CI312875|6	Os01g0180200	Protein of unknown function DUF635 family protein.	2.90627	1.31451	0.452301	0.883639
	13034	Os03g0367800|mRNA|AK108742|CDS+3'UTR	Os03g0367800	HIT Zn-finger domain containing protein.	2.9059	1.10785	0.381241	0.883639
	3464	Os06g0221000|COMBINER_EST|Os06g0221000|8	Os06g0221000	P-type R2R3 Myb protein (Fragment).	2.90542	4.39447	1.51251	0.883639
	5272	Os07g0558200|mRNA|AK064484|CDS+3'UTR	Os07g0558200	Inositol monophosphatase family protein.	2.90501	2.19763	0.756497	0.883639
	37364	Os10g0552200|COMBINER|CI240989|6	Os10g0552200	(No Hit)	2.90428	2.87682	0.990546	0.883639
	34844	Os04g0577200|mRNA|AK101984|CDS+3'UTR	Os04g0577200	Rac GTPase activating protein 1.	2.90377	1.27916	0.440516	0.883639
	6585	Os07g0657200|mRNA|AK104043|CDS+3'UTR	Os07g0657200	WD40-like domain containing protein.	2.9035	0.827125	0.284872	0.883639
	26421	Os08g0121900|mRNA|AK101512|CDS+3'UTR	Os08g0121900	Conserved hypothetical protein.	2.90347	1.70603	0.587584	0.883639
	19653	Os09g0375300|COMBINER_EST|Os09g0375300|8	Os09g0375300	Protein of unknown function DUF231 domain containing protein.	2.90247	2.20614	0.760091	0.883639
	37340	Os02g0174900|mRNA|AK121973|UTR	Os02g0174900	Non-protein coding transcript, uncharacterized transcript.	2.9023	2.22996	0.768342	0.883639
	36017	Os01g0697700|COMBINER_EST|Os01g0697700|8	Os01g0697700	C2 calcium/lipid-binding region, CaLB domain containing protein.	2.90224	3.03271	1.04496	0.883639
	2424	Os07g0190600|mRNA|AK070975|CDS+3'UTR	Os07g0190600	Nucleic acid-binding OB-fold domain containing protein.	2.90169	2.70264	0.931402	0.883639
	34364	Os01g0213700|COMBINER_EST|Os01g0213700|8	Os01g0213700	Conserved hypothetical protein.	2.90097	2.69307	0.928331	0.883639
	27935	Os03g0226800|COMBINER_EST|CI144736|6	Os03g0226800	C-5 cytosine-specific DNA methylase family protein.	2.90026	3.53321	1.21824	0.883639
	5957	Os04g0413100|mRNA|AK120745|CDS+3'UTR	Os04g0413100	Conserved hypothetical protein.	2.89552	2.19595	0.758396	0.883639
	31032	Os07g0634400|COMBINER_EST|CI455474|0	Os07g0634400	Pyrimidine 5-nucleotidase family protein.	2.89538	2.37641	0.820759	0.883639
	12944	Os06g0474800|mRNA|AK099499|CDS+3'UTR	Os06g0474800	4Fe-4S ferredoxin, iron-sulfur binding domain containing protein.	2.89531	6.09397	2.10477	0.883639
	16589	Os07g0467500|mRNA|AK066400|CDS+3'UTR	Os07g0467500	Conserved hypothetical protein.	2.89275	0.69488	0.240215	0.883639
	27933	Os01g0974700|COMBINER_EST|CI437739|3	Os01g0974700	Soluble inorganic pyrophosphatase (EC 3.6.1.1) (Pyrophosphate phospho- hydrolase) (PPase).	2.8921	1.52199	0.526258	0.883639
	5210	Os06g0637800|mRNA|AK103506|UTR	Os06g0637800	Non-protein coding transcript, unclassifiable transcript.	2.89191	2.36436	0.817576	0.883639
	26067	Os02g0150600|mRNA|AK105844|CDS+3'UTR	Os02g0150600	Hypothetical protein.	2.89061	3.57161	1.23559	0.883639
	26551	Os03g0835100|COMBINER_EST|AU222824|6	Os03g0835100	Chloroplast protein import component Toc86/159 domain containing protein.	2.88995	2.63852	0.912998	0.883639
	30387	Os02g0559300|mRNA|AK121206|CDS+3'UTR	Os02g0559300	Protein kinase domain containing protein.	2.88959	2.74381	0.949553	0.883639
	39235	Os02g0542400|mRNA|AK065397|CDS+3'UTR	Os02g0542400	Conserved hypothetical protein.	2.88913	1.77622	0.614793	0.883639
	10924	Os11g0133800|COMBINER_EST|Os11g0133800|8	Os11g0133800	Zn-finger, DHHC type domain containing protein.	2.88847	2.16005	0.747818	0.883639
	41805	Os04g0381100|mRNA|AK121764|CDS+3'UTR	Os04g0381100	Bile acid:sodium symporter family protein.	2.88819	1.81671	0.629012	0.883639
	16597	Os07g0658300|mRNA|AK103870|CDS+3'UTR	Os07g0658300	Pleckstrin-like domain containing protein.	2.88803	1.27947	0.443024	0.883639
	18238	Os03g0166600|COMBINER_EST|Os03g0166600|8	Os03g0166600	Hypothetical protein.	2.88709	3.88283	1.34489	0.883639
	9492	Os08g0131200|mRNA|AK063493|CDS+3'UTR	Os08g0131200	Plant lipid transfer protein/Par allergen family protein.	2.88709	2.9244	1.01292	0.883639
	27829	Os03g0235100|mRNA|AK070766|CDS+3'UTR	Os03g0235100	PG4.	2.88687	1.30986	0.45373	0.883639
	28253	Os03g0785000|COMBINER_EST|CB682823|7	Os03g0785000	Hypothetical protein.	2.88668	2.75586	0.95468	0.883639
	38111	Os12g0551200|mRNA|AK106238|CDS+3'UTR	Os12g0551200	ARM repeat fold domain containing protein.	2.88655	2.25999	0.782935	0.883639
	7608	Os03g0433300|COMBINER|CI407311|6	Os03g0433300	(No Hit)	2.8864	2.01852	0.699319	0.883639
	2445	Os03g0753100|mRNA|AY551926|CDS+3'UTR	Os03g0753100	MADS-box transcription factor CDM44.	2.88522	2.49849	0.865962	0.883639
	4267	Os02g0258300|mRNA|AK104067|CDS+3'UTR	Os02g0258300	FYVE/PHD zinc finger domain containing protein.	2.88467	2.48796	0.862478	0.883639
	14081	Os01g0200600|mRNA|AY339374|CDS+3'UTR	Os01g0200600	Pathogenesis-related transcriptional factor and ERF domain containing protein.	2.8841	2.66747	0.924888	0.883639
	8138	Os10g0456500|mRNA|AK099882|CDS+3'UTR	Os10g0456500	Glutamine synthetase I.	2.88407	1.23077	0.426746	0.883639
	25104	Os01g0793200|mRNA|AK059040|CDS+3'UTR	Os01g0793200	Protein prenyltransferase domain containing protein.	2.88371	2.31475	0.802699	0.883639
	7885	Os05g0570300|COMBINER|CI141062|6	Os05g0570300	(No Hit)	2.8837	2.06596	0.716428	0.883639
	34265	Os04g0612600|mRNA|AK060707|CDS+3'UTR	Os04g0612600	Coatomer-like protein, epsilon subunit.	2.88333	1.02441	0.355287	0.883639
	35699	Os03g0347800|mRNA|AK073756|CDS+3'UTR	Os03g0347800	Peptidyl-tRNA hydrolase (EC 3.1.1.29) (PTH).	2.88321	2.22766	0.772635	0.883639
	35619	Os01g0698100|mRNA|AK106727|CDS+3'UTR	Os01g0698100	SWAP/Surp domain containing protein.	2.88117	1.28439	0.445789	0.883639
	34333	Os03g0442900|mRNA|AK099556|CDS+3'UTR	Os03g0442900	Conserved hypothetical protein.	2.88072	1.68675	0.58553	0.883639
	31850	Os12g0538500|mRNA|AK069502|CDS+3'UTR	Os12g0538500	PGPD14 protein.	2.88009	1.27004	0.440972	0.883639
	31516	Os04g0619600|mRNA|AK065956|CDS+3'UTR	Os04g0619600	Resistance protein candidate (Fragment).	2.8794	1.78979	0.621583	0.883639
	34473	Os02g0293300|COMBINER_EST|CI527544|0	Os02g0293300	X1 (Fragment).	2.87755	3.00089	1.04286	0.883639
	28406	Os04g0445800|mRNA|AK099454|CDS+3'UTR	Os04g0445800	Small nuclear ribonucleoprotein (Sm protein) family protein.	2.87659	0.718604	0.249811	0.883639
	3625	Os01g0310900|COMBINER_EST|Os01g0310900|8	Os01g0310900	Conserved hypothetical protein.	2.87646	2.43877	0.847838	0.883639
	38804	Os02g0244000|COMBINER_EST|Os02g0244000|8	Os02g0244000	Hypothetical protein.	2.8748	2.78692	0.969432	0.883639
	8228	Os03g0205700|mRNA|AK103674|CDS+3'UTR	Os03g0205700	Photoreceptor-interacting protein-like.	2.87342	0.972779	0.338544	0.883639
	33494	Os05g0318100|COMBINER_EST|CI447354|2	Os05g0318100	Protein kinase domain containing protein.	2.87237	2.49798	0.869656	0.883639
	30626	Os01g0229800|COMBINER_EST|Os01g0229800|8	Os01g0229800	Purine and other phosphorylases, family 1 protein.	2.87214	2.12732	0.740674	0.883639
	29621	Os07g0497500|COMBINER_EST|Os07g0497500|8	Os07g0497500	MYB transcription factor.	2.87034	2.015	0.702007	0.883639
	38549	Os01g0738500|COMBINER_EST|CI388777|6	Os01g0738500	Copper amine oxidase family protein.	2.87032	1.98524	0.691644	0.883639
	1149	Os10g0351500|mRNA|AK102659|CDS+3'UTR	Os10g0351500	Protein kinase domain containing protein.	2.86906	2.59003	0.902748	0.883639
	24886	Os05g0352700|COMBINER_EST|Os05g0352700|8	Os05g0352700	Zn-finger, RING domain containing protein.	2.86778	3.29686	1.14962	0.883639
	12189	Os05g0491900|COMBINER_EST|CI225193|6	Os05g0491900	Calcium-dependent protein kinase.	2.86777	1.57645	0.549712	0.883639
	31564	Os04g0274400|mRNA|AK062600|CDS+3'UTR	Os04g0274400	Conserved hypothetical protein.	2.86773	1.1213	0.391008	0.883639
	2360	Os03g0106500|mRNA|AK072792|CDS+3'UTR	Os03g0106500	Beta-expansin precursor (Beta-expansin 1).	2.86746	2.46998	0.861384	0.883639
	10458	Os03g0701800|mRNA|AJ439082|CDS+3'UTR	Os03g0701800	Phosphatidylinositol-4-phosphate 5-kinase family protein.	2.86742	1.02098	0.356063	0.883639
	17809	Os05g0426300|mRNA|AK099814|CDS+3'UTR	Os05g0426300	Protein of unknown function DUF231 domain containing protein.	2.86546	1.40737	0.491149	0.883639
	9209	Os06g0298200|mRNA|AK072192|CDS+3'UTR	Os06g0298200	Zn-finger, CONSTANS type domain containing protein.	2.86522	2.95971	1.03298	0.883639
	11737	Os01g0147300|COMBINER_EST|CI097131|6	Os01g0147300	Membrane protein.	2.86473	1.36919	0.477946	0.883639
	7955	Os06g0707100|mRNA|AK066647|CDS+3'UTR	Os06g0707100	Multi antimicrobial extrusion protein MatE family protein.	2.864	2.26991	0.792567	0.883639
	31207	Os02g0192400|mRNA|AK072184|CDS+3'UTR	Os02g0192400	Zn-finger-like, PHD finger domain containing protein.	2.86374	1.19574	0.417545	0.883639
	4845	Os07g0592200|mRNA|AK110717|CDS+3'UTR	Os07g0592200	Peptidase A1, pepsin family protein.	2.86327	1.70627	0.595917	0.883639
	958	Os04g0675800|COMBINER_EST|Os04g0675800|8	Os04g0675800	Cyclin-like F-box domain containing protein.	2.86246	3.03388	1.05988	0.883639
	5703	Os08g0532700|mRNA|AK073978|CDS+3'UTR	Os08g0532700	Peroxidase 55 precursor (EC 1.11.1.7) (Atperox P55) (ATP20a).	2.86176	1.85045	0.646611	0.883639
	10677	Os01g0203800|mRNA|AK101527|CDS+3'UTR	Os01g0203800	Plant protein of unknown function DUF641 domain containing protein.	2.86166	1.38955	0.485574	0.883639
	22593	Os01g0610400|COMBINER_EST|CI074082|0	Os01g0610400	GCN5-related N-acetyltransferase domain containing protein.	2.8609	1.14989	0.401933	0.883639
	6275	Os03g0666600|mRNA|AK064709|CDS+3'UTR	Os03g0666600	Conserved hypothetical protein.	2.86065	1.96115	0.685562	0.883639
	35039	Os03g0679100|COMBINER_EST|Os03g0679100|8	Os03g0679100	Conserved hypothetical protein.	2.86065	3.00373	1.05002	0.883639
	10881	Os04g0637000|mRNA|AK073715|CDS+3'UTR	Os04g0637000	Basic leucine zipper protein (Liguleless2).	2.86	1.20295	0.42061	0.883639
	19393	Os01g0641100|COMBINER_EST|CI416211|6	Os01g0641100	Metal-dependent phosphohydrolase, HD subdomain containing protein.	2.85991	1.2207	0.42683	0.883639
	36840	Os01g0209400|mRNA|AK103702|CDS+3'UTR	Os01g0209400	RNA-binding region RNP-1 (RNA recognition motif) domain containing protein.	2.8597	0.998728	0.349242	0.883639
	6087	Os01g0837000|COMBINER_EST|CI563146|0	Os01g0837000	Ankyrin repeat containing protein.	2.85929	1.68085	0.587854	0.883639
	22252	Os01g0198100|mRNA|AK119908|5'UTR+CDS	Os01g0198100	Hypothetical protein.	2.85918	2.54071	0.888614	0.883639
	41515	Os02g0621400|mRNA|AK108224|CDS+3'UTR	Os02g0621400	Conserved hypothetical protein.	2.85915	2.43995	0.853385	0.883639
	31159	Os01g0215500|mRNA|AK059318|CDS+3'UTR	Os01g0215500	Lipase.	2.85799	1.86449	0.652376	0.883639
	18760	Os02g0254800|COMBINER_EST|Os02g0254800|8	Os02g0254800	Eggshell protein family protein.	2.85601	1.6846	0.589844	0.883639
	27138	Os12g0520600|COMBINER|CI281545|6	Os12g0520600	(No Hit)	2.85539	1.21769	0.426452	0.883639
	10790	Os04g0395400|COMBINER_EST|Os04g0395400|8	Os04g0395400	Conserved hypothetical protein.	2.85406	1.64629	0.576822	0.883639
	10765	Os03g0259300|mRNA|AK109167|UTR	Os03g0259300	Sel1-like repeat containing protein.	2.85335	2.10396	0.737367	0.883639
	27355	Os04g0362300|COMBINER|CI437529|6	Os04g0362300	(No Hit)	2.85253	4.91387	1.72263	0.883639
	36008	Os06g0165300|COMBINER_EST|Os06g0165300|8	Os06g0165300	Hypothetical protein.	2.85189	2.34417	0.821969	0.883639
	18199	Os10g0471100|mRNA|AK121097|CDS+3'UTR	Os10g0471100	Sterol desaturase family protein.	2.85188	2.25238	0.789787	0.883639
	27983	osa-miR171f|Os03|3'seq	osa-miR171f	miRNA	2.85169	2.79804	0.981184	0.883639
	22073	Os11g0590600|COMBINER|CI189926|6	Os11g0590600	(No Hit)	2.84959	1.38668	0.486625	0.883639
	19810	Os01g0882300|mRNA|AK058265|CDS+3'UTR	Os01g0882300	Protein of unknown function DUF803 family protein.	2.84906	2.199	0.771833	0.883639
	23009	Os08g0206500|COMBINER_EST|C97352|6	Os08g0206500	Transcription factor CBF/NF-Y/archaeal histone domain containing protein.	2.84892	3.51538	1.23393	0.883639
	9139	Os05g0540100|mRNA|AK119438|CDS+3'UTR	Os05g0540100	FEN-1.	2.84888	1.71654	0.602533	0.883639
	9752	Os01g0627900|mRNA|AB038597|CDS	Os01g0627900	Cytochrome P450 monooxygenase CYP72A5 (Fragment).	2.84876	2.75596	0.967423	0.883639
	39892	Os04g0485200|mRNA|AK061463|CDS+3'UTR	Os04g0485200	UBX domain containing protein.	2.84871	1.11067	0.389885	0.883639
	8717	Os02g0115700|mRNA|AK071061|CDS+3'UTR	Os02g0115700	Catalase isozyme A (EC 1.11.1.6) (CAT-A).	2.84809	1.77851	0.624458	0.883639
	15391	Os04g0657100|mRNA|AK072747|CDS+3'UTR	Os04g0657100	Farnesyl diphosphate synthase (Fragment).	2.84747	2.40548	0.844777	0.883639
	7602	Os12g0492700|COMBINER_EST|Os12g0492700|8	Os12g0492700	Hypothetical protein.	2.84507	2.10569	0.740118	0.883639
	27415	Os05g0316400|mRNA|AK108681|CDS+3'UTR	Os05g0316400	Hypothetical protein.	2.84468	2.83675	0.997212	0.883639
	40413	Os01g0950700|mRNA|AK107123|CDS+3'UTR	Os01g0950700	Hypothetical protein.	2.84396	1.81251	0.637319	0.883639
	5919	Os08g0374900|COMBINER_EST|Os08g0374900|8	Os08g0374900	Conserved hypothetical protein.	2.84363	1.2649	0.44482	0.883639
	33416	Os04g0269600|mRNA|AK062589|CDS+3'UTR	Os04g0269600	Copper amine oxidase family protein.	2.84317	1.17674	0.413884	0.883639
	27618	Os03g0611700|mRNA|AK102144|CDS+3'UTR	Os03g0611700	Nucleic acid-binding OB-fold domain containing protein.	2.84286	2.7806	0.9781	0.883639
	7076	Os03g0196900|mRNA|AK110751|CDS+3'UTR	Os03g0196900	TFIIB-related protein (Fragment).	2.84139	1.17022	0.411849	0.883639
	10299	Os05g0467300|mRNA|AK098945|CDS+3'UTR	Os05g0467300	Conserved hypothetical protein.	2.84026	2.1642	0.761973	0.883639
	7853	Os06g0357800|mRNA|AK070985|CDS+3'UTR	Os06g0357800	Conserved hypothetical protein.	2.83987	2.54035	0.894533	0.883639
	1537	Os02g0791900|COMBINER|CI265181|6	Os02g0791900	(No Hit)	2.8394	2.85175	1.00435	0.883639
	31874	Os04g0429100|mRNA|AK073414|CDS+3'UTR	Os04g0429100	Nuclear protein SET domain containing protein.	2.83899	1.45679	0.513136	0.883639
	35489	Os10g0578700|mRNA|AK071802|CDS+3'UTR	Os10g0578700	Conserved hypothetical protein.	2.83854	1.6651	0.586605	0.883639
	29731	Os07g0107800|mRNA|AK064359|CDS+3'UTR	Os07g0107800	Phytosulfokine receptor precursor (EC 2.7.1.37) (Phytosulfokine LRR receptor kinase).	2.83738	1.83413	0.646417	0.883639
	38424	Os11g0227000|mRNA|AK059194|CDS+3'UTR	Os11g0227000	Hypothetical protein.	2.83506	1.80292	0.63594	0.883639
	7169	Os07g0107500|COMBINER_EST|Os07g0107500|8	Os07g0107500	Plant disease resistance response protein family protein.	2.83503	3.11252	1.09788	0.883639
	39133	Os10g0136400|COMBINER_EST|Os10g0136400|8	Os10g0136400	Serine/threonine kinase.	2.83477	2.91302	1.0276	0.883639
	6721	Os08g0249600|COMBINER_EST|Os08g0249600|8	Os08g0249600	Diacylglycerol kinase, catalytic region domain containing protein.	2.83444	2.72739	0.962232	0.883639
	20268	osa-miR399h|Os05|Mature	osa-miR399h	miRNA	2.83437	5.15123	1.81742	0.883639
	29236	Os06g0135300|COMBINER|CI434643|x	Os06g0135300	(No Hit)	2.83279	2.02927	0.716349	0.883639
	8567	Os02g0579600|mRNA|AY551923|CDS+3'UTR	Os02g0579600	Transcription factor MADS27.	2.83128	2.10116	0.742124	0.883639
	38753	Os11g0624500|mRNA|AK070535|CDS+3'UTR	Os11g0624500	Hypothetical protein.	2.83102	2.64654	0.934835	0.883639
	7035	Os12g0130100|mRNA|AK111431|CDS+3'UTR	Os12g0130100	Tyrosine-specific protein phosphatase-like protein.	2.83093	2.30052	0.812637	0.883639
	2011	Os06g0498100|COMBINER_EST|CB658082|7	Os06g0498100	Conserved hypothetical protein.	2.83078	2.3932	0.84542	0.883639
	7113	Os11g0184300|COMBINER_EST|Os11g0184300|8	Os11g0184300	Hypothetical protein.	2.83033	2.44153	0.862631	0.883639
	30898	Os07g0150100|mRNA|AK098912|CDS+3'UTR	Os07g0150100	Protein of unknown function DUF221 domain containing protein.	2.83005	1.0568	0.373421	0.883639
	35326	Os03g0430500|COMBINER_EST|Os03g0430500|8	Os03g0430500	Peptidase S8 and S53, subtilisin, kexin, sedolisin domain containing protein.	2.82992	2.87348	1.01539	0.883639
	1964	Os10g0138300|COMBINER_EST|CI469496|3	Os10g0138300	Conserved hypothetical protein.	2.82982	4.61545	1.63101	0.883639
	36061	Os04g0498000|mRNA|AK107880|CDS+3'UTR	Os04g0498000	Plant protein of unknown function DUF828 family protein.	2.82935	1.61067	0.569274	0.883639
	19308	Os11g0654400|COMBINER_EST|Os11g0654400|8	Os11g0654400	Short chain alcohol dehydrogenase-like.	2.82893	2.10887	0.745465	0.883639
	887	Os01g0177100|mRNA|AK122062|CDS+3'UTR	Os01g0177100	Transcriptional corepressor LEUNIG.	2.82841	2.34166	0.827906	0.883639
	3669	Os02g0514000|COMBINER_EST|Os02g0514000|8	Os02g0514000	Retrotransposon gag protein family protein.	2.82817	2.25088	0.795879	0.883639
	41737	Os09g0329800|mRNA|AK069775|CDS+3'UTR	Os09g0329800	Conserved hypothetical protein.	2.82791	3.50877	1.24076	0.883639
	201	Os03g0616600|COMBINER|CI484050|x	Os03g0616600	(No Hit)	2.82754	1.18827	0.420249	0.883639
	2030	Os10g0414700|mRNA|AK099068|CDS+3'UTR	Os10g0414700	KH, type 1 domain containing protein.	2.82736	1.85951	0.657684	0.883639
	6855	Os11g0209200|mRNA|AK106902|CDS+3'UTR	Os11g0209200	Ribosomal RNA apurinic site specific lyase.	2.82653	1.539	0.544484	0.883639
	14963	Os05g0530800|COMBINER_EST|Os05g0530800|8	Os05g0530800	Hypothetical protein.	2.82652	2.73702	0.968336	0.883639
	19407	Os07g0518300|COMBINER_EST|Os07g0518300|8	Os07g0518300	Peptidase aspartic family protein.	2.82621	4.98182	1.76272	0.883639
	20450	Os02g0232800|COMBINER|AU091321|6	Os02g0232800	(No Hit)	2.82613	2.46523	0.872297	0.883639
	14334	Os02g0751900|mRNA|AK071003|CDS+3'UTR	Os02g0751900	Inositol-1, 4, 5-trisphosphate 5-phosphatase-like protein.	2.82584	3.15389	1.11609	0.883639
	31532	Os07g0613800|COMBINER_EST|Os07g0613800|8	Os07g0613800	Conserved hypothetical protein.	2.82559	2.51491	0.890049	0.883639
	3764	Os07g0158200|mRNA|AK103591|CDS+3'UTR	Os07g0158200	TatD-related deoxyribonuclease family protein.	2.82463	1.53704	0.544157	0.883639
	31130	Os01g0137400|mRNA|AK072764|5'UTR+CDS	Os01g0137400	Hypothetical protein.	2.82454	2.19526	0.777208	0.883639
	31051	Os06g0626600|mRNA|AK109408|CDS+3'UTR	Os06g0626600	Sulfotransferase family protein.	2.82439	3.25095	1.15103	0.883639
	9922	Os01g0755500|mRNA|AB071807|CDS+3'UTR	Os01g0755500	Transcription factor PCF7 (Fragment).	2.82416	1.28089	0.453549	0.883639
	35023	Os01g0153500|COMBINER_EST|Os01g0153500|8	Os01g0153500	Conserved hypothetical protein.	2.82368	2.81707	0.99766	0.883639
	34021	Os03g0273200|mRNA|AK060579|CDS+3'UTR	Os03g0273200	Laccase (EC 1.10.3.2).	2.82365	2.89272	1.02446	0.883639
	13940	Os09g0495400|mRNA|AK063579|CDS+3'UTR	Os09g0495400	Hypothetical protein.	2.82334	2.87602	1.01866	0.883639
	13805	Os10g0351700|mRNA|AK070631|CDS+3'UTR	Os10g0351700	Tapetum specific protein (Tapetum-specific endoxylanase).	2.82318	0.699758	0.247861	0.883639
	33159	Os07g0689400|mRNA|AK120218|CDS+3'UTR	Os07g0689400	TolB, C-terminal domain containing protein.	2.82305	1.49722	0.530354	0.883639
	22189	Os05g0423500|mRNA|AK066000|CDS+3'UTR	Os05g0423500	Protein kinase domain containing protein.	2.82294	1.16919	0.414175	0.883639
	35394	Os03g0801600|mRNA|AK069591|CDS+3'UTR	Os03g0801600	Vacuolar protein sorting-associated protein 35 family protein.	2.82233	1.21108	0.429108	0.883639
	40874	Os12g0177800|mRNA|AK105397|CDS+3'UTR	Os12g0177800	Curculin-like (mannose-binding) lectin domain containing protein.	2.82171	1.04797	0.371396	0.883639
	9006	Os03g0110200|COMBINER_EST|Os03g0110200|8	Os03g0110200	Zn-finger, CCHC type domain containing protein.	2.82168	3.15968	1.11979	0.883639
	31780	Os02g0705500|mRNA|AK073952|CDS+3'UTR	Os02g0705500	Basic helix-loop-helix dimerisation region bHLH domain containing protein.	2.82045	1.64054	0.581661	0.883639
	6659	Os04g0341100|COMBINER_EST|Os04g0341100|8	Os04g0341100	Aldo/keto reductase family protein.	2.82044	2.13003	0.75521	0.883639
	33079	Os07g0653100|COMBINER|CI441552|x	Os07g0653100	(No Hit)	2.81898	3.68391	1.30682	0.883639
	16414	Os04g0687900|mRNA|AK062547|5'UTR+CDS	Os04g0687900	Tubby family protein.	2.81882	1.7508	0.621112	0.883639
	5640	Os04g0651500|COMBINER_EST|Os04g0651500|8	Os04g0651500	Protein kinase domain containing protein.	2.81877	2.21221	0.784814	0.883639
	34912	osa-miR166b|Os06|5'seq	osa-miR166b	miRNA	2.81808	3.34736	1.18782	0.883639
	30398	Os08g0332800|mRNA|AK119925|CDS+3'UTR	Os08g0332800	F7O18.23 protein (SWP1) (Struwwelpeter 1 protein).	2.81776	2.19223	0.778005	0.883639
[truncated: 10,494 more rows]
[truncated: 1 more columns]

## Sheet: 4.2d. Root Na
Supplementary Table 4.2d. Significant probes for ‘Root Na’ in wide natural variation of rice genotypes under stressed condition determined by SAM.
[truncated: 39 more rows]

[truncated: 10 more sheets: 4.2e. Root K, 4.2f. Root NaK, 4.2g. Biomass, 4.2h. Leaf Are, 4.2i. Shoot Cl, 4.2j. Root Cl, 4.2k. LER, 4.2l. RER, 4.2m. SES, 4.2n.LRS]
