# Supplementary material for: Trait Specific Expression Profiling of Salt Stress Responsive Genes in Diverse Rice Genotypes as Determined by Modified Significance Analysis of Microarrays
Source: Front Plant Sci. 2016 May 3;7:567. doi: 10.3389/fpls.2016.00567 (PMC4853522; doi:10.3389/fpls.2016.00567)
Supplement: Table S3 — Lists of probes along with the corresponding functional annotation and fold scores that commonly regulated for the trait Biomass under unstressed and stressed conditions in wide natural variation of rice genotypes. [file DataSheet3.ZIP]

Archive with 1 entries (1 files):
- Table S3_Common probes in Biomass (unstressed vs stressed) and in Biomass v SES.xls
