# Supplementary material for: Trait Specific Expression Profiling of Salt Stress Responsive Genes in Diverse Rice Genotypes as Determined by Modified Significance Analysis of Microarrays
Source: Front Plant Sci. 2016 May 3;7:567. doi: 10.3389/fpls.2016.00567 (PMC4853522; doi:10.3389/fpls.2016.00567)
Supplement: Table S3 — Lists of probes along with the corresponding functional annotation and fold scores that commonly regulated for the trait Biomass under unstressed and stressed conditions in wide natural variation of rice genotypes. [file DataSheet3.ZIP › Table S3_Common probes in Biomass (unstressed vs stressed) and in Biomass v SES.xls]

## Sheet: S3
Supplementary Table 4.3 A1 & A2: Probes that commonly regulates Biomass under unstressed and stressed conditions in wide natural variation of rice genotypes
				Under unstressed condition		Under stressed condition
	Probes common in unstressed & stressed conditions=6		Annotation	Fold score	q-value	Fold score	q-value				No probes are common between unstressed & stressed conditions
	1	Os04g0188500	Hypothetical protein.	6.79497	0	3.72971	2.91522
	2	Os11g0660500	Translationally controlled tumor protein family protein.	5.01556	0	3.59651	3.90125
	3	Os11g0660400	Plasma membrane H+-ATPase (EC 3.6.1.3).	4.22849	1.03132	3.78625	2.65676
	4	Os03g0275700	Hypothetical protein.	#N/A	#N/A	3.46588	4.53441
	5	Os11g0162700	Non-protein coding transcript, uncharacterized transcript.	4.11959	1.48253	3.89572	1.89489
	6	Os07g0103000	Hypothetical protein.	4.71287	0	3.65064	2.91522
	Probes unique in unstressed conditions=467
	1	Os01g0960500
	2	Os01g0965900
	3	Os11g0606400
	4	Os05g0181700
	5	Os01g0961000
	6	Os02g0816700
	7	Os02g0791800
	8	Os04g0424900
	9	Os09g0339600
	10	Os07g0273000
	11	Os11g0605100
	12	Os01g0959800
	13	Os01g0553200
	14	Os12g0629700
	15	Os08g0539200
	16	Os02g0216500
	17	Os10g0428200
	18	Os08g0392700
	19	Os01g0553600
	20	Os08g0535100
	21	Os04g0188400
	22	Os03g0750000
	23	Os07g0469200
	24	Os08g0534900
	25	Os11g0700900
	26	Os04g0370900
	27	Os11g0150800
	28	Os06g0491800
	29	Os11g0161000
	30	Os04g0618600
	31	Os08g0178400
	32	Os11g0146200
	33	Os08g0414600
	34	Os04g0192800
	35	Os05g0180800
	36	Os09g0103300
	37	Os05g0472200
	38	Os06g0573700
	39	Os06g0314300
	40	Os03g0662000
	41	Os04g0186400
	42	Os01g0271500
	43	Os10g0453400
	44	Os01g0552100
	45	Os01g0392600
	46	Os09g0406900
	47	Os06g0592500
	48	Os06g0264300
	49	Os02g0481900
	50	Os10g0470200
	51	Os09g0112100
	52	Os09g0482300
	53	Os09g0415400
	54	Os03g0711800
	55	Os01g0954000
	56	Os11g0569800
	57	Os06g0553100
	58	Os10g0111800
	59	Os02g0755900
	60	Os06g0170500
	61	Os12g0416900
	62	Os07g0434100
	63	Os11g0303800
	64	Os01g0800500
	65	Os05g0420000
	66	Os01g0554100
	67	Os01g0566500
	68	Os03g0622400
	69	Os11g0696600
	70	Os05g0349800
	71	Os09g0109600
	72	Os07g0459000
	73	Os01g0978400
	74	Os05g0217700
	75	Os08g0137400
	76	Os11g0272800
	77	Os02g0496300
	78	Os07g0468200
	79	Os03g0390200
	80	Os01g0111400
	81	Os07g0297400
	82	Os04g0367400
	83	Os08g0167800
	84	Os11g0460700
	85	Os01g0370900
	86	Os07g0633300
	87	Os09g0572400
	88	Os01g0933400
	89	Os01g0113400
	90	Os01g0184100
	91	Os05g0170200
	92	Os01g0944200
	93	Os12g0425800
	94	Os01g0553400
	95	Os05g0181300
	96	Os08g0112200
	97	Os04g0682600
	98	Os12g0517300
	99	Os07g0102900
	100	Os11g0260100
	101	Os11g0590700
	102	Os03g0820500
	103	Os08g0263300
	104	Os11g0487100
	105	Os02g0102400
	106	Os04g0589800
	107	Os03g0133100
	108	Os10g0540300
	109	Os10g0170600
	110	Os01g0943000
	111	Os02g0216300
	112	Os08g0307500
	113	Os09g0436500
	114	Os05g0488000
	115	Os08g0185900
	116	Os06g0124900
	117	Os02g0586900
	118	Os08g0321600
	119	Os01g0976300
	120	Os01g0644200
	121	Os07g0147400
	122	Os06g0713400
	123	Os05g0359700
	124	Os02g0213400
	125	Os05g0181200
	126	Os06g0586000
	127	Os06g0651200
	128	Os07g0633200
	129	Os05g0595100
	130	Os03g0638200
	131	Os06g0284500
	132	Os01g0627400
	133	Os06g0271500
	134	Os01g0692000
	135	Os04g0619000
	136	Os04g0367800
	137	Os08g0321500
	138	Os04g0640800
	139	Os09g0482600
	140	Os01g0112500
	141	Os03g0723600
	142	Os10g0490200
	143	Os03g0561400
	144	Os11g0474500
	145	Os10g0329400
	146	Os01g0859300
	147	Os07g0282500
	148	Os12g0106200
	149	Os09g0436600
	150	Os12g0405400
	151	Os09g0340400
	152	Os11g0170900
	153	Os11g0206000
	154	Os09g0512200
	155	Os01g0943900
	156	Os10g0473900
	157	Os03g0287000
	158	Os03g0141200
	159	Os05g0195500
	160	Os06g0350200
	161	Os04g0369000
	162	Os05g0193700
	163	Os08g0539700
	164	Os12g0226700
	165	Os04g0541700
	166	Os08g0301600
	167	Os09g0250500
	168	Os12g0547100
	169	Os12g0293000
	170	Os04g0225700
	171	Os12g0123800
	172	Os09g0516800
	173	Os01g0291500
	174	Os03g0804700
	175	Os11g0222900
	176	Os04g0224000
	177	Os05g0575000
	178	Os02g0542500
	179	Os01g0369700
	180	Os11g0309000
	181	Os01g0348900
	182	Os02g0741700
	183	Os03g0708800
	184	Os02g0283800
	185	Os07g0642100
	186	Os03g0792800
	187	Os02g0522100
	188	Os06g0280900
	189	Os11g0465200
	190	Os12g0516400
	191	Os07g0468900
	192	Os03g0136600
	193	Os07g0189800
	194	Os01g0576000
	195	Os04g0364800
	196	Os04g0400800
	197	Os10g0529800
	198	Os11g0307600
	199	Os06g0723900
	200	Os06g0614400
	201	Os12g0428000
	202	Os05g0439200
	203	Os04g0607400
	204	Os11g0490900
	205	Os07g0468100
	206	Os05g0492500
	207	Os07g0190900
	208	Os11g0591800
	209	Os10g0491100
	210	Os09g0127700
	211	Os02g0807000
	212	Os09g0290900
	213	Os05g0562000
	214	Os03g0126600
	215	osa-miR168a
	216	Os11g0619700
	217	Os03g0575500
	218	Os03g0324200
	219	Os09g0564200
	220	Os12g0118400
	221	Os07g0296000
	222	Os03g0785100
	223	Os10g0489600
	224	Os11g0588600
	225	Os06g0521600
	226	Os04g0616900
	227	Os08g0393900
	228	Os06g0558900
	229	Os05g0572700
	230	Os11g0672300
	231	Os10g0513900
	232	Os09g0378700
	233	Os03g0855700
	234	Os04g0616400
	235	Os11g0146800
	236	Os05g0547700
	237	Os09g0300400
	238	Os11g0251400
	239	Os05g0441500
	240	Os07g0255300
	241	Os09g0123200
	242	Os09g0496100
	243	Os01g0247600
	244	Os04g0206700
	245	Os12g0118200
	246	Os11g0694400
	247	Os01g0702500
	248	Os01g0967600
	249	Os05g0581000
	250	Os08g0189100
	251	Os10g0468500
	252	Os04g0286400
	253	Os10g0322300
	254	Os02g0168100
	255	Os08g0419800
	256	Os03g0277300
	257	Os04g0480700
	258	Os01g0373400
	259	Os06g0531900
	260	Os03g0820200
	261	Os09g0309900
	262	Os11g0689800
	263	Os04g0372400
	264	Os08g0164800
	265	Os06g0581000
	266	Os03g0820300
	267	Os04g0415800
	268	Os02g0522300
	269	Os10g0113000
	270	Os11g0454200
	271	Os06g0722700
	272	Os11g0256300
	273	Os11g0708000
	274	Os11g0434800
	275	Os09g0436000
	276	Os06g0112200
	277	Os02g0669100
	278	Os10g0165400
	279	Os05g0571800
	280	Os04g0121800
	281	Os01g0579900
	282	Os02g0508500
	283	Os08g0288000
	284	Os08g0535000
	285	Os11g0115600
	286	Os03g0820400
	287	Os06g0580100
	288	Os10g0132700
	289	Os03g0217900
	290	Os09g0479300
	291	Os02g0528500
	292	Os02g0738300
	293	Os01g0862400
	294	Os04g0613300
	295	Os07g0272800
	296	Os07g0643400
	297	Os09g0496400
	298	Os07g0228600
	299	Os01g0714600
	300	Os04g0588800
	301	Os02g0808600
	302	Os05g0529700
	303	Os01g0563000
	304	Os05g0173800
	305	Os10g0437500
	306	Os06g0188800
	307	Os11g0481500
	308	Os11g0184900
	309	Os09g0129400
	310	Os10g0124500
	311	Os09g0428500
	312	Os03g0270900
	313	Os03g0439800
	314	Os09g0436700
	315	Os10g0569400
	316	Os10g0432200
	317	Os05g0262000
	318	Os12g0450500
	319	Os04g0419400
	320	Os02g0615800
	321	Os09g0572900
	322	Os05g0546800
	323	Os11g0701300
	324	Os07g0485400
	325	Os04g0247500
	326	Os01g0803200
	327	Os06g0287700
	328	Os05g0542500
	329	Os07g0561400
	330	Os07g0164800
	331	Os05g0215300
	332	Os04g0293300
	333	Os11g0618700
	334	Os03g0168100
	335	Os03g0200200
	336	Os08g0378100
	337	Os09g0372100
	338	Os01g0268300
	339	Os02g0466400
	340	Os06g0698300
	341	Os03g0316400
	342	Os12g0532600
	343	Os03g0227800
	344	Os05g0399300
	345	Os11g0227300
	346	Os05g0151200
	347	Os04g0359900
	348	Os12g0254400
	349	Os04g0203900
	350	Os05g0507400
	351	Os12g0141900
	352	Os01g0518800
	353	Os11g0223400
	354	Os03g0793100
	355	Os06g0582300
	356	Os04g0511200
	357	Os03g0266900
	358	Os08g0465800
	359	Os10g0370100
	360	Os08g0406700
	361	Os01g0944100
	362	Os08g0229700
	363	Os01g0658900
	364	Os07g0418700
	365	Os11g0170400
	366	Os02g0102600
	367	Os08g0451600
	368	Os05g0515200
	369	Os12g0218800
	370	Os03g0213600
	371	Os03g0689300
	372	Os09g0467700
	373	Os07g0258100
	374	Os02g0140800
	375	Os05g0486100
	376	Os10g0131200
	377	Os02g0438700
	378	Os06g0255400
	379	Os07g0613000
	380	Os03g0168800
	381	Os01g0158700
	382	Os09g0419100
	383	Os08g0273600
	384	Os03g0178600
	385	Os08g0272800
	386	Os10g0192500
	387	Os11g0141400
	388	Os11g0160100
	389	Os11g0260000
	390	Os11g0545300
	391	Os11g0438400
	392	Os12g0203200
	393	Os02g0707900
	394	Os11g0474100
	395	Os10g0198300
	396	Os08g0352400
	397	Os09g0293600
	398	Os11g0195600
	399	Os06g0616400
	400	Os08g0411900
	401	Os08g0434100
	402	Os04g0175900
	403	Os01g0796400
	404	Os05g0381400
	405	Os10g0147300
	406	Os03g0190100
	407	Os01g0281100
	408	Os05g0373900
	409	Os05g0569500
	410	Os02g0791900
	411	Os11g0554200
	412	Os12g0285100
	413	Os10g0506900
	414	Os01g0115300
	415	Os10g0505700
	416	Os06g0688800
	417	Os12g0177800
	418	Os03g0230300
	419	Os06g0668200
	420	Os06g0218200
	421	Os12g0102100
	422	Os06g0119600
	423	Os11g0233400
	424	Os12g0250900
	425	Os02g0232000
	426	Os03g0252100
	427	Os01g0250300
	428	Os08g0374000
	429	Os04g0399300
	430	Os04g0259200
	431	Os11g0200000
	432	Os04g0170500
	433	Os05g0582500
	434	Os01g0592400
	435	Os11g0287000
	436	Os01g0943800
	437	Os02g0513100
	438	Os08g0234400
	439	Os10g0357700
	440	Os05g0580900
	441	Os01g0710800
	442	Os05g0468800
	443	Os12g0132000
	444	Os09g0482500
	445	Os10g0527800
	446	Os09g0388400
	447	Os08g0454600
	448	Os01g0976200
	449	Os11g0593700
	450	Os04g0423400
	451	Os08g0378800
	452	Os03g0286900
	453	Os05g0421600
	454	Os07g0596200
	455	Os03g0849100
	456	Os01g0609300
	457	Os10g0368200
	458	Os11g0582300
	459	Os07g0249900
	460	Os12g0441700
	461	Os04g0607500
	462	Os07g0693500
	463	Os08g0254900
	464	Os06g0127600
	465	Os01g0136200
	466	Os02g0616800
	467	Os03g0218500
	Probes unique in stressed conditions=61
	1	Os04g0316700
	2	Os02g0309600
	3	Os01g0685600
	4	Os06g0271400
	5	Os11g0694800
	6	Os12g0181500
	7	Os08g0300100
	8	Os11g0602400
	9	Os01g0845900
	10	Os08g0203400
	11	Os05g0582600
	12	Os03g0385900
	13	Os01g0115900
	14	Os08g0508800
	15	Os01g0266200
	16	Os01g0660200
	17	Os12g0162800
	18	Os07g0510600
	19	Os04g0271700
	20	Os12g0556500
	21	Os10g0183500
	22	Os10g0315400
	23	Os12g0168000
	24	Os05g0492600
	25	Os10g0358700
	26	Os12g0193100
	27	Os05g0220900
	28	Os01g0691500
	29	Os01g0693300
	30	Os01g0172600
	31	Os11g0113100
	32	Os07g0549800
	33	Os05g0237400
	34	Os03g0373500
	35	Os10g0135100
	36	Os01g0901600
	37	Os08g0154700
	38	Os03g0318400
	39	Os07g0677500
	40	Os09g0424300
	41	Os12g0176500
	42	Os12g0443800
	43	Os08g0346900
	44	Os12g0164300
	45	Os01g0584900
	46	Os11g0702400
	47	Os12g0258200
	48	Os03g0744700
	49	Os06g0201200
	50	Os08g0300000
	51	Os07g0503900
	52	Os09g0520000
	53	Os05g0156300
	54	Os04g0406600
	55	Os04g0304400
	56	Os04g0286600
	57	Os12g0566000
	58	Os04g0329500
	59	Os03g0306700
	60	Os06g0673300
	61	Os11g0526000
