# Supplementary material for: Trait Specific Expression Profiling of Salt Stress Responsive Genes in Diverse Rice Genotypes as Determined by Modified Significance Analysis of Microarrays
Source: Front Plant Sci. 2016 May 3;7:567. doi: 10.3389/fpls.2016.00567 (PMC4853522; doi:10.3389/fpls.2016.00567)
Supplement: Table S4 — Lists of significant GO categories of molecular functions and biological processes along with GO terms, p-values, FDR values, GO flash charts and schematic diagrams under unstressed condition for differentially regulated (positive and negative) genes for different morpho-physiological traits (determined by SEA analysis). [file DataSheet4.ZIP › Table S4_Sig. GO categories by SEA analysis under stressed condition.xls]

## Sheet: S4a1. GO categories; Mol Func
Supplementary Table 4a1 Significant GO categories of molecular functions along with GO terms, p-values, FDR values under stressed condition for differentially regulated genes for different morpho-physiological traits (determined by SEA analyiss).
Molecular Function		Positive Genes									Negative Genes
		Sht Na (+1275)			Sht Nak (+6974)			Root K (+138)			Sht Na (-2391)			Sht NaK (-4522)			Root K (-821)			Biomass -363
GO term	Description	Number of probes	p-value	FDR	Number of probes	p-value	FDR	Number of probes	p-value	FDR	Number of probes	p-value	FDR	Number of probes	p-value	FDR	Number of probes	p-value	FDR	Number of probes	p-value	FDR
GO:0004871	signal transducer activity				107	2.2e-13	1.3e-11							56	0.0017	0.028
GO:0003700	transcription factor activity										81	0.0022	0.042
GO:0008135	translation factor activity (nucleic acid binding)				36	0.0001	0.0027							26	0.00092	0.026
GO:0005484	SNAP receptor activity													6	0.0017	0.028
GO:0051087	chaperone binding													6	0.0017	0.028
GO:0030145	manganese ion binding										18	3.1e-07	2.7e-05	18	0.0018	0.028
GO:0031420	alkali metal ion binding (including potassium ion binding)				8	0.0018	0.03
GO:0051537	2 iron, 2 sulfur cluster binding													5	0.0024	0.036
GO:0004721	phosphoprotein phosphatase activity (including protein serine/threonine phosphatase activity)										21	0.00059	0.013
GO:0008276	protein methyltransferase activity				13	0.0006	0.014
GO:0016412	serine O-acyltransferase activity (including serine O-acetyltransferase activity)										5	1.1e-06	3.7e-05
GO:0017171	serine hydrolase activity (including endopeptidase activity)	10	3.7e-06	0.00024	55	0.0013	0.024							25	1.1e-10	1.4e-08				5	6.9e-05	0.017
GO:0008235	metalloexopeptidase activity				16	1.4e-07	7.1e-06							9	0.0015	0.028
GO:0016614	oxidoreductase activity, acting on CH-OH group of donors													39	2.7e-05	0.0012
GO:0016701	oxidoreductase activity, acting on single donors with incorporation of molecular oxygen													12	3.6e-05	0.0012
GO:0009055	electron carrier activity	27	2e-06	0.00024	125	1.1e-22	1.1e-20	6	0.00079	0.021	48	5.4e-09	9.2e-07	109	2e-26	5.1e-24	17	0.00022	0.021

## Sheet: S4a2. List of genes; Mol Func
Supplementary Table a2 List of genes under the significant GO categories of molecular functions along with annotations under stressed condition for differentially regulated genes for different morpho-physiological traits (determined by SEA analyiss).
		Name	Description (Direct description or transfer from target)	Description/Annotation (From Agilent slide)
Signal transducer activity
	107; for Shoot Na+/K+ (+6974), Signal transducer activity				Score(d)
	1	Os08g0442700	Os08g0442700 protein	Receptor-like kinase.	1.98002
	2	Os07g0134200	Os07g0134200 protein	Receptor-like protein kinase 3.	1.9046
	3	Os06g0334300	Os06g0334300 protein	Receptor-like protein kinase.	2.24659
	4	Os07g0107800	Putative phytosulfokine receptor	Phytosulfokine receptor precursor (EC 2.7.1.37) (Phytosulfokine LRR receptor kinase).	2.83738
	5	Os05g0155200	Os05g0155200 protein	Ethylene receptor homolog.	1.78712
	6	Os07g0259100	P0650D04.3 protein	Ethylene receptor.	2.56801
	7	Os03g0701700	Os03g0701700 protein	Ethylene receptor.	2.7335
	8	Os04g0169100	Os04g0169100 protein	Ethylene receptor.	2.39449
	9	Os02g0820900	Os02g0820900 protein	Ethylene receptor-like protein 2.	2.81776
	10	Os07g0132500	Putative receptor-type protein kinase LRK1	Lectin-like receptor kinase 7;2.	1.75203
	11	Os01g0239700	cDNA clone:J013116J03, full insert sequence	Leucine-rich receptor-like protein kinase.	1.78717
	12	Os08g0446400	Putative receptor-like protein kinase	Leucine-rich repeat, plant specific containing protein.	2.2251
	13	Os01g0140400	Putative uncharacterized protein	Leucine-rich repeat, plant specific containing protein.	2.02058
	14	Os01g0836800	cDNA clone:001-038-A01, full insert sequence	Lung seven transmembrane receptor family protein.	2.36021
	15	Os07g0522600	Os07g0522600 protein	Metabotropic gamma-aminobutyric acid receptor, type B family protein.	3.82687
	16	Os02g0131600	Mitochondrial import receptor subunit TOM22 homolog 2	Mitochondrial import receptor subunit TOM22 homolog (Translocase of outer membrane 22 kDa subunit homolog) (TOM9).	1.85877
	17	Os02g0117500	H0307D04.1 protein	Glutamate receptor 3.2 precursor (Ligand-gated ion channel 3.2) (AtGluR2).	2.0374
	18	Os02g0245100	Os02g0245100 protein	Peroxisomal targeting signal type 2 receptor.	2.70804
	19	Os06g0225300	Os06g0225300 protein	BRASSINOSTEROID INSENSITIVE 1-associated receptor kinase 1 precursor (EC 2.7.1.37) (BRI1-associated receptor kinase 1) (Somatic embryogenesis receptor-like kinase 3).	2.21395
	20	Os01g0665200	Mitogen-activated protein kinase 9	Mitogen-activated protein kinase, Blast and wounding induced	1.73854
	21	Os06g0699400	Mitogen activated protein kinase 16-1	MAP kinase 2.	1.81198
	22	Os05g0576800	cDNA clone:J023062F11, full insert sequence	MAP kinase homolog.	2.17757
	23	Os06g0154500	Mitogen activated protein kinase 16-1	Mitogen-activated protein kinase (MAP kinase 6).	2.59819
	24	Os10g0533600	Mitogen activated protein kinase 16-1	Mitogen-activated protein kinase homolog MMK2 (EC 2.7.1.37).	1.8524
	25	Os09g0349800	Os09g0349700 protein	Protein kinase domain containing protein.	3.4945
	26	Os09g0349600	Os09g0348600 protein	Protein kinase domain containing protein.	3.0368
	27	Os08g0493800	Os05g0169600 protein	Protein kinase domain containing protein.	2.94751
	28	Os04g0540900	Putative receptor protein kinase	Protein kinase domain containing protein.	2.80696
	29	Os02g0111800	Os02g0111800 protein	Protein kinase domain containing protein.	2.73996
	30	Os06g0693200	Os06g0693200 protein	Protein kinase domain containing protein.	2.59495
	31	Os02g0153200	Putative leucine-rich repeat receptor-like kinase	Protein kinase domain containing protein.	2.54089
	32	Os04g0658700	Putative receptor protein kinase	Protein kinase domain containing protein.	2.42729
	33	Os03g0791700	Os03g0791700 protein	Protein kinase domain containing protein.	2.42146
	34	Os05g0525600	Os05g0524500 protein	Protein kinase domain containing protein.	2.39317
	35	Os08g0203700	Os08g0203700 protein	Protein kinase domain containing protein.	2.34403
	36	Os02g0151100	Putative uncharacterized protein	Protein kinase domain containing protein.	2.29688
	37	Os01g0976900	Os01g0976900 protein	Protein kinase domain containing protein.	2.23009
	38	Os10g0155800	Leucine Rich Repeat family protein, expressed	Protein kinase domain containing protein.	2.18555
	39	Os01g0960400	Putative uncharacterized protein	Protein kinase domain containing protein.	2.18065
	40	Os10g0497600	Putative uncharacterized protein	Protein kinase domain containing protein.	2.17975
	41	Os01g0664200	Putative uncharacterized protein	Protein kinase domain containing protein.	2.12802
	42	Os01g0110500	Putative uncharacterized protein	Protein kinase domain containing protein.	2.12716
	43	Os01g0741200	Os01g0741200 protein	Protein kinase domain containing protein.	2.0321
	44	Os02g0218400	Os06g0574200 protein	Protein kinase domain containing protein.	2.02641
	45	Os02g0227700	Os02g0227700 protein	Protein kinase domain containing protein.	2.00228
	46	Os02g0153100	Putative leucine-rich repeat receptor-like kinase	Protein kinase domain containing protein.	1.97687
	47	Os03g0148700	Os09g0123300 protein	Protein kinase domain containing protein.	1.93356
	48	Os06g0693000	Os06g0693000 protein	Protein kinase domain containing protein.	1.89322
	49	Os01g0514700	CLV1 receptor kinase-like protein	Protein kinase domain containing protein.	1.86672
	50	Os01g0114900	Receptor-like kinase	Protein kinase domain containing protein.	1.8562
	51	Os01g0738300	Putative uncharacterized protein	Protein kinase domain containing protein.	1.82589
	52	Os05g0414700	Os05g0414700 protein	Protein kinase domain containing protein.	1.78334
	53	Os06g0654600	Receptor protein kinase PERK1-like	Protein kinase domain containing protein.	1.7426
	54	Os10g0533800	Os10g0533800 protein	Protein kinase family protein.	2.25619
	55	Os07g0131100	Os07g0131100 protein	Protein kinase family protein.	2.25592
	56	Os03g0772600	Putative receptor-like kinase	Protein kinase family protein.	1.82063
	57	Os12g0562500	Protein kinase family protein, putative, expressed	Protein kinase-like protein (Fragment).	1.94135
	58	Os01g0323000	Putative uncharacterized protein	Ser Thr specific protein kinase-like protein.	2.51688
	59	Os01g0631700	Putative uncharacterized protein	Ser Thr specific protein kinase-like protein.	1.98628
	60	Os10g0136400	Putative receptor-like protein kinase 4	Serine/threonine kinase.	2.83477
	61	Os07g0537200	Os07g0537200 protein	Serine/threonine protein kinase family protein.	2.59783
	62	Os01g0223900	Putative uncharacterized protein	Curculin-like (mannose-binding) lectin domain containing protein.	1.83955
	63	Os02g0527900	Os02g0527900 protein	Curculin-like (mannose-binding) lectin domain containing protein.	1.79877
	64	Os02g0150800	Putative adagio-like protein 2	Cyclin-like F-box domain containing protein.	2.18906
	65	Os12g0256000	Gibberellin receptor GID1	Esterase/lipase/thioesterase domain containing protein.	2.1224
	66	Os05g0407500	Gibberellin receptor GID1	Esterase/lipase/thioesterase domain containing protein.	1.76336
	67	Os07g0613300	Os07g0613300 protein	Exportin-t.	2.47081
	68	Os03g0284100	Putative uncharacterized protein	Expressed protein (Pseudo-response regulator 9) (Timing of CAB expression 1-like protein).	3.38423
	69	Os03g0637600	Os03g0795300 protein	Extensin protein-like.	2.15406
	70	Os08g0332800	Os09g0281900 protein	F7O18.23 protein (SWP1) (Struwwelpeter 1 protein).	1.95998
	71	Os08g0230300	SubName: Full=Putative uncharacterized protein;	Galactose oxidase, central domain containing protein.	2.55474
	72	Os06g0199800	Os06g0199800 protein	GPCR, family 2, secretin-like protein.	2.22343
	73	Os06g0111400	Os06g0111400 protein	Guanine nucleotide binding protein (G-protein), alpha subunit family protein.	2.09482
	74	Os06g0163000	Putative receptor kinase	Heat shock protein STI (Stress inducible protein) (GmSTI).	1.99632
	75	Os01g0923700	Os01g0923700 protein	Histidine kinase-like protein.	1.83119
	76	Os01g0114700	Receptor-like kinase	LRK33.	2.05188
	77	Os07g0584200	Putative uncharacterized protein	NPH3 domain containing protein.	1.96128
	78	Os04g0477000	Putative uncharacterized protein	NPH3 domain containing protein.	1.82528
	79	Os06g0625300	Os06g0625300 protein	Peptidoglycan-binding LysM domain containing protein.	2.99876
	80	Os06g0687800	Os06g0687800 protein	Pincher.	2.19171
	81	Os07g0130700	Os07g0130700 protein	Resistance protein candidate (Fragment).	2.07132
	82	Os08g0376700	Type A response regulator 8	Response regulator 1.	1.87395
	83	Os02g0618200	Two-component response regulator-like PRR1	Response regulator receiver domain containing protein.	2.45251
	84	Os06g0654300	Os06g0654300 protein	Response regulator receiver domain containing protein.	2.41469
	85	Os09g0532400	Two-component response regulator-like PRR95	Response regulator receiver domain containing protein.	2.06859
	86	Os03g0224200	---	Response regulator receiver domain containing protein.	1.90167
	87	Os07g0537900	Os07g0537900 protein	SRK3 gene.	1.76568
	88	Os05g0525000	Putative receptor like protein kinase	TMK protein precursor.	1.92203
	89	Os01g0904700	Response regulator	Two-component response regulator ARR1. Splice isoform 2.	1.74919
	90	Os06g0183100	---	Two-component response regulator ARR14.	1.85736
	91	Os06g0574200	Os06g0574200 protein	UspA domain containing protein.	2.90862
	92	Os02g0218600	Os06g0574200 protein	UspA domain containing protein.	2.3535
	93	Os09g0416700	Os09g0416700 protein	Vesicle transport v-SNARE family protein.	1.78499
	94	Os02g0205400	Os02g0205400 protein	WD40-like domain containing protein.	2.36331
	95	Os02g0830200	Putative uncharacterized protein	ZmRR2 protein (Response regulator 2).	3.60044
	96	Os04g0524300	Putative uncharacterized protein	ZmRR2 protein (Response regulator 2).	2.25781
	97	Os05g0112000	Receptor-like kinase Xa21-binding protein 3	Zn-finger, RING domain containing protein.	3.50288
	98	Os01g0974400	Receptor-like kinase Xa21-binding protein 3	Zn-finger, RING domain containing protein.	2.72796
	99	Os03g0275300	Receptor-like kinase Xa21-binding protein 3	Zn-finger, RING domain containing protein.	2.16816
	100	Os06g0716000	Os06g0716000 protein	Protein of unknown function DUF668 family protein.	2.13003
	101	Os04g0433600	Os06g0716000 protein	Protein of unknown function DUF668 family protein.	1.77662
	102	Os09g0573200	---	Conserved hypothetical protein.	1.78658
	103	Os09g0470900	---	Conserved hypothetical protein.	1.72718
	104	Os03g0738800	Putative uncharacterized protein	Hypothetical protein.	1.95437
	105	Os07g0501800	Putative uncharacterized protein	Hypothetical protein.	1.89178
	106	Os04g0631900	OSJNBb0015D13.18 protein	Hypothetical protein.	1.81139
	107	Os01g0690900	Receptor serine/threonine kinase PR5K-like	Hypothetical protein.	2.04229
	54; for Shoot Na+/K+ (-4522), Signal transducer activity
	1	Os10g0346600	Os10g0346600 protein	BP-80 vacuolar sorting receptor.	-2.1737
	2	Os11g0473000	ER lumen protein retaining receptor	ER lumen protein retaining receptor (HDEL receptor) (PGP169-12).	-2.04368
	3	Os05g0529300	ER lumen protein retaining receptor	ER lumen protein retaining receptor (HDEL receptor).	-1.99243
	4	Os06g0680500	Os06g0680500 protein	Glutamate receptor 3.1 precursor (Ligand-gated ion channel 3.1) (AtGLR2).	-3.07361
	5	Os06g0717200	Putative receptor protein kinase	Leucine-rich repeat/receptor protein kinase precursor.	-2.22126
	6	Os11g0514500	BRASSINOSTEROID INSENSITIVE 1-associated receptor kinase 1, putative, expressed	Sorghum bicolor leucine-rich repeat-containing extracellular glycoprotein precursor.	-1.9916
	7	Os03g0343400	Os03g0343400 protein	Photolyase/blue-light receptor (Photolyase/blue light photoreceptor PHR2).	-2.27683
	8	Os01g0176400	Putative uncharacterized protein	Photoreceptor-interacting protein-like.	-2.18574
	9	Os01g0114600	Receptor-like kinase	Receptor-like kinase ARK1AS (Fragment).	-2.4745
	10	Os06g0496800	Putative receptor-like protein kinase 4	Serine/threonine kinase receptor precursor.	-3.0027
	11	Os08g0480100	Os08g0480100 protein	Signal recognition particle receptor protein (Fragment).	-2.52259
	12	Os05g0100700	Putative uncharacterized protein	Somatic embryogenesis receptor kinase-like protein.	-3.21785
	13	Os08g0174700	Os08g0174700 protein	Somatic embryogenesis receptor-like kinase 2.	-2.62277
	14	Os06g0708000	Mitogen-activated protein kinase 12	MAP kinase homolog.	-2.34407
	15	Os06g0367900	Mitogen-activated protein kinase 9	Mitogen-activated protein kinase homologue.	-2.86377
	16	Os05g0566400	Mitogen-activated protein kinase 9	Mitogen-activated protein kinase. Blast and wounding induced	-2.1697
	17	Os01g0206800	Leucine-rich receptor-like protein kinase-like	Protein kinase domain containing protein.	-3.53555
	18	Os08g0203400	Os08g0203400 protein	Protein kinase domain containing protein.	-3.14022
	19	Os05g0588300	Putative receptor protein kinase	Protein kinase domain containing protein.	-2.72345
	20	Os05g0258400	Os08g0203400 protein	Protein kinase domain containing protein.	-2.6682
	21	Os05g0480400	Putative receptor-like protein kinase	Protein kinase domain containing protein.	-2.51432
	22	Os02g0228300	Os02g0228300 protein	Protein kinase domain containing protein.	-2.47779
	23	Os01g0116400	Receptor-like kinase	Protein kinase domain containing protein.	-2.44268
	24	Os06g0676600	Os02g0165100 protein	Protein kinase domain containing protein.	-2.28426
	25	Os02g0821400	Os09g0123300 protein	Protein kinase domain containing protein.	-2.19393
	26	Os01g0779300	cDNA clone:J033068N04, full insert sequence	Protein kinase domain containing protein.	-2.1571
	27	Os02g0106900	Os02g0106900 protein	Protein kinase domain containing protein.	-2.13698
	28	Os11g0678000	Os11g0678000 protein	Protein kinase family protein.	-2.66557
	29	Os01g0114100	Receptor-like kinase	Protein kinase family protein.	-2.07686
	30	Os01g0121100	---	AR401.	-2.56257
	31	Os01g0958100	Putative uncharacterized protein	Cell division transporter substrate-binding protein FtsY family protein.	-4.247
	32	Os03g0284100	Putative uncharacterized protein	Expressed protein (Pseudo-response regulator 9) (Timing of CAB expression 1-like protein).	-2.14862
	33	Os03g0637600	Os03g0795300 protein	Extensin protein-like.	-1.95469
	34	Os07g0535700	Receptor-like kinase-like	F-box protein interaction domain containing protein.	-3.07018
	35	Os06g0111400	Os06g0111400 protein	Guanine nucleotide binding protein (G-protein), alpha subunit family protein.	-3.45267
	36	Os11g0206700	Os06g0111400 protein	Guanine nucleotide binding protein (G-protein), alpha subunit family protein.	-2.43229
	37	Os05g0186100	Os05g0186100 protein	Histidine-containing phosphotransfer protein 4.	-2.67356
	38	Os01g0855600	SubName: Full=Putative Hs1pro-1-like receptor;	Hs1pro-1 protein.	-2.82715
	39	Os02g0259100	Probable WRKY transcription factor 19	Hypothetical protein.	-1.97874
	40	Os02g0459600	Os06g0285400 protein	Legume lectin, beta domain containing protein.	-2.85574
	41	Os11g0102200	Nonphototrophic hypocotyl 1a	NPH1-1.	-2.01285
	42	Os03g0206700	Putative uncharacterized protein	NPH3 domain containing protein.	-2.85072
	43	Os12g0117600	Os12g0117600 protein	NPH3 domain containing protein.	-2.37106
	44	Os11g0118300	Putative uncharacterized protein	NPH3 domain containing protein.	-2.34886
	45	Os03g0347700	Os12g0117600 protein	NPH3 domain containing protein.	-2.06097
	46	Os11g0118500	Os11g0118500 protein	NPH3 domain containing protein.	-2.03816
	47	Os05g0127200	Os03g0289300 protein	Phosphoinositide-specific phospholipase C (PLC) family protein.	-3.26801
	48	Os07g0694000	Os07g0694000 protein	Phosphoinositide-specific phospholipase C.	-2.73662
	49	Os07g0695100	Putative uncharacterized protein	Response regulator receiver domain containing protein.	-2.05736
	50	Os02g0729400	Os02g0729400 protein	Rhodanese-like domain containing protein.	-3.04963
	51	Os12g0117400	Putative uncharacterized protein	RPT2-like protein.	-2.81177
	52	Os11g0143300	Putative uncharacterized protein	Type-A response regulator.	-2.03601
	53	Os01g0560200	cDNA clone:J033079N06, full insert sequence	Vesicle transport v-SNARE family protein.	-2.12969
	54	Os01g0707300	Putative uncharacterized protein	Vesicle transport v-SNARE family protein.	-2.09104
Transcription factor activity = 81, for Shoot Na- (-2391)
	1	Os01g0542700	cDNA clone:002-167-H10, full insert sequence	Basic-leucine zipper (bZIP) transcription factor domain containing protein.			OsbZIP4	LOC_Os01g36220	Os01g0542700
	2	Os03g0770000	Putative uncharacterized protein	Basic-leucine zipper (bZIP) transcription factor domain containing protein.			OsbZIP32	LOC_Os03g56010	Os03g0770000
	3	Os08g0543900	Os03g0127500 protein	BZIP transcription factor RF2b.			OsbZIP68	LOC_Os08g43090	Os08g0543900
	4	Os11g0154800	Os11g0154800 protein	DNA-binding factor of bZIP class (Fragment).
	5	Os01g0952800	BHLH transcription factor	Basic helix-loop-helix dimerisation region bHLH domain containing protein.
	6	Os01g0826400	WRKY8	WRKY transcription factor 24.
	7	Os01g0750100	cDNA clone:J013100D22, full insert sequence	WRKY transcription factor 31.
	8	Os02g0770500	Os02g0770500 protein	WRKY transcription factor 32.
	9	Os01g0665500	Os01g0665500 protein	WRKY transcription factor 34.
	10	Os07g0583700	WRKY8	WRKY transcription factor 34.
	11	Os02g0265200	Os02g0265200 protein	WRKY transcription factor 39.
	12	Os02g0462800	Os02g0462800 protein	WRKY transcription factor 42 (Transcription factor WRKY02).
	13	Os08g0276200	Os08g0276200 protein	WRKY transcription factor 44 (WRKY DNA-binding protein 44) (TRANSPARENT TESTA GLABRA 2).
	14	Os01g0730700	cDNA clone:002-147-A06, full insert sequence	WRKY transcription factor 49.
	15	Os03g0798500	Os03g0798500 protein	WRKY transcription factor 6.
	16	Os06g0158100	Putative uncharacterized protein	WRKY transcription factor 63.
	17	Os02g0181300	Putative uncharacterized protein	WRKY transcription factor 71 (Transcription factor WRKY09).
	18	Os03g0680800	cDNA clone:J023038C04, full insert sequence	BEL1-related homeotic protein 14 (Fragment).
	19	Os03g0762000	Casein kinase II alpha subunit	Casein kinase II alpha subunit.
	20	Os06g0127100	Dehydration-responsive element-binding protein 1C	CBF-like protein.
	21	Os02g0203000	Os02g0203000 protein	Concanavalin A-like lectin/glucanase domain containing protein.
	22	Os04g0597300	Os04g0597300 protein	DNA-binding WRKY domain containing protein.
	23	Os01g0678700	DP protein	DP protein.
	24	Os01g0165000	Putative uncharacterized protein	DRE binding protein 2.
	25	Os03g0152100	Os03g0152100 protein	E2F dimerization factor.
	26	Os02g0537500	Os02g0537500 protein	E2F homolog.
	27	Os04g0669200	Os04g0669200 protein	Ethylene response factor 3.
	28	Os05g0497200	cDNA, clone: J080064G22, full insert sequence	Ethylene responsive element binding factor 4 (AtERF4).
	29	Os05g0497300	BTH-induced ERF transcriptional factor 2	Ethylene responsive element binding factor 5 (AtERF5).
	30	Os06g0194000	EREBP-like protein	Ethylene responsive element binding factor 5 (AtERF5).
	31	Os02g0655200	Putative ethylene responsive element binding factor	Ethylene responsive element binding factor3 (OsERF3).
	32	Os01g0934300	Os01g0934300 protein	Flowering-time protein isoform beta.
	33	Os01g0658900	OSBZ8	G-box binding factor 1.
	34	Os03g0640800	Homeobox-leucine zipper protein HOX9	HD-Zip protein (Homeodomain transcription factor) (ATHB-14) (Homeodomain-leucine zipper protein 14).
	35	Os03g0745000	Heat shock factor A2c	Heat shock factor (HSF)-type, DNA-binding domain containing protein.
	36	Os02g0232000	Heat stress transcription factor C-1b	Heat shock transcription factor 29 (Fragment).
	37	Os03g0854500	Heat stress transcription factor A-1	Heat shock transcription factor 31 (Fragment).
	38	Os06g0603000	Os06g0603000 protein	Heme oxygenase 1 (Fragment).
	39	Os02g0147800	Os02g0147800 protein	Homeo protein (Fragment).
	40	Os01g0818400	WUSCHEL-related homeobox 8	Homeobox domain containing protein.
	41	Os03g0109400	Homeobox-leucine zipper protein HOX9	Homeobox domain containing protein.
	42	Os04g0541700	Homeobox-leucine zipper protein HOX6	Homeobox domain containing protein.
	43	Os04g0548700	Homeobox-leucine zipper protein HOX1	Homeobox domain containing protein.
	44	Os05g0129700	Homeobox protein knotted-1-like 1	Homeobox protein rough sheath 1.
	45	Os03g0188900	Homeobox-leucine zipper protein HOX13	Homeobox-leucine zipper protein ATHB-6 (Homeodomain transcription factor ATHB-6) (HD-ZIP protein ATHB-6).
	46	Os09g0528200	Homeobox-leucine zipper protein HOX6	Homeodomain leucine zipper protein (Fragment).
	47	Os03g0224700	Heat stress transcription factor A-9	HSP protein (Fragment).
	48	Os03g0673000	Homeobox protein knotted-1-like 4	Knotted1-type homeobox protein OSH10 (Fragment).
	49	Os03g0727200	Transcription factor OSH3	Knotted1-type homeobox protein OSH3.
	50	Os01g0201700	MADS-box transcription factor 3	MADS box protein.
	51	Os06g0712700	MADS-box transcription factor 16	MADS-box protein SPW1.
	52	Os05g0437700	OSE2	OSE2-like protein (Fragment).
	53	Os02g0797100	Os02g0797100 protein	Pathogenesis-related transcriptional factor and ERF domain containing protein.
	54	Os04g0547600	Putative ethylene responsive element binding factor	Pathogenesis-related transcriptional factor and ERF domain containing protein.
	55	Os04g0610400	Os04g0610400 protein	Pathogenesis-related transcriptional factor and ERF domain containing protein.
	56	Os05g0549800	AP2/ERF and B3 domain-containing protein Os01g0693400	Pathogenesis-related transcriptional factor and ERF domain containing protein.
	57	Os06g0691100	Os06g0691100 protein	Pathogenesis-related transcriptional factor and ERF domain containing protein.
	58	Os07g0227600	Pathogenesis-related genes transcriptional activator Pti6-like protein	Pathogenesis-related transcriptional factor and ERF domain containing protein.
	59	Os08g0408500	Putative AP2-domain DRE binding factor DBF1	Pathogenesis-related transcriptional factor and ERF domain containing protein.
	60	Os08g0521600	Os08g0521600 protein	Pathogenesis-related transcriptional factor and ERF domain containing protein.
	61	Os11g0129700	Os11g0129700 protein	Pathogenesis-related transcriptional factor and ERF domain containing protein.
	62	Os01g0883100	MADS-box transcription factor 2	PISTILLATA-like MADS box protein.
	63	Os01g0174000	Putative TGACG-motif binding factor	Protein HY5 (AtbZIP56).
	64	Os02g0649300	Homeobox-leucine zipper protein HOX6	Short highly repeated, interspersed DNA (Fragment).
	65	Os06g0252300	Putative uncharacterized protein	TF-like protein (Fragment).
	66	Os01g0899800	Os01g0899800 protein	ANT (Ovule development protein aintegumenta).
	67	Os06g0657500	Os06g0657500 protein	ANT (Ovule development protein aintegumenta).
	68	Os03g0341000	Os03g0341000 protein	AP2 domain containing protein RAP2.2 (Fragment).
	69	Os03g0191900	Putative AP2-domain DRE binding factor DBF1	AP2 domain family transcription factor homolog (AP2 domain transcription factor) (ABI4:abscisic acid-insensitive 4 ) (ABI4).
	70	Os09g0369000	Putative AP2-domain DRE binding factor DBF1	AP2 domain transcription factor RAP2.3 (Related to AP2 protein 3) (Cadmium-induced protein AS30).
	71	Os02g0657000	AP2 domain-containing protein Rap211	AP2 domain-containing protein Rap211.
	72	Os09g0423800	Os09g0423800 protein	AP2-1 protein (Fragment).
	73	Os02g0546600	Os02g0546600 protein	AP2-domain DNA-binding protein.
	74	Os04g0539500	Os04g0539500 protein	AtGATA-3 protein (GATA transcription factor 3).
	75	Os06g0712600	---	Protein of unknown function DUF702 family protein.
	76	Os03g0313100	Os03g0313100 protein	BABY BOOM.
	77	Os08g0442400	Os09g0423800 protein	BABY BOOM.
	78	Os08g0472400	SubName: Full=Chromosome chr7 scaffold_275, whole genome shotgun sequence;	Conserved hypothetical protein.
	79	Os09g0456700	SubName: Full=Chromosome chr7 scaffold_275, whole genome shotgun sequence;	Conserved hypothetical protein.
	80	Os01g0200300	Homeobox-leucine zipper protein HOX9	Hypothetical protein.
	81	Os03g0231000	Homeobox-leucine zipper protein HOX19	Hypothetical protein.
Translation factor activity (nucleic acid binding)
	36; Shoot Na+/K+ (+6974), Translation factor activity, nucleic acid binding
	1	Os01g0229100	Putative uncharacterized protein	Conserved hypothetical protein.
	2	Os02g0122300	Os02g0122300 protein	Conserved hypothetical protein.
	3	Os04g0237300	Putative RNA polymerase alpha subunit	DNA-directed RNA polymerase alpha chain (EC 2.7.7.6) (PEP) (Plastid- encoded RNA polymerase alpha subunit) (RNA polymerase alpha subunit).
	4	Os03g0851100	Elongation factor Tu	Eftu.
	5	Os03g0196900	Putative uncharacterized protein	TFIIB-related protein (Fragment).
	6	Os11g0166800	Transcription elongation factor, putative, expressed	Transcription elongation factor S-II, N-terminal domain containing protein.
	7	Os03g0441000	Transcription initiation factor TFIID component TAF4 family protein, expressed	Transcription initiation factor TFIID component TAF4 domain containing protein.
	8	Os01g0846900	Os01g0846900 protein	Transcription initiation factor TFIID domain containing protein.
	9	Os07g0662500	Elongation factor 1-beta	Elongation factor 1-beta' (EF-1-beta').
	10	Os06g0571400	Elongation factor 1-gamma 1	Elongation factor 1-gamma (EF-1-gamma) (eEF-1B gamma).
	11	Os01g0742200	cDNA clone:J033048F11, full insert sequence	Elongation factor EF-2 (Fragment).
	12	Os03g0565500	Putative uncharacterized protein	Elongation factor G 1, mitochondrial precursor (mEF-G-1).
	13	Os02g0146600	Eukaryotic initiation factor 4A-1	Eukaryotic initiation factor 4A (eIF4A) (eIF-4A).
	14	Os03g0566800	Eukaryotic initiation factor 4A-1	Eukaryotic initiation factor 4A-3 (eIF4A-3) (eIF-4A-3).
	15	Os05g0566500	SubName: Full=Os05g0566500 protein;Flags: Fragment;	Eukaryotic translation initiation factor 3 subunit 7 (eIF-3 zeta) (eIF3d) (p66).
	16	Os07g0124500	Os02g0123300 protein	Eukaryotic translation initiation factor 3 subunit 8 (eIF3 p110) (eIF3c).
	17	Os07g0555200	Putative eukaryotic translation initiation factor 4G	Eukaryotic translation initiation factor 4G.
	18	Os07g0597000	Translation initiation factor 5A	Eukaryotic translation initiation factor 5A (eIF-5A).
	19	Os03g0758800	Os03g0758800 protein	Eukaryotic translation initiation factor 5A-2 (eIF-5A) (eIF-4D).
	20	Os12g0507200	Os12g0507200 protein	Eukaryotic translation initiation factor 5A-2 (eIF-5A) (eIF-4D).
	21	Os05g0592600	Putative uncharacterized protein	Initiation factor 2 family protein.
	22	Os02g0101100	Os02g0101100 protein	Initiation factor 3 family protein.
	23	Os05g0575300	Translation initiation factor IF-2	Translation initiation factor IF-2, chloroplast precursor (PvIF2cp).
	24	Os02g0557600	Os02g0557600 protein	Translation initiation factor SUI1 family protein.
	25	Os05g0498400	Os05g0498400 protein	Translation initiation factor SUI1 family protein.
	26	Os02g0456200	Elongation factor 1-alpha	G1 to S phase transition protein 1 homolog.
	27	Os01g0528000	SubName: Full=Chromosome chr5 scaffold_72, whole genome shotgun sequence;	Hypothetical protein.
	28	Os01g0652800	SubName: Full=Putative uncharacterized protein;	Hypothetical protein.
	29	Os01g0655400	Putative uncharacterized protein	Hypothetical protein.
	30	Os06g0688100	RNA polymerase I specific transcription initiation factor RRN3-like	Hypothetical protein.
	31	Os02g0812400	Os02g0812400 protein	Nucleotidyl transferase domain containing protein.
	32	Os05g0277300	Os11g0657100 protein	Peptide chain release factor 1.
	33	Os07g0503700	Os07g0503700 protein	Proteasome component region PCI domain containing protein.
	34	Os01g0887200	Putative uncharacterized protein	Winged helix DNA-binding domain containing protein.
	35	Os06g0597400	Protein argonaute PNH1	ZLL/PNH homologous protein.
	36	Os04g0168100	Os04g0168100 protein	Zn-finger, C2H2 type domain containing protein.
	26; Shoot Na+/K+ (-4522), Translation factor activity, nucleic acid binding
	1	Os04g0533000	Eukaryotic initiation factor 4A-1	ATP-dependent RNA helicase p54 (Xp54).
	2	Os05g0227700	Putative uncharacterized protein	Conserved hypothetical protein.
	3	Os07g0191700	Os07g0191700 protein	Conserved hypothetical protein.
	4	Os03g0177400	Elongation factor 1-alpha	EF-1 alpha.
	5	Os03g0178000	Elongation factor 1-alpha	EF-1 alpha.
	6	Os11g0116400	Putative uncharacterized protein	Elongation factor P (EF-P).
	7	Os12g0541500	Elongation factor Ts	Elongation factor Ts (EF-Ts).
	8	Os07g0614500	Elongation factor 1-delta 1	Elongation factor 1-beta (EF-1-beta).
	9	Os02g0220500	Elongation factor 1-gamma 1	Elongation factor 1-gamma (EF-1-gamma) (eEF-1B gamma).
	10	Os02g0220600	Elongation factor 1-gamma 1	Elongation factor 1-gamma (EF-1-gamma) (eEF-1B gamma).
	11	Os02g0300700	Os02g0300700 protein	Eukaryotic translation initiation factor 1A (EIF-1A) (EIF-4C).
	12	Os07g0681000	Os07g0681000 protein	Eukaryotic translation initiation factor 2 beta subunit (eIF-2-beta) (P38).
	13	Os01g0120800	Translation initiation factor 3	Eukaryotic translation initiation factor 3 subunit 10 (eIF-3 theta) (Eukaryotic translation initiation factor 3 large subunit) (eIF3a) (p114).
	14	Os07g0167000	Putative uncharacterized protein	Eukaryotic translation initiation factor 3 subunit 6 (eIF-3 p48) (eIF3e) (Mammary tumor-associated protein INT-6) (Viral integration site protein INT-6) (MMTV integration site 6).
	15	Os01g0970400	Eukaryotic translation initiation factor 4E-1	Eukaryotic translation initiation factor 4E-1 (eIF4E-1) (eIF-4E-1) (mRNA cap-binding protein) (eIF-4F 25 kDa subunit) (eIF-4F p26 subunit).
	16	Os12g0607100	Os12g0607100 protein	Histone-lysine N-methyltransferase, H3 lysine-9 specific (EC 2.1.1.43) (Histone H3-K9 methyltransferase) (H3-K9-HMTase) (Suppressor of variegation protein 3-9).
	17	Os02g0794400	Os02g0794400 protein	Initiation factor 3 family protein.
	18	Os05g0107700	Transcription initiation factor IIA subunit 2	Transcription initiation factor IIA gamma chain (TFIIA-gamma).
	19	Os07g0639800	Os07g0639800 protein	Translation initiation factor IF6 family protein.
	20	Os06g0338900	Os06g0338900 protein	Nucleotidyl transferase domain containing protein.
	21	Os05g0277300	Os11g0657100 protein	Peptide chain release factor 1.
	22	Os02g0606100	Putative eukaryotic translation initiation factor 2A	Quinoprotein amine dehydrogenase, beta chain-like domain containing protein.
	23	Os02g0641800	Eukaryotic initiation factor 4A-1	RNA helicase.
	24	Os12g0165700	Os12g0165700 protein	Transcription factors TFIIS, elongin A, CRSP70, conserved domain containing protein.
	25	Os01g0772200	Putative transcription initiation factor IIF beta subunit	Winged helix DNA-binding domain containing protein.
	26	Os10g0397200	Os10g0397200 protein	Winged helix DNA-binding domain containing protein.
SNAP receptor activity=6, for Shoot Na+/K+ (-4522)
	1	Os02g0820700	Bet1-like SNARE 1-1	Bet1-like SNARE 1-1 (AtBET11) (Bet1/Sft1-like SNARE 14a) (AtBS14a).
	2	Os08g0563300	Bet1-like SNARE 1-1	Bet1-like SNARE 1-1 (AtBET11) (Bet1/Sft1-like SNARE 14a) (AtBS14a).
	3	Os02g0119400	Syntaxin-52	Syntaxin 52 (AtSYP52).
	4	Os07g0164300	Os07g0164300 protein	Syntaxin, N-terminal domain containing protein.
	5	Os01g0254900	Putative uncharacterized protein	Syntaxin.
	6	Os06g0168500	Os06g0168500 protein	Syntaxin-like protein (Fragment).
Chaperone binding=6, for Shoot Na+/K+ (-4522)
	1	Os08g0338700	GrpE protein homolog	Chaperone GrpE type 2.
	2	Os02g0139100	Os02g0139100 protein	Conserved hypothetical protein.
	3	Os04g0431100	GrpE protein homolog	GrpE protein family protein.
	4	Os08g0464000	Os08g0464000 protein	Protein of unknown function DUF704 domain containing protein.
	5	Os09g0284400	GrpE protein homolog	GrpE protein family protein.
	6	Os12g0456200	Os12g0456200 protein	Diaphanous protein homolog 2 (Diaphanous-related formin 2) (DRF2) (mDia3). Splice isoform 2.
Manganese ion binding
	4, common between for Shoot Na (-2391) & Shoot Na+/K+ (-4522)
	1	Os06g0717800	Probable protein phosphatase 2C 60	Protein phosphatase 2C-like protein.
	2	Os02g0281000	Os02g0281000 protein	Protein phosphatase 2C family protein.
	3	Os03g0761100	Probable protein phosphatase 2C 34	Protein phosphatase 2C-like protein.
	4	Os07g0678600	CBL-interacting protein kinase 5	Serine/threonine protein kinase.
	14, for Shoot Na- (-2391), Manganese ion binding
	1	Os03g0268600	Probable protein phosphatase 2C 30	Protein phosphatase type 2C.
	2	Os01g0976700	Probable protein phosphatase 2C 60	Protein phosphatase 2C-like protein.
	3	Os02g0224400	Os02g0224400 protein	Xaa-Pro dipeptidase (EC 3.4.13.9) (X-Pro dipeptidase) (Proline dipeptidase) (Prolidase) (Imidodipeptidase).
	4	Os02g0491600	Putative germin-like protein 2-1	Germin family protein.
	5	Os02g0606900	Probable protein phosphatase 2C 21	Protein phosphatase 2C gamma isoform (EC 3.1.3.16) (PP2C-gamma) (Protein phosphatase magnesium-dependent 1 gamma) (Protein phosphatase 1C) (Fibroblast growth factor inducible protein 13) (FIN13).
	6	Os03g0268000	Serine/threonine-protein phosphatase PP1	Protein phosphatase 1, catalytic gsmms subunit.
	7	Os03g0693800	Putative germin-like protein 3-4	Oxalate oxidase 1 (EC 1.2.3.4) (Germin).
	8	Os05g0358500	Probable protein phosphatase 2C 48	Protein phosphatase-like.
	9	Os07g0637000	CBL-interacting protein kinase 21	CBL-interacting protein kinase 1.
	10	Os07g0678300	CBL-interacting protein kinase 5	OsPK4.
	11	Os08g0189400	Germin-like protein 8-5	Germin-like protein precursor.
	12	Os09g0418500	CBL-interacting protein kinase 5	PnC401 homologue.
	13	Os09g0558000	Putative uncharacterized protein	Protein phosphatase type-2C.
	14	Os12g0434400	Putative uncharacterized protein	Cytosol aminopeptidase (EC 3.4.11.1) (Leucine aminopeptidase) (LAP) (Leucyl aminopeptidase) (Proline aminopeptidase) (EC 3.4.11.5) (Prolyl aminopeptidase).
	14; for Shoot Na+/K+ (-4522), Manganese ion binding
	1	Os01g0541900	Probable protein phosphatase 2C 10	Protein kinase domain containing protein.
	2	Os02g0598500	Probable protein phosphatase 2C 17	Protein phosphatase 2C family protein.
	3	Os02g0598800	Probable protein phosphatase 2C 17	Protein phosphatase 2C family protein.
	4	Os03g0207400	Probable protein phosphatase 2C 78	Protein phosphatase 2C-like domain containing protein.
	5	Os03g0834000	Flap endonuclease 1b	Flap endonuclease-1b.
	6	Os04g0659500	Probable protein phosphatase 2C 10	Protein phosphatase 2C-like domain containing protein.
	7	Os05g0332300	CBL-interacting protein kinase 5	Novel serine/threonine protein kinase (CBL-interacting protein kinase 15) (SOS2-like protein kinase PKS3).
	8	Os05g0540100	Flap endonuclease 1a	FEN-1.
	9	Os06g0597200	Putative uncharacterized protein OSJNBb0064P21.12	DNA-binding protein phosphatase 2C.
	10	Os07g0150700	CBL-interacting protein kinase 23	Serine/threonine kinase.
	11	Os07g0507000	Probable protein phosphatase 2C 44	Protein phosphatase 2C.
	12	Os09g0418000	CBL-interacting protein kinase 5	Protein kinase domain containing protein.
	13	Os12g0603700	CBL-interacting protein kinase 7	Protein kinase domain containing protein.
Alkali metal ion binding (including potassium ion binding)=8; Shoot Na+/K+ (+6974)
	1	Os10g0571200	Pyruvate kinase	Pyruvate kinase isozyme G, chloroplast (EC 2.7.1.40) (Fragment).
	2	Os01g0276700	Pyruvate kinase	Pyruvate kinase, cytosolic isozyme (EC 2.7.1.40) (PK).
	3	Os01g0648000	Potassium channel AKT1	Potassium channel.
	4	Os03g0325000	Pyruvate kinase	Pyruvate kinase family protein.
	5	Os03g0672300	Pyruvate kinase	Pyruvate kinase family protein.
	6	Os07g0694700	L-ascorbate peroxidase 2, cytosolic	Ascorbate peroxidase (EC 1.11.1.11).
	7	Os11g0148500	Pyruvate kinase	Pyruvate kinase family protein.
	8	Os12g0145700	Pyruvate kinase	Pyruvate kinase family protein.
2 iron, 2 sulfur cluster binding=5; for Shoot Na+/K+ (-4522)
	1	Os08g0104600	Putative uncharacterized protein	Ferredoxin I, chloroplast precursor (Anti-disease protein 1).
	2	Os02g0792800	Os02g0792800 protein	Rieske iron-sulfur protein Tic55 precursor.
	3	Os03g0659200	Putative uncharacterized protein	Ferredoxin.
	4	Os03g0805600	Putative uncharacterized protein	Rieske [2Fe-2S] region domain containing protein.
	5	Os05g0443500	Os05g0443500 protein	Ferredoxin, root R-B1.
Phosphoprotein phosphatase activity (including protein serine/threonine phosphatase activity)=21, for Shoot Na- (-2391)
	1	Os12g0133700	Os12g0133700 protein	Dual specificity protein phosphatase 19 (EC 3.1.3.48) (EC 3.1.3.16) (Protein phosphatase SKRP1). Splice isoform 2.
	2	Os01g0859400	cDNA clone:J023106K01, full insert sequence	Dual specificity protein phosphatase family protein.
	3	Os01g0976700	Probable protein phosphatase 2C 60	Protein phosphatase 2C-like protein.
	4	Os02g0217600	Serine/threonine protein phosphatase	Protein phosphatase 2A.
	5	Os02g0281000	Os02g0281000 protein	Protein phosphatase 2C family protein.
	6	Os02g0606900	Probable protein phosphatase 2C 21	Protein phosphatase 2C gamma isoform (EC 3.1.3.16) (PP2C-gamma) (Protein phosphatase magnesium-dependent 1 gamma) (Protein phosphatase 1C) (Fibroblast growth factor inducible protein 13) (FIN13).
	7	Os02g0771400	Dual-specificity phosphatase protein	Putative tyrosine phosphatase family protein.
	8	Os02g0794900	Formin-like protein 7	Actin-binding FH2 domain containing protein.
	9	Os03g0137200	---	Protein phosphatase 2C-like domain containing protein.
	10	Os03g0268000	Serine/threonine-protein phosphatase PP1	Protein phosphatase 1, catalytic gsmms subunit.
	11	Os03g0268600	Probable protein phosphatase 2C 30	Protein phosphatase type 2C.
	12	Os03g0275100	---	TA11 protein (Fragment).
	13	Os03g0761100	Probable protein phosphatase 2C 34	Protein phosphatase 2C-like protein.
	14	Os03g0809700	Os07g0211400 protein	Kinase associated protein phosphatase.
	15	Os03g0821300	---	Protein phosphatase 2C-like domain containing protein.
	16	Os05g0358500	Probable protein phosphatase 2C 48	Protein phosphatase-like.
	17	Os06g0717800	Probable protein phosphatase 2C 60	Protein phosphatase 2C-like protein.
	18	Os08g0513000	Serine/threonine protein phosphatase	Serine/threonine-specific protein phosphatase and bis(5-nucleosyl)-tetraphosphatase domain containing protein.
	19	Os09g0558000	Putative uncharacterized protein	Protein phosphatase type-2C.
	20	Os10g0410600	Serine/threonine protein phosphatase	Serine/threonine protein phosphatase PP2A-4 catalytic subunit (EC 3.1.3.16).
	21	Os11g0521900	NLI interacting factor-like phosphatase family protein, expressed	CTD phosphatase-like 3.
Protein methyltransferase activity=13; Shoot Na+/K+ (+6974)
	1	Os08g0205300	Histone-lysine N-methyltransferase ASHR2	Nuclear protein SET domain containing protein.
	2	Os01g0811300	SET1	Nuclear protein SET domain containing protein.
	3	Os02g0139200	Protein arginine N-methyltransferase 5	Skb1 methyltransferase family protein.
	4	Os02g0554000	Os02g0554000 protein	CW-type Zn-finger domain containing protein.
	5	Os02g0611300	Os02g0611300 protein	Nuclear protein SET domain containing protein.
	6	Os02g0621100	Os02g0621100 protein	Pre-SET domain containing protein.
	7	Os02g0708500	SubName: Full=Chromosome chr4 scaffold_32, whole genome shotgun sequence;	Conserved hypothetical protein.
	8	Os04g0429100	Os04g0429100 protein	Nuclear protein SET domain containing protein.
	9	Os07g0435900	Os07g0435900 protein	SRA-YDG domain containing protein.
	10	Os08g0180100	Probable histone-lysine N-methyltransferase ATXR3	Nuclear protein SET domain containing protein.
	11	Os08g0400200	Os08g0400200 protein	SRA-YDG domain containing protein.
	12	Os09g0307800	Os09g0307800 protein	SET domain protein 110.
	13	Os12g0612500	Putative uncharacterized protein	Modification methylase HemK family protein.
Serine O-acyltransferase activity (including serine O-acetyltransferase activity)=5, for Shoot Na- (-2391)
	1	Os03g0185000	Probable serine acetyltransferase 3	Serine acetyltransferase (EC 2.3.1.30).
	2	Os01g0720700	Probable serine acetyltransferase 1	Serine acetyltransferase.
	3	Os03g0133900	Probable serine acetyltransferase 2	Serine acetyltransferase (EC 2.3.1.30).
	4	Os03g0196600	Putative uncharacterized protein	Serine acetyltransferase (EC 2.3.1.30).
	5	Os05g0533500	Probable serine acetyltransferase 5	Satase isoform III.
Serine hydrolase activity (including endopeptidase activity)
	10; for Shoot Na+ (+1275), Serine hydrolase activity (including endopeptidase activity)
	1	Os07g0689300	Os07g0689300 protein	Mitochondrial ATP-dependent protease Lon precursor.
	2	Os02g0664300	Os02g0664300 protein	Peptidase S8 and S53, subtilisin, kexin, sedolisin domain containing protein.
	3	Os02g0779200	Os02g0779200 protein	Subtilisin-like protease (Fragment).
	4	Os04g0127200	B1248C03.20 protein	Subtilase.
	5	Os04g0127300	B1340F09.7 protein	Peptidase S8 and S53, subtilisin, kexin, sedolisin domain containing protein.
	6	Os05g0568900	Os05g0568900 protein	Protease Do-like 1, chloroplast precursor (EC 3.4.21.-).
	7	Os08g0240000	Os08g0297800 protein	STF-1 (Fragment).
	8	Os10g0113000	Probable NAD(P)H-dependent oxidoreductase 2	NADPH-dependent codeinone reductase (EC 1.1.1.247).
	9	Os10g0524600	Os10g0524600 protein	Peptidase S8 and S53, subtilisin, kexin, sedolisin domain containing protein.
	10	Os12g0166700	Putative uncharacterized protein	Conserved hypothetical protein.
Serine hydrolase activity (including endopeptidase activity)
	2; common between Shoot Na+ (+1275) & Shoot Na+/K+ (+6974)
	1	Os05g0568900	Os05g0568900 protein	Protease Do-like 1, chloroplast precursor (EC 3.4.21.-).
	2	Os10g0113000	Probable NAD(P)H-dependent oxidoreductase 2	NADPH-dependent codeinone reductase (EC 1.1.1.247).
	8; for Shoot Na+ (+1275), Serine hydrolase activity (including endopeptidase activity)
	1	Os07g0689300	Os07g0689300 protein	Mitochondrial ATP-dependent protease Lon precursor.
	2	Os02g0664300	Os02g0664300 protein	Peptidase S8 and S53, subtilisin, kexin, sedolisin domain containing protein.
	3	Os02g0779200	Os02g0779200 protein	Subtilisin-like protease (Fragment).
	4	Os04g0127200	B1248C03.20 protein	Subtilase.
	5	Os04g0127300	B1340F09.7 protein	Peptidase S8 and S53, subtilisin, kexin, sedolisin domain containing protein.
	6	Os08g0240000	Os08g0297800 protein	STF-1 (Fragment).
	7	Os10g0524600	Os10g0524600 protein	Peptidase S8 and S53, subtilisin, kexin, sedolisin domain containing protein.
	8	Os12g0166700	Putative uncharacterized protein	Conserved hypothetical protein.
	53, for Shoot Na+/K+ (+6974), Serine hydrolase activity (including endopeptidase activity)
	1	Os07g0148600	Os08g0297800 protein	Sulfotransferase family protein.
	2	Os01g0505500	Hypothetical protein OSJNBb0048A17.10|OSJNBb0048A17.10	Protein prenyltransferase domain containing protein.
	3	Os01g0692600	Putative uncharacterized protein	Conserved hypothetical protein.
	4	Os01g0702300	Putative uncharacterized protein	Peptidase S8 and S53, subtilisin, kexin, sedolisin domain containing protein.
	5	Os01g0795800	Hypothetical protein P0699H05.16|P0699H05.16	Hypothetical protein.
	6	Os01g0833500	Putative uncharacterized protein	Serine carboxypeptidase II chains A and B (EC 3.4.16.6) (Carboxypeptidase D) (CPDW-II) (CP-WII).
	7	Os02g0290600	Os02g0290600 protein	Peptidase S9B, dipeptidylpeptidase IV N-terminal domain containing protein.
	8	Os02g0306300	Putative polyprotein	Conserved hypothetical protein.
	9	Os02g0634500	ATP-dependent Clp protease proteolytic subunit	ATP-dependent Clp protease, proteolytic subunit ClpP (EC 3.4.21.92).
	10	Os02g0634700	Os02g0634700 protein	Serine carboxypeptidase II-1 precursor (EC 3.4.16.6) (CP-MII.1) (Fragment).
	11	Os02g0665300	Os02g0665300 protein	Proteinase inhibitor I9, subtilisin propeptide domain containing protein.
	12	Os02g0778900	SubName: Full=Os02g0778900 protein;	Proteinase inhibitor I9, subtilisin propeptide domain containing protein.
	13	Os02g0779000	Os02g0779000 protein	Proteinase inhibitor I9, subtilisin propeptide domain containing protein.
	14	Os02g0780200	Os02g0780200 protein	Peptidase S8 and S53, subtilisin, kexin, sedolisin domain containing protein.
	15	Os02g0794500	Os02g0794500 protein	Serine carboxypeptidase II-1 precursor (EC 3.4.16.6) (CP-MII.1) (Fragment).
	16	Os03g0147900	SubName: Full=Os03g0147900 protein;SubName: Full=cDNA, clone: J065128L13, full insert sequence;SubName: Full=Signal peptidase I family protein, putative, expressed;	Mitochondrial inner membrane protease subunit 1 (EC 3.4.99.-).
	17	Os03g0158700	PA domain containing protein, expressed	P69C protein.
	18	Os03g0159000	Os03g0159000 protein	Proteinase inhibitor I9, subtilisin propeptide domain containing protein.
	19	Os03g0242900	Os03g0761500 protein	Subtilisin-like protease (Fragment).
	20	Os03g0430500	Putative uncharacterized protein	Peptidase S8 and S53, subtilisin, kexin, sedolisin domain containing protein.
	21	Os03g0765200	Os03g0765200 protein	Peptidase S26A, signal peptidase I family protein.
	22	Os03g0837700	DnaJ domain containing protein	Heat shock protein DnaJ, N-terminal domain containing protein.
	23	Os04g0127100	SubName: Full=Os04g0127100 protein;SubName: Full=cDNA clone:002-142-F02, full insert sequence;	Proteinase inhibitor I9, subtilisin propeptide domain containing protein.
	24	Os04g0182300	SubName: Full=Os04g0182300 protein;	Peptidase S8 and S53, subtilisin, kexin, sedolisin domain containing protein.
	25	Os04g0430700	Os04g0430700 protein	Proteinase inhibitor I9, subtilisin propeptide domain containing protein.
	26	Os04g0432000	Serine/threonine-protein kinase SAPK9	Serine/threonine-protein kinase ASK1 (EC 2.7.1.37).
	27	Os04g0558900	Putative uncharacterized protein	Proteinase inhibitor I9, subtilisin propeptide domain containing protein.
	28	Os04g0573300	Os04g0573300 protein	SBT2 protein (Subtilisin-like protease).
	29	Os05g0147500	Putative uncharacterized protein	PDZ/DHR/GLGF domain containing protein.
	30	Os05g0268500	Os05g0268500 protein	Serine carboxypeptidase II-2 precursor (EC 3.4.16.6) (CP-MII.2) (Fragment).
	31	Os05g0355200	Hypothetical protein OSJNBb0048A17.10|OSJNBb0048A17.10	TPR-like domain containing protein.
	32	Os05g0368700	Putative uncharacterized protein	Subtilase family protein.
	33	Os06g0232100	Putative uncharacterized protein	MAP3K delta-1 protein kinase (Fragment).
	34	Os06g0626600	Os08g0297800 protein	Sulfotransferase family protein.
	35	Os06g0645600	Hypothetical protein OJ1226_A12.5|OJ1226_A12.5|Hypothetical protein P0017B12.31	Conserved hypothetical protein.
	36	Os06g0730000	Os06g0730000 protein	Peptidase S10, serine carboxypeptidase family protein.
	37	Os07g0685900	Os07g0685900 protein	Proteinase inhibitor I9, subtilisin propeptide domain containing protein.
	38	Os08g0326700	Os08g0326700 protein	Peptidase S8 and S53, subtilisin, kexin, sedolisin domain containing protein.
	39	Os08g0359300	Putative uncharacterized protein	Esterase/lipase/thioesterase domain containing protein.
	40	Os09g0343500	Putative uncharacterized protein P0040B10.8	Protein of unknown function DUF1263 domain containing protein.
	41	Os09g0462800	Putative serine carboxypeptidase	Serin carboxypeptidase-like protein.
	42	Os09g0475700	Os09g0475700 protein	Peptidase S9A, prolyl oligopeptidase family protein.
	43	Os10g0415600	Putative uncharacterized protein	Acylamino acid-releasing enzyme.
	44	Os10g0415800	Os10g0415800 protein	Acylamino acid-releasing enzyme.
	45	Os11g0431300	Os11g0431300 protein	Peptidase S10, serine carboxypeptidase family protein.
	46	Os11g0431700	Os11g0431700 protein	Serine carboxypeptidase.
	47	Os11g0461000	Os11g0461000 protein	Peptidase S10, serine carboxypeptidase family protein.
	48	Os11g0505300	Os08g0297800 protein	Sulfotransferase family protein.
	49	Os11g0522900	Os11g0522900 protein	Peptidase S10, serine carboxypeptidase family protein.
	50	Os12g0270900	Os08g0297800 protein	Sulfotransferase family protein.
	51	Os12g0427600	Subtilase family protein, expressed	P69F protein.
	52	Os12g0586100	Serine/threonine-protein kinase SAPK9	Protein kinase, 41K (EC 2.7.1.-).
	53	Os12g0616600	Protease Do-like 5, chloroplast, putative, expressed	Protease sppA, chloroplast precursor (EC 3.4.21.-).
	25, for Shoot Na+/K+ (-4522), Serine hydrolase activity (including endopeptidase activity)
	1	Os03g0761500	Os03g0761500 protein	Cucumisin-like serine protease (Putative subtilisin serine protease ARA12).
	2	Os01g0271400	ATP-dependent Clp protease proteolytic subunit	Peptidase S14, ClpP family protein.
	3	Os01g0507900	ATP-dependent Clp protease proteolytic subunit	NClpP3 (ATP-dependent Clp protease proteolytic subunit ClpP3).
	4	Os01g0869900	Serine/threonine-protein kinase SAPK9	Protein kinase 3.
	5	Os03g0107600	Putative uncharacterized protein	Conserved hypothetical protein.
	6	Os03g0568600	Hypothetical protein OSJNBa0004B24.4|OSJNBa0004B24.4	DTW domain containing protein.
	7	Os03g0605300	Os03g0605300 protein	Subtilisin-like protease (Fragment).
	8	Os03g0764800	Serine/threonine-protein kinase SAPK9	Protein kinase, 41K (EC 2.7.1.-).
	9	Os03g0824000	Hypothetical protein OSJNBb0081B07.7|OSJNBb0081B07.7	Conserved hypothetical protein.
	10	Os03g0838500	Os03g0838500 protein	Proteinase inhibitor I9, subtilisin propeptide domain containing protein.
	11	Os04g0119300	Putative uncharacterized protein	Conserved hypothetical protein.
	12	Os04g0509300	---	Protein of unknown function DUF283 domain containing protein.
	13	Os04g0525600	ATP-dependent Clp protease proteolytic subunit	ClpP2.
	14	Os04g0691100	Serine/threonine-protein kinase SAPK9	Protein kinase 3.
	15	Os05g0417100	Os05g0417100 protein	Peptidase S1C, hrtA/degQ family protein.
	16	Os05g0592100	ATP-dependent Clp protease proteolytic subunit	Peptidase S14, ClpP family protein.
	17	Os06g0136800	ATP-dependent Clp protease proteolytic subunit	Peptidase S14, ClpP family protein.
	18	Os06g0163500	Os06g0163500 protein	Peptidase S8 and S53, subtilisin, kexin, sedolisin domain containing protein.
	19	Os06g0234100	Putative uncharacterized protein	Peptidase S1B, glutamyl endopeptidase I family protein.
	20	Os07g0438600	Os07g0438600 protein	Proteinase inhibitor I9, subtilisin propeptide domain containing protein.
	21	Os08g0562200	Os08g0562200 protein	No apical meristem (NAM) protein domain containing protein.
	22	Os10g0400900	Putative Mic1 homolog|OSJNBa0050N08.24	Colon cancer-associated Mic1-like domain containing protein.
	23	Os10g0415800	Os10g0415800 protein	Acylamino acid-releasing enzyme.
	24	Os10g0580800	ATP-dependent Clp protease proteolytic subunit	NClpP4 (Fragment).
	25	Os11g0450400	Os08g0297800 protein	Sulfotransferase family protein.
	Serine hydrolase activity (including endopeptidase activity)=5; for Biomass (-363)
	1	Os01g0795800	Hypothetical protein P0699H05.16|P0699H05.16	Hypothetical protein.
	2	Os01g0311600	Os08g0297800 protein	Sulfotransferase family protein.
	3	Os04g0120200	OSJNBa0020P07.18 protein	Proteinase inhibitor I9, subtilisin propeptide domain containing protein.
	4	Os04g0127100	SubName: Full=Os04g0127100 protein;SubName: Full=cDNA clone:002-142-F02, full insert sequence;	Proteinase inhibitor I9, subtilisin propeptide domain containing protein.
	5	Os12g0166700	Putative uncharacterized protein	Conserved hypothetical protein.
Metalloexopeptidase activity
	16; Shoot Na+/K+ (+6974); Metalloexopeptidase activity=
	1	Os02g0142800	Hypothetical protein OSJNBb0018G11.27|OSJNBb0018G11.27	Conserved hypothetical protein.
	2	Os01g0840200	Putative SLT1 protein|P0031D11.42|ion homeostasis related protein	HSP20-like chaperone domain containing protein.
	3	Os02g0117700	Os02g0117700 protein	UTP--glucose-1-phosphate uridylyltransferase (EC 2.7.7.9) (UDP-glucose pyrophosphorylase) (UDPGP) (UGPase).
	4	Os02g0119300	Os02g0119300 protein	Peptidase M14, carboxypeptidase A family protein.
	5	Os02g0828900	Os02g0828900 protein	Transcription factor jumonji, jmjC domain containing protein.
	6	Os04g0498800	Os06g0109400 protein	Cell division control protein 48 homolog B (AtCDC48b).
	7	Os04g0617600	Os06g0109400 protein	Cdc48 cell division control protein 48, AAA family.
	8	Os06g0144600	Os06g0144600 protein	Peptidase M14, carboxypeptidase A family protein.
	9	Os06g0664100	Putative uncharacterized protein	Xaa-Pro aminopeptidase 1.
	10	Os07g0120200	Hypothetical protein OSJNBa0057M23.130|OSJNBa0057M23.130	Cyclin-like F-box domain containing protein.
	11	Os07g0212300	Os07g0212300 protein	NUDIX hydrolase domain containing protein.
	12	Os07g0510100	Methionine aminopeptidase	Methionine aminopeptidase-like protein.
	13	Os07g0524900	Os07g0524900 protein	Protein of unknown function DUF6 domain containing protein.
	14	Os10g0458300	Hypothetical protein OJ1057_E05.123|OJ1057_E05.123	Conserved hypothetical protein.
	15	Os10g0524400	Os10g0524400 protein	Phospholipase D (EC 3.1.4.4).
	16	Os12g0628500	Methionine aminopeptidase	Methionine aminopeptidase-like protein.
	9; Shoot Na+/K+ (-4522); Metalloexopeptidase activity
	1	Os12g0236500	Putative uncharacterized protein	Aspartyl aminopeptidase-like protein.
	2	Os02g0113300	Hypothetical protein OJ1057_E05.123|OJ1057_E05.123	Conserved hypothetical protein.
	3	Os02g0113800	Hypothetical protein OJ1057_E05.123|OJ1057_E05.123	Conserved hypothetical protein.
	4	Os03g0346700	Os02g0828900 protein	Transcription factor jumonji, jmjC domain containing protein.
	5	Os04g0610500	Methionine aminopeptidase	Peptidase M24, methionine aminopeptidase family protein.
	6	Os08g0398700	Putative puromycin-sensitive aminopeptidase (PSA)	Peptidase M1, membrane alanine aminopeptidase family protein.
	7	Os08g0487500	Os08g0487500 protein	Zn-finger, RING domain containing protein.
	8	Os08g0562700	Putative aminopeptidase N	Aminopeptidase N.
	9	Os10g0524400	Os10g0524400 protein	Phospholipase D (EC 3.1.4.4).
Oxidoreductase activity, acting on CH-OH group of donors=39; for Shoot Na+/K+ (-4522)
	1	Os06g0677400	cDNA clone:001-125-D05, full insert sequence	3-hydroxyisobutyrate dehydrogenase, mitochondrial precursor (EC 1.1.1.31) (HIBADH).
	2	Os01g0106900	Putative uncharacterized protein	1-deoxy-D-xylulose 5-phosphate reductoisomerase, chloroplast precursor (EC 1.1.1.267) (DXP reductoisomerase) (1-deoxyxylulose-5-phosphate reductoisomerase).
	3	Os01g0228600	cDNA clone:006-204-B03, full insert sequence	2-hydroxyacid dehydrogenase.
	4	Os01g0232700	Histidinol dehydrogenase	Histidine biosynthesis trifunctional protein [Includes: Phosphoribosyl-AMP cyclohydrolase (EC 3.5.4.19); Phosphoribosyl-ATP pyrophosphohydrolase (EC 3.6.1.31); Histidinol dehydrogenase (EC 1.1.1.23) (HDH)].
	5	Os01g0375200	Os01g0375200 protein	Dehydroquinate dehydratase/shikimate:NADP oxidoreductase (EC 4.2.1.10) (EC 1.1.1.25).
	6	Os01g0528800	Os06g0623200 protein	Cinnamyl alcohol dehydrogenase.
	7	Os01g0801600	Putative uncharacterized protein	NAD-dependent glycerol-3-phosphate dehydrogenase family protein.
	8	Os01g0891300	cDNA clone:001-119-D10, full insert sequence	Allyl alcohol dehydrogenase.
	9	Os01g0939400	SubName: Full=Putative uncharacterized protein;	Hypothetical protein.
	10	Os02g0101500	Os02g0101500 protein	Hydroxypyruvate reductase (EC 1.1.1.29).
	11	Os02g0105400	L-lactate dehydrogenase	L-lactate dehydrogenase A (EC 1.1.1.27) (LDH-A).
	12	Os02g0151600	Os02g0151600 protein	Ketol-acid reductoisomerase, chloroplast precursor (EC 1.1.1.86) (Acetohydroxy-acid reductoisomerase) (Alpha-keto-beta-hydroxylacil reductoisomerase).
	13	Os02g0274100	Peroxisomal fatty acid beta-oxidation multifunctional protein	Peroxisomal fatty acid beta-oxidation multifunctional protein (MFP) [Includes: Enoyl-CoA hydratase (EC 4.2.1.17); 3-2-trans-enoyl-CoA isomerase (EC 5.3.3.8); 3-hydroxybutyryl-CoA epimerase (EC 5.1.2.3); 3-hydroxyacyl-CoA dehydrogenase (EC 1.1.1.35)].
	14	Os02g0506500	Os02g0506500 protein	UBA/THIF-type NAD/FAD binding fold domain containing protein.
	15	Os02g0562700	Putative uncharacterized protein	Gamma hydroxybutyrate dehydrogenase (EC 1.1.1.61).
	16	Os02g0665000	Malic enzyme	NADP-malic enzyme.
	17	Os03g0101600	Putative quinone oxidoreductase	Quinone oxidoreductase.
	18	Os03g0655700	3-isopropylmalate dehydrogenase	3-isopropylmalate dehydrogenase, chloroplast precursor (EC 1.1.1.85) (Beta-IPM dehydrogenase) (IMDH) (3-IPM-DH).
	19	Os04g0106400	Os04g0106400 protein	D-isomer specific 2-hydroxyacid dehydrogenase, catalytic region domain containing protein.
	20	Os04g0107200	Putative uncharacterized protein	D-isomer specific 2-hydroxyacid dehydrogenase, catalytic region domain containing protein.
	21	Os04g0107300	Putative uncharacterized protein P0479C12.21	D-isomer specific 2-hydroxyacid dehydrogenase, catalytic region domain containing protein.
	22	Os04g0376300	OSJNBb0006N15.11 protein	3-oxoacyl-[acyl-carrier-protein] reductase (EC 1.1.1.100) (3-ketoacyl- acyl carrier protein reductase) (Fragments).
	23	Os04g0485300	Glucose-6-phosphate 1-dehydrogenase	Glucose-6-phosphate dehydrogenase.
	24	Os05g0186300	Malic enzyme	NADP-malic enzyme.
	25	Os05g0313500	Putative quinone oxidoreductase	Zinc-containing alcohol dehydrogenase superfamily protein.
	26	Os05g0573700	Ketol-acid reductoisomerase, chloroplastic	Ketol-acid reductoisomerase, chloroplast precursor (EC 1.1.1.86) (Acetohydroxy-acid reductoisomerase) (Alpha-keto-beta-hydroxylacil reductoisomerase).
	27	Os06g0623600	Os06g0623200 protein	Cinnamoyl-CoA reductase (EC 1.2.1.44).
	28	Os06g0655100	Os06g0655100 protein	D-3-phosphoglycerate dehydrogenase family protein.
	29	Os07g0406300	Glucose-6-phosphate 1-dehydrogenase	Glucose-6-phosphate 1-dehydrogenase precursor (EC 1.1.1.49).
	30	Os07g0630800	Os07g0630800 protein	Lactate/malate dehydrogenase family protein.
	31	Os08g0401500	Putative uncharacterized protein	Mandelonitrile lyase-like protein.
	32	Os08g0512700	3-hydroxy-3-methylglutaryl-coenzyme A reductase 3	3-hydroxy-3-methylglutaryl coenzyme A reductase (EC 1.1.1.34) (Fragment).
	33	Os09g0493500	Os06g0623200 protein	Conserved hypothetical protein.
	34	Os10g0503500	Malic enzyme	NAD-dependent malic enzyme 59 kDa isoform, mitochondrial precursor (EC 1.1.1.39) (NAD-ME).
	35	Os11g0128800	Homoserine dehydrogenase	Homoserine dehydrogenase domain containing protein.
	36	Os11g0255500	cDNA clone:001-119-D10, full insert sequence	Allyl alcohol dehydrogenase; NADP-dependent oxidoreductase-like protein.
	37	Os12g0125400	Homoserine dehydrogenase	Homoserine dehydrogenase-like protein.
	38	Os12g0226900	cDNA clone:001-119-D10, full insert sequence	Allyl alcohol dehydrogenase.
	39	Os12g0443600	Os12g0443600 protein	UDP-glucose 6-dehydrogenase (EC 1.1.1.22) (UDP-Glc dehydrogenase) (UDP-GlcDH) (UDPGDH).
Oxidoreductase activity, acting on single donors with incorporation of molecular oxygen=12; for Shoot Na+/K+ (-4522)
	1	Os02g0280700	Os01g0372500 protein	Isopenicillin N synthase family protein.
	2	Os02g0194700	Lipoxygenase	Plant lipoxygenase family protein.
	3	Os02g0771600	Os01g0372500 protein	1-aminocyclopropane-1-carboxylate oxidase 1 (EC 1.14.17.4) (ACC oxidase 1) (Ethylene-forming enzyme) (EFE).
	4	Os03g0439500	Os01g0372500 protein	2OG-Fe(II) oxygenase domain containing protein.
	5	Os03g0618300	Os07g0169700 protein	Isopenicillin N synthase family protein.
	6	Os03g0700700	Lipoxygenase	Lipoxygenase (EC 1.13.11.12).
	7	Os05g0304600	Lipoxygenase	Linoleate:oxygen oxidoreductase (Fragment).
	8	Os05g0473900	Os05g0473900 protein	Phytanoyl-CoA dioxygenase family protein.
	9	Os06g0103300	Homogentisate 1,2-dioxygenase	Homogentisate 1,2-dioxygenase (EC 1.13.11.5) (Homogentisicase) (Homogentisate oxygenase) (Homogentisic acid oxidase).
	10	Os07g0169600	Os07g0169700 protein	2OG-Fe(II) oxygenase domain containing protein.
	11	Os08g0508800	Lipoxygenase 7, chloroplastic	Lipoxygenase, chloroplast precursor (EC 1.13.11.12).
	12	Os12g0559200	Lipoxygenase	Lipoxygenase (EC 1.13.11.12).

## Sheet: S4b1. GO categories; Biol Proc
Supplementary Table 4b Significant GO categories of biological processes along with GO terms, p-values, FDR values under stressed condition for differentially regulated genes for different morpho-physiological traits (determined by SEA analyiss).
Biological Process		Positive Genes									Negative Genes
		Sht Na (+1275)			Sht Nak (+6974)			Root K (+138)			Sht Na (-2391)			Sht NaK (-4522)			Root K (-821)
GO term	Description	Number of probes	p-value	FDR	Number of probes	p-value	FDR	Number of probes	p-value	FDR	Number of probes	p-value	FDR	Number of probes	p-value	FDR	Number of probes	p-value	FDR
GO:0080090	regulation of primary metabolic process										186	0.00027	0.0038
GO:0006350	regulation of transcription, gene expression										184	0.00053	0.0046
GO:0031323	regulation of cellular metabolic process										177	0.0011	0.0088
GO:0055114	oxidation reduction	29	2.3e-22	4.6e-20				6	6.3e-07	1.7e-05	54	1.9e-43	5.1e-41				12	1.7e-07	1.1e-05
GO:0006091	generation of precursor metabolites and energy (including photosynthesis, light harvesting)				26	0.0016	0.018				43	0.00029	0.0039	67	0.0022	0.022
GO:0032501	multicellular organismal process	8	0.00012	0.0019	88	1.1e-24	2.3e-22				27	9.3e-06	0.00024	31	1.5e-17	3.1e-15	10	0.0028	0.03
GO:0042221	response to chemical stimulus				110	2.6e-07	8.8e-06				19	6.4e-11	3.4e-09	77	3.6e-05	0.00063	6	0.00052	0.0098
GO:0070647	protein modification by small protein conjugation or removal				31	1.9e-05	0.00046				19	1.3e-06	3.7e-05	22	0.00044	0.0062
GO:0000003	reproduction				66	1.2e-17	1.1e-15				18	0.0018	0.013
GO:0006470	protein amino acid dephosphorylation										16	0.0043	0.027
GO:0009628	response to abiotic stimulus				29	8.4e-07	2.3e-05				12	0.0011	0.0084	29	3.1e-10	1.9e-08
GO:0019748	secondary metabolic process				31	2.9e-11	1.8e-09				11	0.00046	0.0045	34	1.5e-18	6.5e-16
GO:0070882	cellular cell wall organization or biogenesis										9	9.4e-07	3.1e-05	13	2.1e-08	7.9e-07
GO:0000041	transition metal ion transport										8	0.0047	0.029	13	0.0012	0.013
GO:0007049	cell cycle				17	2.5e-05	0.00057				7	0.0061	0.036	23	2.5e-13	2.6e-11
GO:0015674	di-, tri-valent inorganic cation transport										7	0.003	0.02
GO:0006915	apoptosis (programmed cell death)							9	0.00023	0.0015
GO:0006412	translation	45	0.0026	0.04
GO:0034621	cellular macromolecular complex subunit organization	19	2.3e-05	0.00041
GO:0071103	DNA conformation change (DNA packaging)	16	1.1e-06	2.4e-05
GO:0009607	response to biotic stimulus	8	1e-07	2.9e-06	14	3.4e-07	1.1e-05							11	5.9e-06	0.00014
GO:0009056	catabolic process (including protein, polysaccharadie catabolic process)				126	0.001	0.013
GO:0071554	cell wall organization or biogenesis				70	1.5e-16	1.1e-14
GO:0044255	cellular lipid metabolic process													51	7.1e-05	0.0011
GO:0044271	cellular nitrogen compound biosynthetic process (amine, amino acid biosynthetic process)													61	0.0024	0.022
GO:0051716	cellular response to stimulus				77	4.7e-10	2.6e-08							46	0.00025	0.0037
GO:0030243	cellulose metabolic process				17	0.0014	0.017
GO:0006310	DNA recombination				32	0.0027	0.028
GO:0000226	microtubule cytoskeleton organization				6	0.0015	0.018
GO:0010629	negative regulation of gene expression (gene silencing)													9	7.5e-06	0.00016
GO:0009144	purine nucleoside triphosphate metabolic process				25	0.0041	0.038
GO:0090066	regulation of anatomical structure size				9	1.6e-07	5.7e-06
GO:0023033	signaling pathway				40	7.9e-08	3.4e-06
GO:0023046	signaling process (including signal transduction, intracellular signallling process)				116	0.00075	0.01
GO:0044281	small molecule metabolic process				15	0.00042	0.0081							208	0.00059	0.008
GO:0055085	transmembrane transport													35	0.00025	0.0037

## Sheet: S4b2. List of genes; Biol Proc
Supplementary Table 4b2 List of genes under the significant GO categories of biological processes along with annotations under stressed condition for differentially regulated genes for different morpho-physiological traits (determined by SEA analyiss).
		Name	Description (Direct description or transfer from target)	Description/Annotation (From Agilent slide)
Apoptosis (Programmed cell death) = 9; for
	1	Os04g0205200	Os08g0539700 protein	Disease resistance protein family protein.
	2	Os08g0539700	Os08g0539700 protein	Disease resistance protein family protein.
	3	Os10g0132500	NBS-LRR class disease resistance protein	Disease resistance protein family protein.
	4	Os11g0222900	Putative uncharacterized protein	Disease resistance protein family protein.
	5	Os11g0605100	Putative uncharacterized protein	Disease resistance protein family protein.
	6	Os11g0606400	Putative uncharacterized protein	Disease resistance protein family protein.
	7	Os12g0202900	Os12g0202900 protein	Disease resistance protein family protein.
	8	Os12g0516300	Os02g0301800 protein	Disease resistance protein family protein.
	9	Os11g0161000	Os10g0135100 protein	NB-ARC domain containing protein.
Response to abiotic stimulus
	29, for Shoot Na+/K+ (+6974); Response to abiotic stimulus
		Os01g0218500	Hd3a protein	Similar to SP3D.
		Os01g0748800	Hd3a protein	PEBP family protein.
		Os02g0232300	Hd3a protein	TWIN SISTER of FT protein (TFL1 like protein).
		Os02g0554100	---	Similar to UVB-resistance protein UVR8.
		Os02g0804500	Os02g0804500 protein	Chaperone DnaJ family protein.
		Os03g0207300	Casein kinase II alpha subunit	Similar to Casein kinase II alpha subunit.
		Os03g0737200	E3 ubiquitin-protein ligase HOS1	Conserved hypothetical protein.
		Os03g0738800	Putative uncharacterized protein	Hypothetical protein.
		Os03g0825600	---	Conserved hypothetical protein.
		Os04g0432000	Serine/threonine-protein kinase SAPK9	Serine/threonine-protein kinase SAPK7 (EC 2.7.1.37) (Osmotic stress/abscisic acid-activated protein kinase 7).
		Os04g0435700	---	Similar to UVB-resistance protein UVR8.
		Os04g0477000	Putative uncharacterized protein	NPH3 domain containing protein.
		Os04g0488400	Hd3a protein	Similar to FLOWERING LOCUS T protein.
		Os04g0627400	---	PAK-box/P21-Rho-binding domain containing protein.
		Os04g0631900	OSJNBb0015D13.18 protein	Hypothetical protein.
		Os05g0118000	Protein SENSITIVITY TO RED LIGHT REDUCED 1	SRR1 domain containing protein.
		Os05g0333500	DNAJ homologue	Heat shock protein DnaJ family protein.
		Os06g0157500	FT-like protein	Similar to CiFT protein.
		Os06g0157700	FT-like protein	Similar to SP3D.
		Os06g0275000	Heading date 1	Hd1.
		Os06g0613400	Protein gamma response 1	Conserved hypothetical protein.
		Os07g0272300	Putative uncharacterized protein	Hypothetical protein.
		Os07g0490800	COP9 signalosome complex subunit 7	Similar to COP9 signalosome complex subunit 7 (CSN complex subunit 7) (FUSCA protein 5) (FUSCA5).
		Os07g0576100	Putative indole-3-acetic acid-amido synthetase GH3.10	GH3 auxin-responsive promoter family protein.
		Os07g0584200	Putative uncharacterized protein	NPH3 domain containing protein.
		Os07g0592600	Probable indole-3-acetic acid-amido synthetase GH3.2	Similar to Indole-3-acetic acid-amido synthetase GH3.3 (EC 6.3.2.-) (Auxin- responsive GH3-like protein 3) (AtGH3-3).
		Os07g0635900	Hydrophobic protein LTI6A	Hydrophobic protein LTI6A (Low temperature-induced protein 6A).
		Os07g0671500	Probable indole-3-acetic acid-amido synthetase GH3.11	Similar to Indole-3-acetic acid-amido synthetase GH3.17 (EC 6.3.2.-) (Auxin- responsive GH3-like protein 17) (AtGH3-17).
		Os12g0586100	Serine/threonine-protein kinase SAPK9	Serine/threonine-protein kinase SAPK9 (EC 2.7.1.37) (Osmotic stress/abscisic acid-activated protein kinase 9).
	12, for Shoot Na+ (-2391); Response to abiotic stimulus
		Os01g0104100	SubName: Full=Os01g0104100 protein;Flags: Fragment;	Zinc finger, RING-type domain containing protein.
		Os01g0207300	S-adenosylmethionine synthetase 2	Similar to S-adenosylmethionine synthetase 1 (EC 2.5.1.6) (Methionine adenosyltransferase 1) (AdoMet synthetase 1). Splice isoform 2.
		Os01g0634900	Uncharacterized protein At5g10860, mitochondrial	CBS domain containing protein.
		Os01g0846800	---	Regulator of chromosome condensation/beta-lactamase-inhibitor protein II domain containing protein.
		Os01g0850900	---	SOUL heme-binding protein family protein.
		Os03g0432100	Pyruvate, phosphate dikinase 2	Similar to Orthophosphate dikinase precursor (EC 2.7.9.1).
		Os03g0762000	Casein kinase II alpha subunit	Casein kinase II alpha subunit.
		Os03g0764800	Serine/threonine-protein kinase SAPK9	Serine/threonine-protein kinase SAPK8 (EC 2.7.1.37) (Osmotic stress/abscisic acid-activated protein kinase 8).
		Os06g0603000	Os06g0603000 protein	Similar to Heme oxygenase 1 (Fragment).
		Os07g0671500	Probable indole-3-acetic acid-amido synthetase GH3.11	Similar to Indole-3-acetic acid-amido synthetase GH3.17 (EC 6.3.2.-) (Auxin- responsive GH3-like protein 17) (AtGH3-17).
		Os11g0454300	Dehydrin	Similar to Water-stress inducible protein RAB21.
		Os11g0621500	---	Similar to EARLY FLOWERING 4 (Fragment).
	29; for Shoot Na+/K+ (-4522); Response to abiotic stimulus
		Os01g0176400	Putative uncharacterized protein	Similar to Photoreceptor-interacting protein-like.
		Os01g0702500	Dehydrin Rab25	Similar to Dehydrin DHN1 (B8).
		Os01g0869900	Serine/threonine-protein kinase SAPK9	Serine/threonine-protein kinase SAPK4 (EC 2.7.1.37) (Osmotic stress/abscisic acid-activated protein kinase 4).
		Os02g0437200	SNAP25 homologous protein SNAP33	Similar to SNAP-34.
		Os02g0504900	F-box/kelch-repeat protein SKIP4	Cyclin-like F-box domain containing protein.
		Os02g0581100	---	Conserved hypothetical protein.
		Os03g0206700	Putative uncharacterized protein	BTB domain containing protein.
		Os03g0347700	Os12g0117600 protein	NPH3 domain containing protein.
		Os03g0764800	Serine/threonine-protein kinase SAPK9	Serine/threonine-protein kinase SAPK8 (EC 2.7.1.37) (Osmotic stress/abscisic acid-activated protein kinase 8).
		Os03g0843300	Putative uncharacterized protein	Late embryogenesis abundant protein 2 family protein.
		Os04g0428900	COP9 signalosome complex subunit 8	Similar to CSN8.
		Os04g0691100	Serine/threonine-protein kinase SAPK9	Serine/threonine-protein kinase SAPK5 (EC 2.7.1.37) (Osmotic stress/abscisic acid-activated protein kinase 5).
		Os05g0143800	Probable indole-3-acetic acid-amido synthetase GH3.6	GH3 auxin-responsive promoter family protein.
		Os05g0584200	Os05g0584200 protein	Similar to Late embryogenesis abundant protein Lea14-A.
		Os06g0112200	Os06g0112200 protein	Purine and other phosphorylases, family 1 protein.
		Os06g0142600	Protein EARLY FLOWERING 3	Conserved hypothetical protein.
		Os06g0499500	Probable indole-3-acetic acid-amido synthetase GH3.7	Similar to Indole-3-acetic acid-amido synthetase GH3.17 (EC 6.3.2.-) (Auxin- responsive GH3-like protein 17) (AtGH3-17).
		Os06g0655500	F-box protein AFR	Cyclin-like F-box domain containing protein.
		Os07g0661400	---	Conserved hypothetical protein.
		Os08g0163400	Plastid RNA polymerase sigma factor	Sigma-70 factor family protein.
		Os08g0366200	---	Protein of unknown function DUF1313 family protein.
		Os08g0430700	---	Similar to UVB-resistance protein-like.
		Os09g0306700	---	Similar to Phytochrome and flowering time 1 protein.
		Os11g0118300	Putative uncharacterized protein	NPH3 domain containing protein.
		Os11g0118500	Os11g0118500 protein	NPH3 domain containing protein.
		Os12g0117400	Putative uncharacterized protein	Similar to RPT2-like protein.
		Os12g0117600	Os12g0117600 protein	BTB domain containing protein.
		Os12g0284000	---	Regulator of chromosome condensation/beta-lactamase-inhibitor protein II domain containing protein.
		Os12g0579000	---	Leo1-like protein family protein.
Response to chemical stimulus=110, for Shoot Na+/K+ (+6974)
	110, for Shoot Na+/K+ (+6974); response to chemical stimulus
		Os12g0572500	---	Region of unknown function XH domain containing protein.
		Os08g0230500	---	Protein of unknown function DUF537 family protein.
		Os01g0819000	---	Conserved hypothetical protein.
		Os03g0747500	---	Seed maturation protein domain containing protein.
		Os04g0165300	---	Conserved hypothetical protein.
		Os03g0747400	---	Seed maturation protein domain containing protein.
		Os08g0520500	Auxin response factor 11	Similar to Auxin response factor 5 (Transcription factor MONOPTEROS) (Auxin- responsive protein IAA24).
		Os04g0664400	Auxin response factor 11	Similar to Auxin response factor 5 (Transcription factor MONOPTEROS) (Auxin- responsive protein IAA24).
		Os06g0677800	Auxin response factor 12	Similar to P-167-1_1 (Fragment).
		Os02g0164900	Auxin response factor 12	Similar to Auxin response factor 3.
		Os04g0690600	Auxin response factor 13	Conserved hypothetical protein.
		Os05g0515400	Auxin response factor 15	Transcriptional factor B3 family protein.
		Os06g0196700	Auxin response factor 16	Similar to Auxin response factor 1.
		Os06g0685700	Auxin response factor 18	Similar to Auxin response factor 16.
		Os10g0479900	Auxin response factor 22	Similar to Auxin response factor 10.
		Os01g0856500	Auxin transporter-like protein 1	Amino acid/polyamine transporter II family protein.
		Os09g0437400	Auxin-induced protein-like|OJ1328_D07.16|Auxin-induced protein-like|OJ1328_D07.16|OsSAUR38|saur38	Auxin responsive SAUR protein family protein.
		Os06g0701900	Auxin-induced protein-like|P0596H10.21|Auxin-induced protein-like|OsSAUR27|P0596H10.21|saur27	Auxin responsive SAUR protein family protein.
		Os03g0633800	Auxin-responsive protein IAA12	Similar to IAA6 (Fragment).
		Os03g0797800	Auxin-responsive protein IAA14	AUX/IAA protein family protein.
		Os09g0527700	Auxin-responsive protein IAA26	Similar to Auxin-induced protein IAA4.
		Os01g0231000	Auxin-responsive protein IAA3	Similar to Auxin-responsive protein (Aux/IAA) (Fragment).
		Os03g0742900	Auxin-responsive protein IAA30	Aux /IAA protein.
		Os12g0601400	Auxin-responsive protein IAA31	Similar to Auxin-responsive protein (Aux/IAA) (Fragment).
		Os01g0286900	Auxin-responsive protein IAA4	Similar to Auxin-responsive protein IAA31 (Indoleacetic acid-induced protein 31).
		Os02g0723400	Auxin-responsive protein IAA8	AUX/IAA protein family protein.
		Os02g0643800	Auxin-responsive protein-like|OJ1282_H11.12|Auxin-responsive protein-like|OJ1282_H11.12|OsSAUR11|saur11	Auxin responsive SAUR protein family protein.
		Os01g0911700	B3 domain-containing protein VP1	Similar to Regulatory protein viviparous-1.
		Os06g0727200	Catalase	Catalase isozyme B (EC 1.11.1.6) (CAT-B).
		Os02g0115700	Catalase	Catalase isozyme A (EC 1.11.1.6) (CAT-A).
		Os05g0135500	Class III peroxidase 70	Haem peroxidase family protein.
		Os06g0237600	Class III peroxidase 76	Haem peroxidase family protein.
		Os05g0407500	Gibberellin receptor GID1	Esterase/lipase/thioesterase domain containing protein.
		Os12g0256000	Gibberellin receptor GID1	Esterase/lipase/thioesterase domain containing protein.
		Os07g0635900	Hydrophobic protein LTI6A	Hydrophobic protein LTI6A (Low temperature-induced protein 6A).
		Os07g0694700	L-ascorbate peroxidase 2, cytosolic	L-ascorbate peroxidase.
		Os02g0821600	MATE efflux protein-like	Hypothetical protein.
		Os01g0326100	Os01g0326100 protein	Similar to Peroxidase component PR-2 and/or 4 (Fragment).
		Os01g0327400	Os01g0327400 protein	Similar to Peroxidase (Fragment).
		Os01g0504500	Os01g0504500 protein	Multi antimicrobial extrusion protein MatE family protein.
		Os02g0161800	Os02g0161800 protein	Similar to Peroxidase precursor (EC 1.11.1.7).
		Os02g0240500	Os02g0240500 protein	Similar to Class III peroxidase GvPx2b (Fragment).
		Os01g0231500	Os02g0622100 protein	Similar to Casein kinase I (Fragment).
		Os02g0280400	Os02g0622100 protein	Similar to Dual specificity kinase 1.
		Os05g0593800	Os02g0622100 protein	Similar to Dual specificity kinase 1.
		Os02g0821500	Os02g0821500 protein	Multi antimicrobial extrusion protein MatE family protein.
		Os03g0339400	Os03g0339400 protein	Haem peroxidase, plant/fungal/bacterial family protein.
		Os04g0169100	Os04g0169100 protein	Similar to Ethylene receptor.
		Os04g0498700	Os04g0498700 protein	Haem peroxidase family protein.
		Os04g0613000	Os04g0613000 protein	Similar to Zinc transporter ZIP1 (Fragment).
		Os04g0653300	Os04g0653300 protein	Aux/IAA_ARF_dimerisation domain containing protein.
		Os04g0688300	Os04g0688300 protein	Haem peroxidase, plant/fungal/bacterial family protein.
		Os05g0135200	Os05g0135200 protein	Haem peroxidase family protein.
		Os05g0135400	Os05g0135400 protein	Haem peroxidase family protein.
		Os06g0102300	Os06g0102300 protein	Similar to Phytochelatin synthase.
		Os06g0494700	Os06g0494700 protein	Conserved hypothetical protein.
		Os06g0521400	Os06g0521400 protein	Haem peroxidase family protein.
		Os06g0521900	Os06g0521900 protein	Haem peroxidase family protein.
		Os06g0681600	Os06g0681600 protein	Haem peroxidase family protein.
		Os06g0707100	Os06g0707100 protein	Multi antimicrobial extrusion protein MatE family protein.
		Os07g0104600	Os07g0104600 protein	Haem peroxidase, plant/fungal/bacterial family protein.
		Os07g0499500	Os07g0499500 protein	Similar to Peroxidase 7 precursor (EC 1.11.1.7) (Atperox P7) (ATP30).
		Os07g0531400	Os07g0531400 protein	Similar to Peroxidase 27 precursor (EC 1.11.1.7) (Atperox P27) (PRXR7) (ATP12a).
		Os07g0639500	Os07g0639500 protein	Similar to Peroxidase precursor (EC 1.11.1.7).
		Os08g0207500	Os08g0207500 protein	Similar to Zinc transporter ZIP1 (Fragment).
		Os08g0532700	Os09g0507500 protein	Similar to Peroxidase 55 precursor (EC 1.11.1.7) (Atperox P55) (ATP20a).
		Os10g0536600	Os10g0536600 protein	Haem peroxidase, plant/fungal/bacterial family protein.
		Os11g0661600	Os11g0661600 protein	Similar to Peroxidase (EC 1.11.1.7).
		Os07g0104400	Os11g0661600 protein	Haem peroxidase family protein.
		Os12g0615700	Os12g0615700 protein	Similar to TRANSPARENT TESTA 12 protein.
		Os04g0608300	OSJNBa0060N03.10 protein|OSJNBa0060N03.10|OSJNBA0060N03.10|OSJNBa0060N03.10 protein|OsSAUR20|saur20	Galactokinase family protein.
		Os04g0662200	OSJNBa0084K01.8 protein|OSJNBa0084K01.8|OSJNBA0084K01.8|OSJNBa0084K01.8 protein|OsSAUR22|saur22	Auxin responsive SAUR protein family protein.
		Os04g0662400	OSJNBa0084K01.9 protein|OSJNBa0084K01.9|OSJNBA0084K01.9|OSJNBa0084K01.9 protein|OsSAUR23|saur23	Auxin responsive SAUR protein family protein.
		Os07g0259100	P0650D04.3 protein	Similar to Ethylene receptor.
		Os06g0232300	Probable auxin efflux carrier component 1c	Similar to Auxin transport protein REH1.
		Os07g0671500	Probable indole-3-acetic acid-amido synthetase GH3.11	Similar to Indole-3-acetic acid-amido synthetase GH3.17 (EC 6.3.2.-) (Auxin- responsive GH3-like protein 17) (AtGH3-17).
		Os07g0592600	Probable indole-3-acetic acid-amido synthetase GH3.2	Similar to Indole-3-acetic acid-amido synthetase GH3.3 (EC 6.3.2.-) (Auxin- responsive GH3-like protein 3) (AtGH3-3).
		Os07g0615200	Protein TIFY 10A	ZIM domain containing protein.
		Os08g0428400	Protein TIFY 6B	ZIM domain containing protein.
		Os07g0576100	Putative indole-3-acetic acid-amido synthetase GH3.10	GH3 auxin-responsive promoter family protein.
		Os01g0339600	Putative integral membrane protein	Conserved hypothetical protein.
		Os07g0639000	Putative peroxidase	Similar to Peroxidase 1.
		Os03g0369400	Putative peroxidase	Haem peroxidase family protein.
		Os03g0284100	Putative uncharacterized protein	Two-component response regulator-like PRR73 (Pseudo-response regulator 73) (OsPRR73).
		Os04g0524300	Putative uncharacterized protein	Similar to ZmRR2 protein (Response regulator 2).
		Os05g0135000	Putative uncharacterized protein	Haem peroxidase family protein.
		Os06g0521200	Putative uncharacterized protein	Haem peroxidase family protein.
		Os01g0963000	Putative uncharacterized protein	Similar to Peroxidase BP 1 precursor.
		Os01g0288200	Putative uncharacterized protein	Conserved hypothetical protein.
		Os07g0272300	Putative uncharacterized protein	Hypothetical protein.
		Os01g0263000	Putative uncharacterized protein	Similar to Peroxidase 9 precursor (EC 1.11.1.7) (Atperox P9) (ATP18a).
		Os03g0434500	Putative uncharacterized protein	Similar to Peroxidase (EC 1.11.1.7).
		Os07g0182400	Putative uncharacterized protein	AUX/IAA protein family protein.
		Os02g0830200	Putative uncharacterized protein	Similar to ZmRR2 protein (Response regulator 2).
		Os11g0671000	RecName: Full=Auxin-repressed 12.5 kDa protein;	Similar to Dormancy-associated protein.
		Os03g0848600	RPM1-interacting protein 4	Similar to NOI protein.
		Os04g0432000	Serine/threonine-protein kinase SAPK9	Serine/threonine-protein kinase SAPK7 (EC 2.7.1.37) (Osmotic stress/abscisic acid-activated protein kinase 7).
		Os12g0586100	Serine/threonine-protein kinase SAPK9	Serine/threonine-protein kinase SAPK9 (EC 2.7.1.37) (Osmotic stress/abscisic acid-activated protein kinase 9).
		Os11g0265600	SubName: Full=Diphthamide biosynthesis protein (ISS);	Diphthamide biosynthesis protein 2 family protein.
		Os02g0237000	SubName: Full=Os02g0237000 protein;	Similar to Peroxidase P7 (EC 1.11.1.7) (TP7).
		Os03g0216700	SubName: Full=Os03g0216700 protein;Flags: Fragment;	Multi antimicrobial extrusion protein MatE family protein.
		Os04g0571600	SubName: Full=Os04g0571600 protein;	Multi antimicrobial extrusion protein MatE family protein.
		Os06g0490400	SubName: Full=Os06g0490400 protein;	Similar to Peroxidase (EC 1.11.1.7).
		Os06g0159500	SubName: Full=Putative L-ascorbate peroxidase (ISS);	Conserved hypothetical protein.
		Os08g0130100	SubName: Full=Zinc-finger protein Lsd1;	Zinc finger, LSD1-type domain containing protein.
		Os04g0564700	Transparent testa 12 protein	Quinonprotein alcohol dehydrogenase-like domain containing protein.
		Os08g0376700	Type A response regulator 8	Response regulator 1.
		Os01g0220900	Zeamatin	Thaumatin, pathogenesis-related family protein.
		Os04g0448900	Zeaxanthin epoxidase	Similar to Zeaxanthin epoxidase.
		Os07g0574900	Zinc finger CCCH domain-containing protein 2	Conserved hypothetical protein.
	19; for Shoot Na+ (-2391); Response to chemical stimulus
		Os01g0104100	SubName: Full=Os01g0104100 protein;Flags: Fragment;	Zinc finger, RING-type domain containing protein.
		Os01g0231000	Auxin-responsive protein IAA3	Similar to Auxin-responsive protein (Aux/IAA) (Fragment).
		Os02g0143400	Auxin-induced protein-like|P0596H10.21|Auxin-induced protein-like|OsSAUR27|P0596H10.21|saur27	Auxin responsive SAUR protein family protein.
		Os02g0658500	EIN3-binding F-box protein 1	Conserved hypothetical protein.
		Os02g0810400	Os02g0622100 protein	Similar to Dual specificity kinase 1.
		Os03g0402800	Protein TIFY 10B	ZIM domain containing protein.
		Os03g0764800	Serine/threonine-protein kinase SAPK9	Serine/threonine-protein kinase SAPK8 (EC 2.7.1.37) (Osmotic stress/abscisic acid-activated protein kinase 8).
		Os04g0169100	Os04g0169100 protein	Similar to Ethylene receptor.
		Os04g0662400	OSJNBa0084K01.9 protein|OSJNBa0084K01.9|OSJNBA0084K01.9|OSJNBa0084K01.9 protein|OsSAUR23|saur23	Auxin responsive SAUR protein family protein.
		Os05g0349800	Embryonic abundant protein 1	Embryonic abundant protein 1.
		Os05g0407500	Gibberellin receptor GID1	Esterase/lipase/thioesterase domain containing protein.
		Os06g0712600	---	Protein of unknown function DUF702 family protein.
		Os07g0671500	Probable indole-3-acetic acid-amido synthetase GH3.11	Similar to Indole-3-acetic acid-amido synthetase GH3.17 (EC 6.3.2.-) (Auxin- responsive GH3-like protein 17) (AtGH3-17).
		Os08g0109400	Auxin-responsive protein IAA25	AUX/IAA protein family protein.
		Os08g0520500	Auxin response factor 11	Similar to Auxin response factor 5 (Transcription factor MONOPTEROS) (Auxin- responsive protein IAA24).
		Os08g0550700	Putative auxin induced protein|OSJNBb0011H15.4|OJ1479_B11.28|OSJNBb0011H15.4|Putative auxin induced protein	Similar to Auxin induced protein.
		Os09g0437400	Auxin-induced protein-like|OJ1328_D07.16|Auxin-induced protein-like|OJ1328_D07.16|OsSAUR38|saur38	Auxin responsive SAUR protein family protein.
		Os09g0546000	Putative auxin induced protein|OSJNBa0038K02.6|OSJNBa0038K02.6|OsSAUR44|Putative auxin induced protein|saur44	Similar to Auxin induced protein.
		Os12g0190000	---	Similar to VTC2.
	77; for Shoot Na+/K+ (-4522); response to chemical stimulus
		Os01g0326000	Class III peroxidase 13	Similar to Peroxidase (Fragment).
		Os01g0675700	Auxin-responsive protein IAA5	Similar to Auxin-responsive protein IAA14 (Indoleacetic acid-induced protein 14) (SOLITARY-ROOT protein).
		Os01g0702500	Dehydrin Rab25	Similar to Dehydrin DHN1 (B8).
		Os01g0869900	Serine/threonine-protein kinase SAPK9	Serine/threonine-protein kinase SAPK4 (EC 2.7.1.37) (Osmotic stress/abscisic acid-activated protein kinase 4).
		Os01g0962700	cDNA clone:001-025-F04, full insert sequence	Similar to Peroxidase 12 precursor (EC 1.11.1.7) (Atperox P12) (PRXR6) (ATP4a).
		Os02g0122200	Os02g0122200 protein	Conserved hypothetical protein.
		Os02g0141100	Auxin response factor 5	Similar to Auxin response factor 7 (Non-phototropic hypocotyl 4) (BIPOSTO protein) (Auxin-responsive protein IAA21/IAA23/IAA25).
		Os02g0236800	Os02g0236800 protein	Similar to Peroxidase (EC 1.11.1.7).
		Os02g0273800	Os02g0273800 protein	Protein prenyltransferase domain containing protein.
		Os02g0512000	Hypothetical protein OJ1789_D08.2|OJ1789_D08.2|Hypothetical protein OJ1789_D08.2|HypotheticalproteinOSJNBa0001A11.30|OJ1789_D08.2|OSJNBa0001A11.30	Auxin responsive SAUR protein family protein.
		Os02g0553200	Os02g0553200 protein	Similar to Thylakoid-bound ascorbate peroxidase (EC 1.11.1.11) (Fragment).
		Os02g0581100	---	Conserved hypothetical protein.
		Os02g0592500	---	Conserved hypothetical protein.
		Os02g0639700	SubName: Full=MJK13.5 protein;	UBA-like domain containing protein.
		Os02g0664000	Glutathione peroxidase	Similar to Phospholipid hydroperoxide glutathione peroxidase, chloroplast precursor (EC 1.11.1.12) (PHGPx).
		Os02g0684400	---	Conserved hypothetical protein.
		Os02g0769100	Hypothetical protein OJ1767_D02.23|OJ1767_D02.23|Hypothetical protein OJ1767_D02.23|HypotheticalproteinOJ1079_F11.8|OJ1079_F11.8	Auxin responsive SAUR protein family protein.
		Os02g0817600	Auxin-responsive protein IAA10	AUX/IAA protein family protein.
		Os02g0833100	Os02g0833100 protein	Conserved hypothetical protein.
		Os03g0186600	MADS-box transcription factor 47	Transcription factor, MADS-box domain containing protein.
		Os03g0284100	Putative uncharacterized protein	Two-component response regulator-like PRR73 (Pseudo-response regulator 73) (OsPRR73).
		Os03g0402800	Protein TIFY 10B	ZIM domain containing protein.
		Os03g0440200	Putative uncharacterized protein	Conserved hypothetical protein.
		Os03g0445700	LOB domain-containing protein 40	Similar to LOB domain protein 39.
		Os03g0764800	Serine/threonine-protein kinase SAPK9	Serine/threonine-protein kinase SAPK8 (EC 2.7.1.37) (Osmotic stress/abscisic acid-activated protein kinase 8).
		Os03g0830400	Uncharacterized protein At1g14870	PGPS/D12.
		Os03g0843300	Putative uncharacterized protein	Late embryogenesis abundant protein 2 family protein.
		Os03g0858800	Os03g0858800 protein	Multi antimicrobial extrusion protein MatE family protein.
		Os04g0165300	---	Conserved hypothetical protein.
		Os04g0223300	L-ascorbate peroxidase 2, cytosolic	Similar to Peroxisome type ascorbate peroxidase.
		Os04g0424200	Putative uncharacterized protein	Conserved hypothetical protein.
		Os04g0442100	P0076O17.10 protein	Smr protein/MutS2 C-terminal domain containing protein.
		Os04g0448600	---	ChaC-like protein family protein.
		Os04g0465100	Putative uncharacterized protein	Haem peroxidase, plant/fungal/bacterial family protein.
		Os04g0602100	Os04g0602100 protein	Haem peroxidase family protein.
		Os04g0664400	Auxin response factor 11	Similar to Auxin response factor 5 (Transcription factor MONOPTEROS) (Auxin- responsive protein IAA24).
		Os04g0671900	Auxin response factor 12	Similar to P-167-1_1 (Fragment).
		Os04g0688100	Os04g0688100 protein	Peroxidase (EC 1.11.1.7).
		Os04g0691100	Serine/threonine-protein kinase SAPK9	Serine/threonine-protein kinase SAPK5 (EC 2.7.1.37) (Osmotic stress/abscisic acid-activated protein kinase 5).
		Os05g0122900	BLE1 protein	BLE1 protein.
		Os05g0143800	Probable indole-3-acetic acid-amido synthetase GH3.6	GH3 auxin-responsive promoter family protein.
		Os05g0447200	Auxin transporter-like protein 2	Similar to AUX1-like protein.
		Os05g0499400	Putative uncharacterized protein	Haem peroxidase family protein.
		Os05g0584200	Os05g0584200 protein	Similar to Late embryogenesis abundant protein Lea14-A.
		Os06g0112200	Os06g0112200 protein	Purine and other phosphorylases, family 1 protein.
		Os06g0142600	Protein EARLY FLOWERING 3	Conserved hypothetical protein.
		Os06g0310200	Putative uncharacterized protein	Conserved hypothetical protein.
		Os06g0494400	Os06g0494400 protein	Multi antimicrobial extrusion protein MatE family protein.
		Os06g0495100	Os06g0495100 protein	Multi antimicrobial extrusion protein MatE family protein.
		Os06g0499500	Probable indole-3-acetic acid-amido synthetase GH3.7	Similar to Indole-3-acetic acid-amido synthetase GH3.17 (EC 6.3.2.-) (Auxin- responsive GH3-like protein 17) (AtGH3-17).
		Os06g0546500	Os06g0546500 protein	Similar to Class III peroxidase GvPx2b (Fragment).
		Os06g0547400	Os06g0547400 protein	Similar to Peroxidase P7 (EC 1.11.1.7) (TP7).
		Os06g0681600	Os06g0681600 protein	Haem peroxidase family protein.
		Os06g0714300	Auxin-induced protein-like|OJ1136_F03.27|Auxin-induced protein-like|OJ1136_F03.27|OsSAUR29|saur29	Auxin responsive SAUR protein family protein.
		Os06g0727200	Catalase	Catalase isozyme B (EC 1.11.1.6) (CAT-B).
		Os07g0516600	Os07g0516600 protein	Multi antimicrobial extrusion protein MatE family protein.
		Os07g0563400	SubName: Full=At1g11210;SubName: Full=At1g11210/T28P6_5;SubName: Full=T28P6.13 protein;	Protein of unknown function DUF761, plant family protein.
		Os07g0583000	---	Ribosome associated membrane RAMP4 family protein.
		Os07g0661400	---	Conserved hypothetical protein.
		Os07g0677200	Os07g0677200 protein	Peroxidase.
		Os07g0694300	Os01g0543100 protein	Haem peroxidase, plant/fungal/bacterial family protein.
		Os07g0694700	L-ascorbate peroxidase 2, cytosolic	L-ascorbate peroxidase.
		Os07g0695100	Putative uncharacterized protein	CheY-like domain containing protein.
		Os08g0141300	Os08g0141300 protein	Major sperm protein domain containing protein.
		Os08g0549100	L-ascorbate peroxidase 2, cytosolic	Similar to Peroxisome type ascorbate peroxidase.
		Os08g0562800	Os08g0562800 protein	Multi antimicrobial extrusion protein MatE family protein.
		Os09g0401300	Protein TIFY 6B	ZIM domain containing protein.
		Os09g0479100	SubName: Full=Putative uncharacterized protein;	Cyclin-like F-box domain containing protein.
		Os10g0190900	Os10g0190900 protein	Multi antimicrobial extrusion protein MatE family protein.
		Os10g0206800	Os10g0206800 protein	Multi antimicrobial extrusion protein MatE family protein.
		Os10g0395500	Putative integral membrane protein	Conserved hypothetical protein.
		Os11g0143300	Putative uncharacterized protein	Similar to Type-A response regulator.
		Os11g0149200	---	Conserved hypothetical protein.
		Os12g0125500	MatE family protein, expressed	Conserved hypothetical protein.
		Os12g0448900	Fatty acid alpha-oxidase	Similar to Pathogen-inducible alpha-dioxygenase.
		Os12g0514100	---	Ribosome associated membrane RAMP4 family protein.
		Os12g0566000	Os12g0566000 protein	HCO3- transporter, eukaryote family protein.
	6; for Root K+ (-821); response to chemical stimulus
		Name	Description (Direct description or transfer from target)
		Os01g0104100	SubName: Full=Os01g0104100 protein;Flags: Fragment;	Zinc finger, RING-type domain containing protein.
		Os01g0231000	Auxin-responsive protein IAA3	Similar to Auxin-responsive protein (Aux/IAA) (Fragment).
		Os02g0795300	SubName: Full=Os01g0104100 protein;Flags: Fragment;	Zinc finger, RING-type domain containing protein.
		Os04g0169100	Os04g0169100 protein	Similar to Ethylene receptor.
		Os05g0407500	Gibberellin receptor GID1	Esterase/lipase/thioesterase domain containing protein.
		Os05g0523300	Auxin-responsive protein IAA18	Similar to IAA8 (Fragment).
Response to biotic stimulus=8; for Shoot Na+ (+1275)
	8; for Shoot Na+ (+1275); Response to biotic stimulus
		Os01g0974400	Receptor-like kinase Xa21-binding protein 3	Zinc finger, RING-type domain containing protein.
		Os03g0212400	SNAP25 homologous protein SNAP33	Similar to SNAP-28.
		Os04g0493400	Chitinase 4	Similar to Chitinase.
		Os07g0691300	---	Wound-induced WI12 family protein.
		Os08g0374000	Os08g0374000 protein	Bet v I allergen family protein.
		Os10g0542900	SubName: Full=Chitinase;	chitinase [Oryza sativa (japonica cultivar-group)].
		Os12g0197500	Protein SUPPRESSOR OF GENE SILENCING 3 homolog	Region of unknown function, putative Zinc finger, XS and XH domain containing protein.
		Os12g0555000	Putative uncharacterized protein	Similar to Probenazole-inducible protein PBZ1.
	14; for Shoot Na+/K+ (+6974); response to biotic stimulus
		Os01g0220900	Zeamatin	Thaumatin, pathogenesis-related family protein.
		Os01g0516400	Probable protein Pop3	Dimeric alpha-beta barrel domain containing protein.
		Os01g0731600	RecName: Full=Pathogen-related protein;	Conserved hypothetical protein.
		Os01g0974400	Receptor-like kinase Xa21-binding protein 3	Zinc finger, RING-type domain containing protein.
		Os02g0312800	---	Ankyrin repeat containing protein.
		Os03g0275300	Receptor-like kinase Xa21-binding protein 3	Conserved hypothetical protein.
		Os03g0300400	Putative uncharacterized protein	Pathogen-related protein (JIOsPR10).
		Os03g0418000	Chitinase 12	Similar to Basic endochitinase 2 precursor (EC 3.2.1.14).
		Os03g0848600	RPM1-interacting protein 4	Similar to NOI protein.
		Os05g0112000	Receptor-like kinase Xa21-binding protein 3	Zinc finger, RING-type domain containing protein.
		Os05g0552900	---	MAP65/ASE1 family protein.
		Os06g0486300	MLO protein homolog 1	Similar to Mlo.
		Os07g0615200	Protein TIFY 10A	ZIM domain containing protein.
		Os08g0130100	SubName: Full=Zinc-finger protein Lsd1;	Zinc finger, LSD1-type domain containing protein.
	11; for Shoot Na+/K+ (-4522); response to biotic stimulus
		Os01g0731100	RecName: Full=Pathogen-related protein;	Similar to Pathogen-related protein.
		Os02g0437200	SNAP25 homologous protein SNAP33	Similar to SNAP-34.
		Os03g0132900	Chitinase	Similar to Chitinase (EC 3.2.1.14) (Fragment).
		Os07g0661400	---	Conserved hypothetical protein.
		Os08g0508800	Lipoxygenase 7, chloroplastic	Lipoxygenase, chloroplast precursor (EC 1.13.11.12).
		Os10g0542900	SubName: Full=Chitinase;	chitinase [Oryza sativa (japonica cultivar-group)].
		Os11g0141000	Os11g0141000 protein	Similar to PP2A regulatory subunit-like protein.
		Os11g0592000	Barwin, putative, expressed	Similar to Barwin.
		Os11g0592100	Barwin, putative, expressed	Similar to Barwin.
		Os12g0197500	Protein SUPPRESSOR OF GENE SILENCING 3 homolog	Region of unknown function, putative Zinc finger, XS and XH domain containing protein.
		Os12g0555500	PBZ1	Probenazole-inducible protein PBZ1.
Cellular response to stimulus=77
	77; for Shoot Na+/K+ (+6974) ; Cellular response to stimulus
		Os01g0217900	Os02g0494700 protein	Conserved hypothetical protein.
		Os01g0220900	Zeamatin	Thaumatin, pathogenesis-related family protein.
		Os01g0231000	Auxin-responsive protein IAA3	Similar to Auxin-responsive protein (Aux/IAA) (Fragment).
		Os01g0286900	Auxin-responsive protein IAA4	Similar to Auxin-responsive protein IAA31 (Indoleacetic acid-induced protein 31).
		Os01g0550200	---	Cyclin-like F-box domain containing protein.
		Os01g0799500	H0311C03.4 protein	DNA glycosylase family protein.
		Os01g0801100	Putative uncharacterized protein	Similar to Apurinic endonuclease-redox protein (DNA-(apurinic or apyrimidinic site) lyase) (EC 4.2.99.18).
		Os01g0856500	Auxin transporter-like protein 1	Amino acid/polyamine transporter II family protein.
		Os01g0911700	B3 domain-containing protein VP1	Similar to Regulatory protein viviparous-1.
		Os02g0125800	Os02g0125800 protein	Transcription factor Tfb4 family protein.
		Os02g0164900	Auxin response factor 12	Similar to Auxin response factor 3.
		Os02g0494700	Os02g0494700 protein	DNA glycosylase family protein.
		Os02g0497500	Os02g0497500 protein	Similar to DNA repair protein RAD50 (EC 3.6.-.-) (AtRAD50).
		Os02g0562100	Rad51	RecA bacterial DNA recombination family protein.
		Os02g0592300	Os02g0592300 protein	Similar to PMS5 protein (HPMS5 protein) (Fragment).
		Os02g0643800	Auxin-responsive protein-like|OJ1282_H11.12|Auxin-responsive protein-like|OJ1282_H11.12|OsSAUR11|saur11	Auxin responsive SAUR protein family protein.
		Os02g0723400	Auxin-responsive protein IAA8	AUX/IAA protein family protein.
		Os03g0198900	Os03g0198900 protein	DNA glycosylase family protein.
		Os03g0262300	Os03g0262300 protein	Conserved hypothetical protein.
		Os03g0633800	Auxin-responsive protein IAA12	Similar to IAA6 (Fragment).
		Os03g0742900	Auxin-responsive protein IAA30	Aux /IAA protein.
		Os03g0797800	Auxin-responsive protein IAA14	AUX/IAA protein family protein.
		Os03g0848600	RPM1-interacting protein 4	Similar to NOI protein.
		Os03g0856200	Os03g0856200 protein	Similar to KAP-2.
		Os04g0169100	Os04g0169100 protein	Similar to Ethylene receptor.
		Os04g0397100	OSJNBa0039C07.4 protein	Similar to ClpC protease.
		Os04g0432000	Serine/threonine-protein kinase SAPK9	Serine/threonine-protein kinase SAPK7 (EC 2.7.1.37) (Osmotic stress/abscisic acid-activated protein kinase 7).
		Os04g0507000	Os04g0507000 protein	Similar to DNA mismatch repair protein.
		Os04g0508900	Os04g0508900 protein	Ssl1-like domain containing protein.
		Os04g0608300	OSJNBa0060N03.10 protein|OSJNBa0060N03.10|OSJNBA0060N03.10|OSJNBa0060N03.10 protein|OsSAUR20|saur20	Galactokinase family protein.
		Os04g0653300	Os04g0653300 protein	Aux/IAA_ARF_dimerisation domain containing protein.
		Os04g0662200	OSJNBa0084K01.8 protein|OSJNBa0084K01.8|OSJNBA0084K01.8|OSJNBa0084K01.8 protein|OsSAUR22|saur22	Auxin responsive SAUR protein family protein.
		Os04g0662400	OSJNBa0084K01.9 protein|OSJNBa0084K01.9|OSJNBA0084K01.9|OSJNBa0084K01.9 protein|OsSAUR23|saur23	Auxin responsive SAUR protein family protein.
		Os04g0664400	Auxin response factor 11	Similar to Auxin response factor 5 (Transcription factor MONOPTEROS) (Auxin- responsive protein IAA24).
		Os04g0667900	Os04g0667900 protein	Regulatory protein RecX family protein.
		Os04g0673400	Os04g0673400 protein	Similar to Uracil-DNA glycosylase (EC 3.2.2.-) (UDG).
		Os04g0680000	Os04g0680000 protein	Transcription factor Tfb2 family protein.
		Os04g0680700	Os04g0680700 protein	MutS III domain containing protein.
		Os04g0690600	Auxin response factor 13	Conserved hypothetical protein.
		Os05g0118000	Protein SENSITIVITY TO RED LIGHT REDUCED 1	SRR1 domain containing protein.
		Os05g0144800	Os05g0144800 protein	Similar to TFIIH basal transcription factor complex helicase subunit (EC 3.6.1.-) (DNA-repair protein complementing XP-D cells) (Xeroderma pigmentosum group D complementing protein) (CXPD) (DNA excision repair protein ERCC-2).
		Os05g0407500	Gibberellin receptor GID1	Esterase/lipase/thioesterase domain containing protein.
		Os05g0446000	Putative uncharacterized protein	Similar to Transcriptional activator DEMETER (DNA glycosylase-related protein DME).
		Os05g0515400	Auxin response factor 15	Transcriptional factor B3 family protein.
		Os05g0540100	Flap endonuclease 1a	Flap endonuclease-1a (EC 3.-.-.-) (OsFEN-1a).
		Os05g0567500	cDNA, clone: J100087H10, full insert sequence	DNA glycosylase family protein.
		Os06g0132600	Os06g0132600 protein	Conserved hypothetical protein.
		Os06g0196700	Auxin response factor 16	Similar to Auxin response factor 1.
		Os06g0205000	Autophagy-related protein 12	Autophagy protein Apg12 family protein.
		Os06g0232300	Probable auxin efflux carrier component 1c	Similar to Auxin transport protein REH1.
		Os06g0237200	DNA polymerase lambda	Similar to DNA polymerase lambda.
		Os06g0613400	Protein gamma response 1	Conserved hypothetical protein.
		Os06g0677800	Auxin response factor 12	Similar to P-167-1_1 (Fragment).
		Os06g0685700	Auxin response factor 18	Similar to Auxin response factor 16.
		Os06g0701900	Auxin-induced protein-like|P0596H10.21|Auxin-induced protein-like|OsSAUR27|P0596H10.21|saur27	Auxin responsive SAUR protein family protein.
		Os07g0182400	Putative uncharacterized protein	AUX/IAA protein family protein.
		Os07g0259100	P0650D04.3 protein	Similar to Ethylene receptor.
		Os07g0490800	COP9 signalosome complex subunit 7	Similar to COP9 signalosome complex subunit 7 (CSN complex subunit 7) (FUSCA protein 5) (FUSCA5).
		Os07g0574900	Zinc finger CCCH domain-containing protein 2	Conserved hypothetical protein.
		Os07g0615200	Protein TIFY 10A	ZIM domain containing protein.
		Os07g0657600	Os07g0657600 protein	DNA glycosylase family protein.
		Os07g0694700	L-ascorbate peroxidase 2, cytosolic	L-ascorbate peroxidase.
		Os08g0130100	SubName: Full=Zinc-finger protein Lsd1;	Zinc finger, LSD1-type domain containing protein.
		Os08g0428400	Protein TIFY 6B	ZIM domain containing protein.
		Os08g0430200	Probable DNA repair protein RAD23	UV excision repair protein Rad23 family protein.
		Os08g0520500	Auxin response factor 11	Similar to Auxin response factor 5 (Transcription factor MONOPTEROS) (Auxin- responsive protein IAA24).
		Os09g0407200	Probable DNA repair protein RAD23	Similar to RAD23, isoform I.
		Os09g0437400	Auxin-induced protein-like|OJ1328_D07.16|Auxin-induced protein-like|OJ1328_D07.16|OsSAUR38|saur38	Auxin responsive SAUR protein family protein.
		Os09g0439000	DNA cross-link repair protein SNM1	Sterile alpha motif SAM domain containing protein.
		Os09g0527700	Auxin-responsive protein IAA26	Similar to Auxin-induced protein IAA4.
		Os10g0479900	Auxin response factor 22	Similar to Auxin response factor 10.
		Os11g0671000	RecName: Full=Auxin-repressed 12.5 kDa protein;	Similar to Dormancy-associated protein.
		Os12g0256000	Gibberellin receptor GID1	Esterase/lipase/thioesterase domain containing protein.
		Os12g0497300	Os12g0497300 protein	Similar to DNA repair protein RAD51 homolog.
		Os12g0563400	SubName: Full=Putative xeroderma pigmentosum group C protein (ISS);	Rhodanese-like domain containing protein.
		Os12g0586100	Serine/threonine-protein kinase SAPK9	Serine/threonine-protein kinase SAPK9 (EC 2.7.1.37) (Osmotic stress/abscisic acid-activated protein kinase 9).
		Os12g0601400	Auxin-responsive protein IAA31	Similar to Auxin-responsive protein (Aux/IAA) (Fragment).
	46; for Shoot Na+/K+ (-4522); Cellular response to stimulus	cellular response to stimulus=46
		Os01g0180600	Putative uncharacterized protein	Similar to MutS homolog 7 (Fragment).
		Os01g0184900	FACT complex subunit SSRP1-A	Similar to SSRP1 protein.
		Os01g0578000	Dmc1 protein type A	RecA bacterial DNA recombination family protein.
		Os01g0675700	Auxin-responsive protein IAA5	Similar to Auxin-responsive protein IAA14 (Indoleacetic acid-induced protein 14) (SOLITARY-ROOT protein).
		Os01g0691600	Os01g0691600 protein	Similar to DNA repair helicase XPB2 (EC 3.6.1.-) (XPB homolog 2) (ERCC3 homolog 2) (RAD25 homolog 2) (AtXPB2).
		Os01g0777300	Exonuclease 1	DNA repair protein (XPGC)/yeast Rad family protein.
		Os01g0869900	Serine/threonine-protein kinase SAPK9	Serine/threonine-protein kinase SAPK4 (EC 2.7.1.37) (Osmotic stress/abscisic acid-activated protein kinase 4).
		Os02g0141100	Auxin response factor 5	Similar to Auxin response factor 7 (Non-phototropic hypocotyl 4) (BIPOSTO protein) (Auxin-responsive protein IAA21/IAA23/IAA25).
		Os02g0512000	Hypothetical protein OJ1789_D08.2|OJ1789_D08.2|Hypothetical protein OJ1789_D08.2|HypotheticalproteinOSJNBa0001A11.30|OJ1789_D08.2|OSJNBa0001A11.30	Auxin responsive SAUR protein family protein.
		Os02g0625000	Putative uncharacterized protein	Similar to Deoxyribodipyrimidine photo-lyase (EC 4.1.99.3) (DNA photolyase) (Photoreactivating enzyme).
		Os02g0639700	SubName: Full=MJK13.5 protein;	UBA-like domain containing protein.
		Os02g0769100	Hypothetical protein OJ1767_D02.23|OJ1767_D02.23|Hypothetical protein OJ1767_D02.23|HypotheticalproteinOJ1079_F11.8|OJ1079_F11.8	Auxin responsive SAUR protein family protein.
		Os02g0817600	Auxin-responsive protein IAA10	AUX/IAA protein family protein.
		Os03g0186600	MADS-box transcription factor 47	Transcription factor, MADS-box domain containing protein.
		Os03g0242100	Os03g0242100 protein	Checkpoint protein Rad24 family protein.
		Os03g0343400	Os03g0343400 protein	Similar to Photolyase/blue-light receptor PHR2.
		Os03g0764800	Serine/threonine-protein kinase SAPK9	Serine/threonine-protein kinase SAPK8 (EC 2.7.1.37) (Osmotic stress/abscisic acid-activated protein kinase 8).
		Os03g0834000	Flap endonuclease 1b	Flap endonuclease-1b (EC 3.-.-.-) (OsFEN-1b).
		Os04g0223300	L-ascorbate peroxidase 2, cytosolic	Similar to Peroxisome type ascorbate peroxidase.
		Os04g0428900	COP9 signalosome complex subunit 8	Similar to CSN8.
		Os04g0442100	P0076O17.10 protein	Smr protein/MutS2 C-terminal domain containing protein.
		Os04g0664400	Auxin response factor 11	Similar to Auxin response factor 5 (Transcription factor MONOPTEROS) (Auxin- responsive protein IAA24).
		Os04g0671900	Auxin response factor 12	Similar to P-167-1_1 (Fragment).
		Os04g0691100	Serine/threonine-protein kinase SAPK9	Serine/threonine-protein kinase SAPK5 (EC 2.7.1.37) (Osmotic stress/abscisic acid-activated protein kinase 5).
		Os05g0108500	Os05g0108500 protein	REX1 DNA Repair family protein.
		Os05g0170800	Putative uncharacterized protein	UvrB/UvrC protein domain containing protein.
		Os05g0198700	Os05g0198700 protein	REX1 DNA Repair family protein.
		Os05g0376300	Os05g0376300 protein	Conserved hypothetical protein.
		Os05g0447200	Auxin transporter-like protein 2	Similar to AUX1-like protein.
		Os05g0540100	Flap endonuclease 1a	Flap endonuclease-1a (EC 3.-.-.-) (OsFEN-1a).
		Os06g0132600	Os06g0132600 protein	Conserved hypothetical protein.
		Os06g0142600	Protein EARLY FLOWERING 3	Conserved hypothetical protein.
		Os06g0151600	Os06g0151600 protein	DNA repair protein RadA family protein.
		Os06g0643600	Os06g0643600 protein	Formamidopyrimidine-DNA glycolase family protein.
		Os06g0655500	F-box protein AFR	Cyclin-like F-box domain containing protein.
		Os06g0714300	Auxin-induced protein-like|OJ1136_F03.27|Auxin-induced protein-like|OJ1136_F03.27|OsSAUR29|saur29	Auxin responsive SAUR protein family protein.
		Os07g0586700	SubName: Full=Putative transcription repressor HOTR;	Conserved hypothetical protein.
		Os07g0694700	L-ascorbate peroxidase 2, cytosolic	L-ascorbate peroxidase.
		Os08g0304900	Os08g0304900 protein	Similar to AtMMH-1 protein (F6D8.28 protein).
		Os08g0366200	---	Protein of unknown function DUF1313 family protein.
		Os08g0430200	Probable DNA repair protein RAD23	UV excision repair protein Rad23 family protein.
		Os08g0549100	L-ascorbate peroxidase 2, cytosolic	Similar to Peroxisome type ascorbate peroxidase.
		Os09g0401300	Protein TIFY 6B	ZIM domain containing protein.
		Os09g0536000	Os09g0536000 protein	Exodeoxyribonuclease III xth family protein.
		Os10g0167600	CPD photolyase	Similar to CPD photolyase.
		Os10g0555200	Os10g0555200 protein	Holliday junction resolvase YqgF family protein.
Signaling process
	Signal transduction, intracellular signalling process; signalling pathway=125; for Shoot Na+/K+ (+6974)
		Os01g0856500	Auxin transporter-like protein 1	Amino acid/polyamine transporter II family protein.
		Os02g0722500	Os02g0722500 protein	Arf GTPase activating protein family protein.
		Os08g0537600	Os08g0537600 protein	Arf GTPase activating protein family protein.
		Os03g0742900	Auxin-responsive protein IAA30	Aux /IAA protein.
		Os02g0723400	Auxin-responsive protein IAA8	AUX/IAA protein family protein.
		Os03g0797800	Auxin-responsive protein IAA14	AUX/IAA protein family protein.
		Os07g0182400	Putative uncharacterized protein	AUX/IAA protein family protein.
		Os04g0653300	Os04g0653300 protein	Aux/IAA_ARF_dimerisation domain containing protein.
		Os02g0643800	Auxin-responsive protein-like|OJ1282_H11.12|Auxin-responsive protein-like|OJ1282_H11.12|OsSAUR11|saur11	Auxin responsive SAUR protein family protein.
		Os04g0662200	OSJNBa0084K01.8 protein|OSJNBa0084K01.8|OSJNBA0084K01.8|OSJNBa0084K01.8 protein|OsSAUR22|saur22	Auxin responsive SAUR protein family protein.
		Os04g0662400	OSJNBa0084K01.9 protein|OSJNBa0084K01.9|OSJNBA0084K01.9|OSJNBa0084K01.9 protein|OsSAUR23|saur23	Auxin responsive SAUR protein family protein.
		Os06g0701900	Auxin-induced protein-like|P0596H10.21|Auxin-induced protein-like|OsSAUR27|P0596H10.21|saur27	Auxin responsive SAUR protein family protein.
		Os09g0437400	Auxin-induced protein-like|OJ1328_D07.16|Auxin-induced protein-like|OJ1328_D07.16|OsSAUR38|saur38	Auxin responsive SAUR protein family protein.
		Os06g0199800	Os06g0199800 protein	cAMP-type GPCR family protein.
		Os02g0618200	Two-component response regulator-like PRR1	CheY-like domain containing protein.
		Os09g0532400	Two-component response regulator-like PRR95	CheY-like domain containing protein.
		Os01g0495200	---	Conserved hypothetical protein.
		Os01g0600200	Os01g0600200 protein	Conserved hypothetical protein.
		Os01g0738500	Putative uncharacterized protein	Conserved hypothetical protein.
		Os01g0835000	Os01g0835000 protein	Conserved hypothetical protein.
		Os02g0198400	SubName: Full=Predicted protein;Flags: Fragment;	Conserved hypothetical protein.
		Os03g0650400	Protein DYAD	Conserved hypothetical protein.
		Os04g0690600	Auxin response factor 13	Conserved hypothetical protein.
		Os07g0574900	Zinc finger CCCH domain-containing protein 2	Conserved hypothetical protein.
		Os02g0592600	Putative uncharacterized protein	Copper amine oxidase family protein.
		Os02g0150800	Putative adagio-like protein 2	Cyclin-like F-box domain containing protein.
		Os10g0516800	Os04g0541500 protein	Diacylglycerol kinase, catalytic region domain containing protein.
		Os05g0407500	Gibberellin receptor GID1	Esterase/lipase/thioesterase domain containing protein.
		Os12g0256000	Gibberellin receptor GID1	Esterase/lipase/thioesterase domain containing protein.
		Os04g0608300	OSJNBa0060N03.10 protein|OSJNBa0060N03.10|OSJNBA0060N03.10|OSJNBa0060N03.10 protein|OsSAUR20|saur20	Galactokinase family protein.
		Os08g0230300	SubName: Full=Putative uncharacterized protein;	Galactose oxidase, central domain containing protein.
		Os06g0111400	Os06g0111400 protein	Guanine nucleotide binding protein (G-protein), alpha subunit family protein.
		Os06g0654300	Os06g0654300 protein	Histidine kinase, homodimeric domain containing protein.
		Os02g0193800	Putative guanine nucleotide-exchange protein GEP2	Hypothetical protein.
		Os07g0563000	Os07g0563000 protein	Hypothetical protein.
		Os03g0186500	Os03g0186500 protein	Myoactive tetradecapeptides family protein.
		Os04g0689300	Os04g0689300 protein	Phosphatidylinositol-specific phospholipase C, X region domain containing protein.
		Os09g0115600	Os09g0115600 protein	Phosphatidylinositol-specific phospholipase C, X region domain containing protein.
		Os03g0283800	Os03g0283800 protein	RabGAP/TBC domain containing protein.
		Os06g0661700	Os06g0661700 protein	RabGAP/TBC domain containing protein.
		Os08g0337700	Os08g0337700 protein	RabGAP/TBC domain containing protein.
		Os08g0547200	Os08g0547200 protein	RabGAP/TBC domain containing protein.
		Os09g0515800	Os09g0515800 protein	RabGAP/TBC domain containing protein.
		Os09g0528800	Putative uncharacterized protein	RabGAP/TBC domain containing protein.
		Os03g0810600	Rac-like GTP-binding protein 1	Ras GTPase family protein.
		Os06g0714600	Ras-related protein RGP1	Ras GTPase family protein.
		Os10g0456600	Putative uncharacterized protein	Ras GTPase family protein.
		Os01g0843300	Os01g0843300 protein	Ras small GTPase, Rab type family protein.
		Os01g0558600	Ras-related protein RIC1	Ras-related protein RIC1.
		Os07g0569100	RecName: Full=Remorin;AltName: Full=pp34;	Remorin, C-terminal region domain containing protein.
		Os08g0376700	Type A response regulator 8	Response regulator 1.
		Os07g0486500	Os07g0486500 protein	Rho GTPase activation protein domain containing protein.
		Os04g0432000	Serine/threonine-protein kinase SAPK9	Serine/threonine-protein kinase SAPK7 (EC 2.7.1.37) (Osmotic stress/abscisic acid-activated protein kinase 7).
		Os12g0586100	Serine/threonine-protein kinase SAPK9	Serine/threonine-protein kinase SAPK9 (EC 2.7.1.37) (Osmotic stress/abscisic acid-activated protein kinase 9).
		Os03g0278400	Os03g0278400 protein	Similar to ADP ribosylation GTPase-like protein (Fragment).
		Os08g0248900	cDNA clone:J013098K24, full insert sequence	Similar to ADP-ribosylation factor 3.
		Os02g0608500	Os02g0608500 protein	Similar to Ankyrin-kinase protein (Fragment).
		Os06g0196700	Auxin response factor 16	Similar to Auxin response factor 1.
		Os10g0479900	Auxin response factor 22	Similar to Auxin response factor 10.
		Os06g0685700	Auxin response factor 18	Similar to Auxin response factor 16.
		Os02g0164900	Auxin response factor 12	Similar to Auxin response factor 3.
		Os04g0664400	Auxin response factor 11	Similar to Auxin response factor 5 (Transcription factor MONOPTEROS) (Auxin- responsive protein IAA24).
		Os08g0520500	Auxin response factor 11	Similar to Auxin response factor 5 (Transcription factor MONOPTEROS) (Auxin- responsive protein IAA24).
		Os06g0232300	Probable auxin efflux carrier component 1c	Similar to Auxin transport protein REH1.
		Os09g0527700	Auxin-responsive protein IAA26	Similar to Auxin-induced protein IAA4.
		Os01g0231000	Auxin-responsive protein IAA3	Similar to Auxin-responsive protein (Aux/IAA) (Fragment).
		Os12g0601400	Auxin-responsive protein IAA31	Similar to Auxin-responsive protein (Aux/IAA) (Fragment).
		Os01g0286900	Auxin-responsive protein IAA4	Similar to Auxin-responsive protein IAA31 (Indoleacetic acid-induced protein 31).
		Os05g0208100	CBL-interacting protein kinase 5	Similar to CBL-interacting serine/threonine-protein kinase 15 (EC 2.7.1.37) (Serine/threonine-protein kinase ATPK10) (SOS2-like protein kinase PKS3) (SOS-interacting protein 2) (SNF1-related kinase 3.1).
		Os07g0490800	COP9 signalosome complex subunit 7	Similar to COP9 signalosome complex subunit 7 (CSN complex subunit 7) (FUSCA protein 5) (FUSCA5).
		Os12g0576900	cDNA clone:J023080K21, full insert sequence	Similar to Diacylglycerol kinase 1 (EC 2.7.1.107) (Diglyceride kinase 1) (DGK 1) (DAG kinase 1).
		Os08g0249600	Os08g0249600 protein	Similar to Diacylglycerol kinase-like protein.
		Os11g0671000	RecName: Full=Auxin-repressed 12.5 kDa protein;	Similar to Dormancy-associated protein.
		Os05g0155200	Os05g0155200 protein	Similar to Ethylene receptor homolog.
		Os02g0820900	Os02g0820900 protein	Similar to Ethylene receptor.
		Os03g0701700	Os03g0701700 protein	Similar to Ethylene receptor.
		Os04g0169100	Os04g0169100 protein	Similar to Ethylene receptor.
		Os07g0259100	P0650D04.3 protein	Similar to Ethylene receptor.
		Os01g0280500	cDNA clone:J033120G02, full insert sequence	Similar to Eukaryotic translation initiation factor 6 (eIF-6) (B4 integrin interactor) (CAB) (p27(BBP)) (B(2)GCN homolog).
		Os09g0510700	Os09g0510700 protein	Similar to GCN4-complementing protein homolog.
		Os07g0522600	Os07g0522600 protein	Similar to Glutamate receptor 3.4 precursor (Ligand-gated ion channel 3.4) (AtGLR4). Splice isoform 2.
		Os05g0574500	GTP-binding nuclear protein Ran-1	Similar to GTP-binding nuclear protein Ran1B (Fragment).
		Os09g0327100	Putative uncharacterized protein	Similar to GTP-binding protein.
		Os01g0923700	Os01g0923700 protein	Similar to Histidine kinase-like protein.
		Os03g0633800	Auxin-responsive protein IAA12	Similar to IAA6 (Fragment).
		Os06g0297800	No pollen	Similar to No pollen.
		Os03g0848600	RPM1-interacting protein 4	Similar to NOI protein.
		Os07g0496000	Ras-related protein Rab-6A, putative, expressed	Similar to Nt-rab6 protein.
		Os06g0677800	Auxin response factor 12	Similar to P-167-1_1 (Fragment).
		Os02g0326600	Putative pattern formation protein GNOM	Similar to Pattern formation protein EMB30.
		Os11g0209700	Phosphatidylinositol 4-kinase	Similar to Phosphatidylinositol 4-kinase (EC 2.7.1.67).
		Os03g0711200	Phosphatidylinositol 3-and 4-kinase, putative	Similar to Phosphatidylinositol 4-kinase alpha (Fragment).
		Os12g0562500	Protein kinase family protein, putative, expressed	Similar to Protein kinase-like protein (Fragment).
		Os05g0555100	Putative uncharacterized protein B'zeta	Similar to Protein phosphatase 2A B'kappa subunit.
		Os01g0714900	cDNA clone:J013000E15, full insert sequence	Similar to RAB7A.
		Os05g0536900	cDNA clone:J013000E15, full insert sequence	Similar to RAB7A.
		Os02g0679500	Putative uncharacterized protein	Similar to Rac GTPase activating protein 1.
		Os04g0577200	Putative uncharacterized protein	Similar to Rac GTPase activating protein 1.
		Os05g0280200	Ras-related protein RGP2	Similar to Ras-related protein Rab11A.
		Os01g0848700	Putative uncharacterized protein	Similar to Ras-related protein Rab11C.
		Os03g0823700	Putative uncharacterized protein	Similar to Ras-related protein Rab11C.
		Os09g0281700	Ras-related protein RGP1	Similar to Ras-related protein RGP1 (GTP-binding regulatory protein RGP1).
		Os03g0666500	RAB5A protein	Similar to Ras-related protein RHA1.
		Os01g0750000	Putative uncharacterized protein	Similar to Ras-related protein RIC2.
		Os01g0911700	B3 domain-containing protein VP1	Similar to Regulatory protein viviparous-1.
		Os03g0224200	---	Similar to Response regulator 8.
		Os02g0834000	Rac-like GTP-binding protein 1	Similar to Rop4 small GTP binding protein.
		Os03g0246800	Putative guanine nucleotide-exchange protein GEP2	Similar to Sec7p-like protein (Fragment).
		Os06g0563300	Os06g0563300 protein	Similar to Ser/Thr specific protein phosphatase 2A B regulatory subunit alpha isoform.
		Os12g0132200	CBL-interacting protein kinase 32	Similar to Serine/threonine kinase.
		Os02g0120800	Rac-like GTP-binding protein 1	Similar to Small GTP-binding protein (Fragment).
		Os02g0312600	Rac-like GTP-binding protein 1	Similar to Small GTP-binding protein (Fragment).
		Os02g0178000	Putative uncharacterized protein	Similar to SNF1 related protein kinase-like protein.
		Os09g0134500	Os09g0134500 protein	Similar to Trithorax-like protein 1.
		Os01g0904700	Response regulator	Similar to Two-component response regulator ARR1.
		Os06g0183100	---	Similar to Two-component response regulator ARR14.
		Os02g0830200	Putative uncharacterized protein	Similar to ZmRR2 protein (Response regulator 2).
		Os04g0524300	Putative uncharacterized protein	Similar to ZmRR2 protein (Response regulator 2).
		Os02g0742200	Rac-like GTP-binding protein 1	Small GTP-binding protein OsRac3.
		Os05g0118000	Protein SENSITIVITY TO RED LIGHT REDUCED 1	SRR1 domain containing protein.
		Os05g0515400	Auxin response factor 15	Transcriptional factor B3 family protein.
		Os03g0284100	Putative uncharacterized protein	Two-component response regulator-like PRR73 (Pseudo-response regulator 73) (OsPRR73).
		Os07g0615200	Protein TIFY 10A	ZIM domain containing protein.
		Os08g0428400	Protein TIFY 6B	ZIM domain containing protein.
		Os08g0130100	SubName: Full=Zinc-finger protein Lsd1;	Zinc finger, LSD1-type domain containing protein.
Transmembrane transport=35; for Shoot Na+/K+ (-4522)
		Name	Description (Direct description or transfer from target)
		Os05g0553000	ATP synthase subunit beta	ATP synthase beta chain, mitochondrial precursor (EC 3.6.3.14).
		Os02g0122200	Os02g0122200 protein	Conserved hypothetical protein.
		Os02g0833100	Os02g0833100 protein	Conserved hypothetical protein.
		Os04g0165300	---	Conserved hypothetical protein.
		Os10g0395500	Putative integral membrane protein	Conserved hypothetical protein.
		Os11g0620400	Os11g0620400 protein	Conserved hypothetical protein.
		Os12g0125500	MatE family protein, expressed	Conserved hypothetical protein.
		Os09g0479100	SubName: Full=Putative uncharacterized protein;	Cyclin-like F-box domain containing protein.
		Os03g0594400	Os03g0594400 protein	Monosaccharide transporter 2.
		Os03g0858800	Os03g0858800 protein	Multi antimicrobial extrusion protein MatE family protein.
		Os06g0494400	Os06g0494400 protein	Multi antimicrobial extrusion protein MatE family protein.
		Os06g0495100	Os06g0495100 protein	Multi antimicrobial extrusion protein MatE family protein.
		Os07g0516600	Os07g0516600 protein	Multi antimicrobial extrusion protein MatE family protein.
		Os08g0562800	Os08g0562800 protein	Multi antimicrobial extrusion protein MatE family protein.
		Os10g0190900	Os10g0190900 protein	Multi antimicrobial extrusion protein MatE family protein.
		Os10g0206800	Os10g0206800 protein	Multi antimicrobial extrusion protein MatE family protein.
		Os02g0273800	Os02g0273800 protein	Protein prenyltransferase domain containing protein.
		Os07g0495200	Os07g0495200 protein	Similar to ATP synthase delta' chain, mitochondrial precursor (EC 3.6.3.14).
		Os10g0320400	ATP synthase gamma chain	Similar to ATP synthase gamma chain, mitochondrial precursor (EC 3.6.3.14).
		Os01g0133400	Os01g0133400 protein	Similar to Hexose transporter (Fragment).
		Os03g0101300	Putative uncharacterized protein	Similar to Hexose transporter.
		Os03g0218400	Os03g0218400 protein	Similar to Hexose transporter.
		Os07g0106200	Monosaccharide transporter 3	Similar to Hexose transporter.
		Os04g0453200	Os04g0453200 protein	Similar to Monosaccharide transporter 1.
		Os04g0454200	OSIGBa0093K19.7 protein	Similar to Monosaccharide transporter 1.
		Os07g0131600	Os07g0131600 protein	Similar to Monosaccharide transporter.
		Os01g0565900	Protein transport protein Sec61 subunit beta	Similar to Protein transport protein Sec61 beta subunit.
		Os03g0363500	Os03g0363500 protein	Similar to Sugar transporter-like protein.
		Os02g0550100	Os02g0550100 protein	Similar to Vacuolar ATP synthase 16 kDa proteolipid subunit (EC 3.6.3.14) (V- ATPase 16 kDa proteolipid subunit) (Fragment).
		Os11g0169900	V-type proton ATPase 16 kDa proteolipid subunit	Similar to Vacuolar ATP synthase 16 kDa proteolipid subunit (EC 3.6.3.14) (V- ATPase 16 kDa proteolipid subunit) (Fragment).
		Os04g0529800	Putative uncharacterized protein	Sugar transporter family protein.
		Os12g0512100	Os12g0512100 protein	Sugar transporter family protein.
		Os03g0823100	Sugar transporter family protein, putative, expressed	Sugar transporter-like protein.
		Os04g0491700	Os04g0491700 protein	TGF-beta receptor, type I/II extracellular region family protein.
		Os08g0535600	Os08g0535600 protein	Zinc finger, Tim10/DDP-type family protein.
di-, tri-valent inorganic cation transport (including metal ion); and =7; for Shoot Na+ (-2391)
		Os01g0952800	BHLH transcription factor	Basic helix-loop-helix dimerisation region bHLH domain containing protein.
		Os09g0440700	Putative uncharacterized protein	Ctr copper transporter family protein.
		Os04g0469800	Os04g0469800 protein	Cytochrome P450 724B1 (EC 1.14.-.-) (OsDWARF11) (Dwarf protein 11).
		Os05g0197300	Zinc-regulated transporter 7|ZIP7|Hypothetical protein P0636E04.6|P0636E04.6	IQ calmodulin-binding region domain containing protein.
		Os03g0307300	Nicotianamine synthase 1	Nicotianamine synthase 1 (EC 2.5.1.43) (S-adenosyl-L-methionine:S- adenosyl-L-methionine:S-adenosyl-methionine 3-amino-3- carboxypropyltransferase 1) (OsNAS1).
		Os03g0307200	Nicotianamine synthase 2	Nicotianamine synthase 2 (EC 2.5.1.43) (S-adenosyl-L-methionine:S- adenosyl-L-methionine:S-adenosyl-methionine 3-amino-3- carboxypropyltransferase 2) (OsNAS2).
		Os05g0456200	Deoxymugineic acid synthase1	Similar to Aldose reductase.
		Os05g0474600	Deoxymugineic acid synthase1	Similar to Aldose reductase-related protein (EC 1.1.1.21).
		Os01g0678500	Two pore calcium channel protein 1	Similar to Two-pore calcium channel.
Transition metal ion transport (inlcuding iron)=13; for Shoot Na+/K+ (-4522)
		Os01g0847700	Deoxymugineic acid synthase1	Similar to Aldose reductase.
		Os02g0794600	Os02g0794600 protein	Similar to Copper chaperone COX17-1.
		Os03g0237100	Deoxymugineic acid synthase1	Similar to NADPH-dependent codeinone reductase (EC 1.1.1.247).
		Os03g0411800	Os03g0411800 protein	Similar to Metal transport protein.
		Os03g0667500	Os03g0667500 protein	Similar to Metal transport protein.
		Os04g0578600	Os04g0578600 protein	Ferric reductase-like transmembrane component family protein.
		Os05g0164800	Putative uncharacterized protein	Similar to Zinc transporter 6, chloroplast precursor (ZRT/IRT-like protein 6).
		Os05g0472700	Os05g0472700 protein	Similar to Metal transport protein.
		Os06g0560000	Os06g0560000 protein	Ferroportin1 family protein.
		Os06g0665800	Os06g0665800 protein	ATPase, P-type, K/Mg/Cd/Cu/Zn/Na/Ca/Na/H-transporter family protein.
		Os07g0689600	Nicotianamine synthase 3	Nicotianamine synthase 3 (EC 2.5.1.43) (S-adenosyl-L-methionine:S- adenosyl-L-methionine:S-adenosyl-methionine 3-amino-3- carboxypropyltransferase 3) (OsNAS3).
		Os08g0205400	Copper chaperone homolog CCH	Heavy metal transport/detoxification protein domain containing protein.
		Os09g0440700	Putative uncharacterized protein	Ctr copper transporter family protein.
Regulation of transcription=173; for Shoot Na+ (-2391)
		Os02g0657000	AP2 domain-containing protein Rap211	AP2 domain-containing protein Rap211.
		Os08g0109400	Auxin-responsive protein IAA25	AUX/IAA protein family protein.
		Os01g0286100	Os01g0286100 protein	Basic helix-loop-helix dimerisation region bHLH domain containing protein.
		Os01g0952800	BHLH transcription factor	Basic helix-loop-helix dimerisation region bHLH domain containing protein.
		Os02g0433100	Os02g0433600 protein	Basic helix-loop-helix dimerisation region bHLH domain containing protein.
		Os02g0433600	Os02g0433600 protein	Basic helix-loop-helix dimerisation region bHLH domain containing protein.
		Os02g0705500	Os02g0705500 protein	Basic helix-loop-helix dimerisation region bHLH domain containing protein.
		Os02g0726700	Os02g0726700 protein	Basic helix-loop-helix dimerisation region bHLH domain containing protein.
		Os03g0188400	Os03g0188400 protein	Basic helix-loop-helix dimerisation region bHLH domain containing protein.
		Os08g0506700	Transcription factor RAU1	Basic helix-loop-helix dimerisation region bHLH domain containing protein.
		Os04g0564000	---	Carbohydrate-binding family V/XII domain containing protein.
		Os06g0647200	---	CheY-like domain containing protein.
		Os03g0639300	Expressed protein	Conserved hypothetical protein.
		Os03g0654600	Os03g0654600 protein	Conserved hypothetical protein.
		Os04g0411200	---	Conserved hypothetical protein.
		Os06g0494000	Os06g0494000 protein	Conserved hypothetical protein.
		Os08g0472400	SubName: Full=Chromosome chr7 scaffold_275, whole genome shotgun sequence;	Conserved hypothetical protein.
		Os09g0456700	SubName: Full=Chromosome chr7 scaffold_275, whole genome shotgun sequence;	Conserved hypothetical protein.
		Os01g0678700	DP protein	DP protein.
		Os01g0165000	Putative uncharacterized protein	DRE binding protein 2.
		Os03g0152100	Os03g0152100 protein	E2F dimerization factor.
		Os01g0542700	cDNA clone:002-167-H10, full insert sequence	Eukaryotic transcription factor, DNA-binding domain containing protein.
		Os02g0203000	Os02g0203000 protein	Eukaryotic transcription factor, DNA-binding domain containing protein.
		Os03g0770000	Putative uncharacterized protein	Eukaryotic transcription factor, DNA-binding domain containing protein.
		Os01g0105700	Putative uncharacterized protein	Helix-loop-helix DNA-binding domain containing protein.
		Os02g0671300	OSIGBa0158F05.9 protein	Helix-loop-helix DNA-binding domain containing protein.
		Os05g0337200	Os05g0337200 protein	Helix-loop-helix DNA-binding domain containing protein.
		Os02g0738400	Os10g0362300 protein	Histidine kinase 1.
		Os05g0588700	Os05g0588700 protein	Histone deacetylase interacting domain containing protein.
		Os03g0109400	Homeobox-leucine zipper protein HOX9	Homeobox domain containing protein.
		Os01g0818400	WUSCHEL-related homeobox 8	Homeodomain-like containing protein.
		Os04g0541700	Homeobox-leucine zipper protein HOX6	Homeodomain-like containing protein.
		Os04g0548700	Homeobox-leucine zipper protein HOX1	Homeodomain-like containing protein.
		Os06g0670300	Os06g0670300 protein	Homeodomain-like containing protein.
		Os01g0200300	Homeobox-leucine zipper protein HOX9	Hypothetical protein.
		Os03g0231000	Homeobox-leucine zipper protein HOX19	Hypothetical protein.
		Os08g0513700	Squamosa promoter-binding-like protein 15	Hypothetical protein.
		Os11g0111700	Os12g0111400 protein	Hypothetical protein.
		Os12g0111400	Os12g0111400 protein	Hypothetical protein.
		Os05g0129700	Homeobox protein knotted-1-like 1	KNOX class homeodomain protein (Knotted1-type homeobox protein OSH71).
		Os06g0712700	MADS-box transcription factor 16	MADS-box protein SPW1.
		Os01g0285300	Putative uncharacterized protein	Myb, DNA-binding domain containing protein.
		Os02g0551400	Os02g0551400 protein	Myb, DNA-binding domain containing protein.
		Os03g0771100	Os03g0771100 protein	Myb, DNA-binding domain containing protein.
		Os05g0132700	Os05g0132700 protein	Myb, DNA-binding domain containing protein.
		Os07g0139500	Os07g0139500 protein	Myb, DNA-binding domain containing protein.
		Os08g0486300	Os08g0486300 protein	Myb, DNA-binding domain containing protein.
		Os09g0532900	Os09g0532900 protein	Myb, DNA-binding domain containing protein.
		Os11g0207600	Putative uncharacterized protein	Myb-like protein.
		Os02g0822400	NAC-like protein	No apical meristem (NAM) protein domain containing protein.
		Os04g0437000	SubName: Full=Os04g0437000 protein;	No apical meristem (NAM) protein domain containing protein.
		Os04g0477300	SubName: Full=Os04g0477300 protein;SubName: Full=cDNA clone:002-138-G10, full insert sequence;	No apical meristem (NAM) protein domain containing protein.
		Os05g0421600	Os05g0421600 protein	No apical meristem (NAM) protein domain containing protein.
		Os10g0413700	Os10g0413700 protein	No apical meristem (NAM) protein domain containing protein.
		Os10g0571600	Os10g0571600 protein	No apical meristem (NAM) protein domain containing protein.
		Os12g0123800	Os04g0460600 protein	No apical meristem (NAM) protein domain containing protein.
		Os12g0477400	Os12g0477400 protein	No apical meristem (NAM) protein domain containing protein.
		Os03g0184700	Origin recognition complex subunit 2	Origin recognition complex subunit 2 (Origin recognition complex2).
		Os01g0658900	OSBZ8	OSBZ8.
		Os01g0899800	Os01g0899800 protein	Pathogenesis-related transcriptional factor and ERF domain containing protein.
		Os03g0191900	Putative AP2-domain DRE binding factor DBF1	Pathogenesis-related transcriptional factor and ERF domain containing protein.
		Os04g0547600	Putative ethylene responsive element binding factor	Pathogenesis-related transcriptional factor and ERF domain containing protein.
		Os06g0691100	Os06g0691100 protein	Pathogenesis-related transcriptional factor and ERF domain containing protein.
		Os07g0227600	Pathogenesis-related genes transcriptional activator Pti6-like protein	Pathogenesis-related transcriptional factor and ERF domain containing protein.
		Os08g0408500	Putative AP2-domain DRE binding factor DBF1	Pathogenesis-related transcriptional factor and ERF domain containing protein.
		Os11g0705800	Os11g0705800 protein	Scarecrow-like 9 (Fragment).
		Os06g0657500	Os06g0657500 protein	Similar to ANT (Ovule development protein aintegumenta).
		Os03g0313100	Os03g0313100 protein	Similar to ANT-like protein.
		Os02g0546600	Os02g0546600 protein	Similar to AP2 domain containing protein RAP2.2 (Fragment).
		Os03g0341000	Os03g0341000 protein	Similar to AP2 domain containing protein RAP2.2 (Fragment).
		Os04g0610400	Os04g0610400 protein	Similar to AP2 domain containing protein RAP2.6 (Fragment).
		Os09g0423800	Os09g0423800 protein	Similar to AP2-1 protein (Fragment).
		Os11g0129700	Os11g0129700 protein	Similar to AP2-1 protein (Fragment).
		Os01g0305900	Putative uncharacterized protein	Similar to A-type R2R3 Myb protein (Fragment).
		Os08g0520500	Auxin response factor 11	Similar to Auxin response factor 5 (Transcription factor MONOPTEROS) (Auxin- responsive protein IAA24).
		Os01g0231000	Auxin-responsive protein IAA3	Similar to Auxin-responsive protein (Aux/IAA) (Fragment).
		Os08g0442400	Os09g0423800 protein	Similar to BABY BOOM.
		Os06g0127100	Dehydration-responsive element-binding protein 1C	Similar to CBF-like protein.
		Os05g0463800	Os05g0463800 protein	Similar to CCAAT-binding transcription factor-like protein (Fragment).
		Os01g0841500	Os01g0841500 protein	Similar to C-myb-like transcription factor (Fragment).
		Os05g0418800	Os01g0888300 protein	Similar to CUC2.
		Os02g0797100	Os02g0797100 protein	Similar to Dehydration responsive element binding protein 2B (DREB2B protein).
		Os08g0521600	Os08g0521600 protein	Similar to Dehydration responsive element binding protein 2C (DREB2C protein).
		Os11g0154800	Os11g0154800 protein	Similar to DNA-binding factor of bZIP class (Fragment).
		Os01g0758200	Dof zinc finger protein	Similar to Dof2 (Fragment).
		Os09g0369000	Putative AP2-domain DRE binding factor DBF1	Similar to DRE binding factor 1.
		Os02g0537500	Os02g0537500 protein	Similar to E2F homolog.
		Os04g0169100	Os04g0169100 protein	Similar to Ethylene receptor.
		Os04g0669200	Os04g0669200 protein	Similar to Ethylene response factor 2 (Ethylene response factor 3).
		Os05g0497300	BTH-induced ERF transcriptional factor 2	Similar to Ethylene response factor 2.
		Os02g0655200	Putative ethylene responsive element binding factor	Similar to Ethylene responsive element binding factor3 (OsERF3).
		Os05g0497200	cDNA, clone: J080064G22, full insert sequence	Similar to Ethylene-responsive transcription factor 11 (Ethylene-responsive element binding factor 11) (EREBP-11) (AtERF11).
		Os06g0194000	EREBP-like protein	Similar to Ethylene-responsive transcription factor 3 (Ethylene-responsive element binding factor 3 homolog) (EREBP-5) (NtERF5).
		Os01g0934300	Os01g0934300 protein	Similar to Flowering-time protein isoform beta.
		Os01g0812000	Transcription factor GAMYB	Similar to GAMyb protein.
		Os05g0564400	Putative uncharacterized protein	Similar to GTP-binding protein.
		Os03g0188900	Homeobox-leucine zipper protein HOX13	Similar to HAHB-7 (Fragment).
		Os03g0640800	Homeobox-leucine zipper protein HOX9	Similar to HD-Zip protein (Homeodomain transcription factor) (ATHB-14) (Homeodomain-leucine zipper protein 14).
		Os02g0232000	Heat stress transcription factor C-1b	Similar to Heat shock transcription factor 29 (Fragment).
		Os03g0854500	Heat stress transcription factor A-1	Similar to Heat shock transcription factor 31 (Fragment).
		Os03g0797600	Os03g0797600 protein	Similar to Helix-loop-helix protein homolog.
		Os08g0138500	Os08g0138500 protein	Similar to Helix-loop-helix-like protein (Fragment).
		Os01g0923700	Os01g0923700 protein	Similar to Histidine kinase-like protein.
		Os02g0147800	Os02g0147800 protein	Similar to Homeo protein (Fragment).
		Os09g0528200	Homeobox-leucine zipper protein HOX6	Similar to Homeodomain leucine zipper protein (Fragment).
		Os03g0727200	Transcription factor OSH3	Similar to HOS13 protein (Fragment).
		Os03g0224700	Heat stress transcription factor A-9	Similar to HSP protein (Fragment).
		Os03g0617800	Os03g0617800 protein	Similar to INDEHISCENT protein.
		Os03g0274300	Telomere binding protein-1	Similar to Initiator-binding protein.
		Os03g0673000	Homeobox protein knotted-1-like 4	Similar to Knotted1-type homeobox protein OSH10 (Fragment).
		Os01g0201700	MADS-box transcription factor 3	Similar to MADS box protein.
		Os03g0720800	Os03g0720800 protein	Similar to MYB transcription factor R2R3 type.
		Os08g0435700	Os08g0435700 protein	Similar to Myb-like protein.
		Os07g0558100	Os07g0558100 protein	Similar to Myb-related transcription factor LBM1.
		Os01g0888300	Os01g0888300 protein	Similar to NAC-domain containing protein 18 (ANAC018) (NO APICAL MERISTEM protein) (AtNAM).
		Os11g0184900	NAC domain-containing protein 71	Similar to NAC-domain protein 5-7.
		Os04g0515900	Os04g0460600 protein	Similar to NAM / CUC2-like protein.
		Os05g0437700	OSE2	Similar to OSE2-like protein (Fragment).
		Os07g0683200	Os07g0683200 protein	Similar to OsNAC6 protein.
		Os08g0490100	SubName: Full=Os08g0490100 protein;	Similar to PBF protein.
		Os03g0325500	Os03g0325500 protein	Similar to Phosphate starvation regulator protein (Regulatory protein of P- starvation acclimation response Psr1).
		Os03g0329900	Os03g0329900 protein	Similar to Phosphate starvation regulator protein (Regulatory protein of P- starvation acclimation response Psr1).
		Os07g0438800	Os03g0329900 protein	Similar to Phosphate starvation regulator protein (Regulatory protein of P- starvation acclimation response Psr1).
		Os12g0105600	Os12g0105600 protein	Similar to Phosphate starvation regulator protein (Regulatory protein of P- starvation acclimation response Psr1).
		Os01g0883100	MADS-box transcription factor 2	Similar to PISTILLATA-like MADS box protein.
		Os03g0680800	cDNA clone:J023038C04, full insert sequence	Similar to Prep (Fragment).
		Os07g0629000	Os07g0629000 protein	Similar to P-type R2R3 Myb protein (Fragment).
		Os01g0706000	cDNA clone:006-210-D10, full insert sequence	Similar to RNA polymerase II transcriptional coactivator KELP.
		Os10g0369600	Chitin-inducible gibberellin-responsive protein 2, putative, expressed	Similar to SCARECROW gene regulator-like (Phytochrome A signal transduction 1 protein).
		Os03g0690600	Os03g0690600 protein	Similar to SCARECROW-like protein.
		Os02g0649300	Homeobox-leucine zipper protein HOX6	Similar to Short highly repeated, interspersed DNA (Fragment).
		Os12g0613300	Putative single myb histone 6	Similar to Single myb histone 6.
		Os02g0586400	Small GTP-binding protein	Similar to Small GTP binding protein Rab2.
		Os04g0508500	SubName: Full=Os04g0508500 protein;	Similar to Snapdragon myb protein 305 homolog.
		Os03g0833300	Squamosa promoter-binding-like protein 6	Similar to Squamosa-promoter binding-like protein 8.
		Os06g0275600	Os06g0275600 protein	Similar to TA1 protein (Fragment).
		Os01g0174000	Putative TGACG-motif binding factor	Similar to Transcription factor HY5-like (HY5 homolog). Splice isoform 2.
		Os10g0575000	Os10g0575000 protein	Similar to Transcription factor MYC7E (Fragment).
		Os08g0543900	Os03g0127500 protein	Similar to Transcription factor RF2b.
		Os03g0135700	Putative bHLH transcription protein	Similar to Transcriptional activator Rb homolog (Fragment).
		Os03g0750800	Transcriptional adapter ADA2	Similar to Transcriptional adaptor (Fragment).
		Os12g0586300	Os12g0586300 protein	Similar to Transfactor-like protein.
		Os07g0667000	Tubby-like F-box protein 3	Similar to Tubby-like protein 3.
		Os08g0103300	Tubby-like F-box protein 10	Similar to Tubby-like protein 3.
		Os06g0112700	Os06g0112700 protein	Similar to Typical P-type R2R3 Myb protein (Fragment).
		Os06g0258000	Os06g0258000 protein	Similar to Typical P-type R2R3 Myb protein (Fragment).
		Os04g0597300	Os04g0597300 protein	Similar to WERKY protein (Fragment).
		Os02g0770500	Os02g0770500 protein	Similar to WRKY transcription factor 32.
		Os08g0276200	Os08g0276200 protein	Similar to WRKY transcription factor 44 (WRKY DNA-binding protein 44) (TRANSPARENT TESTA GLABRA 2).
		Os06g0158100	Putative uncharacterized protein	Similar to WRKY transcription factor 63.
		Os01g0750100	cDNA clone:J013100D22, full insert sequence	Similar to WRKY transcription factor-like (WRKY transcription factor 13) (WRKY13).
		Os04g0517100	Myb-related protein Myb4	Similar to Y19 protein.
		Os03g0115300	Os06g0172000 protein	Tetratricopeptide-like helical domain containing protein.
		Os08g0472000	---	TRAB1 (BZIP transcription factor).
		Os06g0631300	SubName: Full=Putative uncharacterized protein;	Transcription factors TFIIS, elongin A, CRSP70, conserved domain containing protein.
		Os09g0534800	Transcription initiation factor IIB	Transcription initiation factor IIB (General transcription factor TFIIB).
		Os10g0188100	Os10g0188100 protein	Transcription initiation factor IIF, alpha subunit family protein.
		Os03g0621600	Putative B3 domain-containing protein Os03g0621600	Transcriptional factor B3 family protein.
		Os05g0549800	AP2/ERF and B3 domain-containing protein Os01g0693400	Transcriptional factor B3 family protein.
		Os05g0560400	Tubby-like F-box protein 7	Tubby family protein.
		Os03g0745000	Heat shock factor A2c	Winged helix repressor DNA-binding domain containing protein.
		Os01g0730700	cDNA clone:002-147-A06, full insert sequence	WRKY transcription factor 14 (WRKY14).
		Os01g0826400	WRKY8	WRKY transcription factor 24 (WRKY24).
		Os02g0265200	Os02g0265200 protein	WRKY transcription factor 39.
		Os02g0462800	Os02g0462800 protein	WRKY transcription factor 42 (Transcription factor WRKY02).
		Os03g0798500	Os03g0798500 protein	WRKY transcription factor 6.
		Os02g0181300	Putative uncharacterized protein	WRKY transcription factor 71 (Transcription factor WRKY09).
		Os07g0583700	WRKY8	WRKY transcription factor 78.
		Os01g0665500	Os01g0665500 protein	WRKY3 (WRKY14) (WRKY transcription factor 16) (WRKY16).
		Os03g0402800	Protein TIFY 10B	ZIM domain containing protein.
		Os07g0508900	Os07g0508900 protein	Zinc finger, Dof-type family protein.
		Os04g0539500	Os04g0539500 protein	Zinc finger, GATA-type domain containing protein.
		Os06g0252300	Putative uncharacterized protein	Zinc finger, PHD-type domain containing protein.
Negative regulation of gene expression (gene silencing)=9; for Shoot Na+/K+ (-4522)
		Os01g0527600	Probable RNA-dependent RNA polymerase SHL2	RNA dependent RNA polymerase family protein.
		Os01g0784800	Os08g0139200 protein	Flavodoxin/nitric oxide synthase domain containing protein.
		Os02g0639700	SubName: Full=MJK13.5 protein;	UBA-like domain containing protein.
		Os03g0748500	Os03g0748500 protein	Flavodoxin/nitric oxide synthase domain containing protein.
		Os04g0271000	Os04g0271000 protein	Similar to NAD-dependent deacetylase sirtuin-7 (EC 3.5.1.-) (SIR2-like protein 7). Splice isoform 2.
		Os04g0510300	Transcriptional corepressor LEUNIG	Transcriptional corepressor LEUNIG.
		Os05g0501300	Os08g0139200 protein	Similar to Flavoprotein wrbA (Trp repressor binding protein).
		Os12g0197500	Protein SUPPRESSOR OF GENE SILENCING 3 homolog	Region of unknown function, putative Zinc finger, XS and XH domain containing protein.
		Os12g0197700	Protein SUPPRESSOR OF GENE SILENCING 3 homolog	Region of unknown function, putative Zinc finger, XS and XH domain containing protein.
Translation=45; for Shoot Na+ (+1275)
		Os01g0160800	Putative uncharacterized protein	Similar to Protein synthesis inhibitor II (EC 3.2.2.22) (Ribosome-inactivating protein II) (rRNA N-glycosidase).
		Os01g0191100	Putative uncharacterized protein	Similar to Acidic ribosomal protein P2a-4 (Fragment).
		Os01g0271200	Putative uncharacterized protein	Similar to Glutamyl-tRNA synthetase.
		Os01g0500900	cDNA clone:J013075A21, full insert sequence	Tyrosyl-tRNA synthetase, class Ib family protein.
		Os01g0559100	Os01g0559100 protein	Similar to Seryl-tRNA synthetase (EC 6.1.1.11) (Serine--tRNA ligase) (SerRS) (Fragment).
		Os01g0666900	Os01g0666900 protein	Similar to 60S ribosomal protein L18a.
		Os01g0723200	40S ribosomal protein S24	Similar to 40S ribosomal protein S19-like.
		Os02g0102400	cDNA clone:J033117P11, full insert sequence	Ribosomal protein S5 family protein.
		Os02g0103700	Os02g0103700 protein	Similar to 60S ribosomal protein L9 (Gibberellin-regulated protein GA).
		Os02g0287000	40S ribosomal protein S3a	Similar to 40S ribosomal protein S3a (CYC07 protein).
		Os02g0489400	40S ribosomal protein S8	Similar to 40S ribosomal protein S8.
		Os02g0529700	Os02g0529700 protein	Similar to Acidic ribosomal protein P2a-4 (Fragment).
		Os02g0538000	Os02g0538000 protein	Similar to Threonyl-tRNA synthetase.
		Os02g0814700	Putative uncharacterized protein	60S ribosomal protein L17 [Oryza sativa (japonica cultivar-group)].
		Os03g0141000	Putative uncharacterized protein	Ribosomal protein L21e family protein.
		Os03g0177500	Elongation factor 1-alpha	EF-1 alpha.
		Os03g0177900	Elongation factor 1-alpha	EF-1 alpha.
		Os03g0296400	Os03g0296400 protein	Similar to Eukaryotic translation initiation factor 2 subunit 1 (Eukaryotic translation initiation factor 2 alpha subunit) (eIF-2-alpha) (EIF- 2alpha) (EIF-2A) (Fragment).
		Os03g0343500	Os03g0343500 protein	Similar to 60S ribosomal protein L22-2.
		Os03g0424500	40S ribosomal protein S19	Similar to 40S ribosomal protein S19-2.
		Os03g0798600	40S ribosomal protein S15	Similar to 40S ribosomal protein S15 (Fragment).
		Os03g0818400	Os03g0818400 protein	Similar to 40S ribosomal protein S23 (S12).
		Os04g0473400	RecName: Full=60S ribosomal protein L6;Flags: Fragment;	Similar to 60S ribosomal protein L6-B (L17) (YL16) (RP18).
		Os04g0613600	Os04g0613600 protein	Ribosomal protein S17 family protein.
		Os04g0652900	Os04g0652900 protein	Peptidyl-tRNA hydrolase, PTH2 domain containing protein.
		Os04g0691600	30S ribosomal protein S17, chloroplastic	Similar to 30S ribosomal protein S17.
		Os05g0520200	Os05g0520200 protein	Thioredoxin-related domain containing protein.
		Os06g0342200	Os06g0342200 protein	Similar to Eukaryotic translation initiation factor 1A (EIF-1A) (EIF-4C).
		Os07g0173500	Os07g0173500 protein	40S ribosomal protein S18.
		Os07g0173700	Os07g0173700 protein	Similar to 40S ribosomal protein S18.
		Os07g0184300	40S ribosomal protein S15	Similar to 40S ribosomal protein S15 (Fragment).
		Os07g0587400	Os07g0587400 protein	Similar to Eukaryotic peptide chain release factor subunit 1-3 (eRF1-3) (Eukaryotic release factor 1-3) (Omnipotent suppressor protein 1 homolog 3) (SUP1 homolog 3).
		Os07g0626100	Os07g0626100 protein	Similar to 50S ribosomal protein L7/L12.
		Os07g0658200	Putative 30S ribosomal protein S9	Similar to 30S ribosomal protein S9.
		Os08g0404300	Os08g0404200 protein	Similar to Chloroplast 50S ribosomal protein L27 (Fragment).
		Os09g0258600	Os09g0258600 protein	Similar to 60S ribosomal protein L17-1.
		Os09g0326900	Os09g0326900 protein	Similar to Eukaryotic translation initiation factor 5 (eIF-5).
		Os10g0182000	cDNA clone:J013059M16, full insert sequence	Similar to Alanyl-tRNA synthetase, mitochondrial precursor (EC 6.1.1.7) (Alanine--tRNA ligase) (AlaRS).
		Os11g0139100	Os11g0139100 protein	Similar to 50S ribosomal protein L24.
		Os11g0220800	Os03g0332500 protein	Similar to 60S ribosomal protein L10 (QM protein homolog).
		Os12g0135900	Os12g0135900 protein	Similar to 50S ribosomal protein L24.
		Os12g0443700	Putative prolyl-tRNA synthetase	Similar to Glu-prolyl-tRNA aminoacyl synthetase (Fragment).
		Os12g0533700	Phenylalanyl-tRNA synthetase class IIc family protein, putative, expressed	Phenylalanyl-tRNA synthetase, mitochondrial family protein.
		Os12g0540900	Os12g0540900 protein	Similar to Tryptophanyl-tRNA synthetase (EC 6.1.1.2) (Tryptophan--tRNA ligase) (TrpRS).
		Os12g0567700	Os12g0567700 protein	Similar to 60S ribosomal protein L2 (Fragment).
Cellular nitrogen compound biosynthetic process =61; for Shoot Na+/K+ (-4522)
		Os01g0101200	Os01g0101200 protein	2,3-diketo-5-methylthio-1-phosphopentane phosphatase domain containing protein.
		Os01g0232700	Histidinol dehydrogenase	Similar to Histidinol dehydrogenase, chloroplast precursor (EC 1.1.1.23) (HDH). Splice isoform 2.
		Os01g0265000	Os01g0265000 protein	Geranylgeranyl reductase family protein.
		Os01g0279100	cDNA clone:001-027-F10, full insert sequence	Similar to Basic leucine zipper transcription factor CAT103 (Fragment).
		Os01g0363600	Putative uncharacterized protein	Conserved hypothetical protein.
		Os01g0375200	Os01g0375200 protein	Similar to Dehydroquinate dehydratase/shikimate dehydrogenase precursor (EC 1.1.1.25) (EC 4.2.1.10) (Fragment).
		Os01g0505400	Putative uncharacterized protein	Thiamine pyrophosphate enzyme, C-terminal TPP-binding domain containing protein.
		Os01g0663500	Putative uncharacterized protein	Transcriptional coactivator/pterin dehydratase family protein.
		Os01g0764400	Os08g0441600 protein	Similar to Chorismate mutase, chloroplast precursor (EC 5.4.99.5) (CM-1).
		Os01g0764600	Putative uncharacterized protein	Fosfomycin resistance kinase FomA family protein.
		Os01g0978100	Cysteine synthase	Similar to Cysteine synthase, mitochondrial precursor (EC 2.5.1.47) (O- acetylserine sulfhydrylase) (O-acetylserine (Thiol)-lyase) (CSase C) (CS-C) (OAS-TL C) (AtCS-C).
		Os02g0125100	Os02g0125100 protein	Cis-homoaconitase family protein.
		Os02g0151600	Os02g0151600 protein	Ketol-acid reductoisomerase, chloroplast precursor (EC 1.1.1.86) (Acetohydroxy-acid reductoisomerase) (Alpha-keto-beta-hydroxylacil reductoisomerase).
		Os02g0440000	Probable diaminopimelate decarboxylase, chloroplastic	Similar to Diaminopimelate decarboxylase.
		Os02g0572400	Os02g0572400 protein	Similar to Riboflavin biosynthesis protein ribA, chloroplast precursor [Includes: GTP cyclohydrolase II (EC 3.5.4.25); 3,4-dihydroxy-2-butanone 4- phosphate synthase (DHBP synthase)].
		Os02g0655300	Os02g0655300 protein	Similar to 3-isopropylmalate dehydratase, small subunit.
		Os02g0735200	Glutamine synthetase cytosolic isozyme 1-1	Glutamine synthetase shoot isozyme (EC 6.3.1.2) (Glutamate--ammonia ligase) (Clone lambda-GS28).
		Os02g0744900	Os02g0744900 protein	Similar to Geranylgeranyl reductase (Fragment).
		Os03g0118600	Os03g0118600 protein	Similar to Dihydrodipicolinate reductase-like protein.
		Os03g0186100	Uroporphyrinogen-III synthase, chloroplastic	Similar to Uroporphyrinogen III synthase.
		Os03g0215800	Cysteine synthase	Pyridoxal-5'-phosphate-dependent enzyme, beta subunit domain containing protein.
		Os03g0256200	Haloacid dehalogenase-like hydrolase family protein, putative, expressed	Hypothetical protein.
		Os03g0279400	Os03g0279400 protein	Similar to Arginine biosynthesis bifunctional protein argJ 1 [Includes: Glutamate N-acetyltransferase (EC 2.3.1.35) (Ornithine acetyltransferase) (Ornithine transacetylase) (OATase); Amino-acid acetyltransferase (EC 2.3.1.1) (N-acetylglutamate synthase) (AGS)] [Contains: Arginine biosynthesis bifunctional protein argJ1 alpha chain; Arginine biosynthesis bifunctional protein argJ1 beta chain].
		Os03g0323200	Os03g0323200 protein	Similar to Protoporphyrin IX Mg-chelatase subunit precursor.
		Os03g0337600	Uroporphyrinogen decarboxylase 2, chloroplastic	Similar to Uroporphyrinogen decarboxylase (EC 4.1.1.37) (URO-D) (UPD) (Fragment).
		Os03g0389700	Os03g0389700 protein	Similar to M-160-u1_1 (Fragment).
		Os03g0655700	3-isopropylmalate dehydrogenase	Similar to 3-isopropylmalate dehydrogenase, chloroplast precursor (EC 1.1.1.85) (Beta-IPM dehydrogenase) (IMDH) (3-IPM-DH).
		Os03g0747800	Cysteine synthase	Cysteine synthase (EC 2.5.1.47) (O-acetylserine sulfhydrylase) (O- acetylserine (Thiol)-lyase) (CSase) (OAS-TL).
		Os03g0801700	Os03g0801700 protein	Riboflavin kinase / FAD synthetase family protein.
		Os03g0811100	Os03g0811100 protein	Similar to Magnesium-chelatase subunit chlD, chloroplast precursor (EC 6.6.1.1) (Mg-protoporphyrin IX chelatase) (Mg-chelatase subunit D).
		Os03g0826500	Anthranilate synthase alpha 1 subunit	Anthranilate synthase alpha 1 subunit.
		Os04g0405800	Os04g0405800 protein	Similar to Uridylate kinase (EC 2.7.4.-) (UK) (Uridine monophosphate kinase) (UMP kinase).
		Os04g0406600	Os04g0406600 protein	Prephenate dehydratase domain containing protein.
		Os04g0498600	S-adenosylmethionine decarboxylase 2	S-adenosylmethionine decarboxylase proenzyme (EC 4.1.1.50) (AdoMetDC) (SamDC) [Contains: S-adenosylmethionine decarboxylase alpha chain; S- adenosylmethionine decarboxylase beta chain].
		Os04g0504000	Os12g0589100 protein	Similar to Adenine phosphoribosyltransferase 2 (EC 2.4.2.7) (APRT).
		Os04g0550500	Os04g0550500 protein	Similar to N-acetyl glutamate kinase 2.
		Os04g0617800	Imidazoleglycerol-phosphate dehydratase	Similar to Imidazoleglycerol-phosphate dehydratase 1 (EC 4.2.1.19) (IGPD 1).
		Os04g0659100	Glutamine synthetase	Glutamine synthetase shoot isozyme, chloroplast precursor (EC 6.3.1.2) (Glutamate--ammonia ligase) (Clone lambda-GS31).
		Os04g0661600	OSJNBa0015K02.22 protein	Similar to Molybdopterin biosynthesis CNX1 protein (Molybdenum cofactor biosynthesis enzyme CNX1).
		Os04g0662700	SubName: Full=Os04g0662700 protein;Flags: Fragment;	Similar to GTP cyclohydrolase I (EC 3.5.4.16).
		Os04g0669800	Os04g0669800 protein	Methylthioribose kinase (EC 2.7.1.100).
		Os05g0573700	Ketol-acid reductoisomerase, chloroplastic	Similar to Ketol-acid reductoisomerase, chloroplast precursor (EC 1.1.1.86) (Acetohydroxy-acid reductoisomerase) (Alpha-keto-beta-hydroxylacil reductoisomerase).
		Os06g0106000	Os06g0106000 protein	Septum site-determining protein MinD family protein.
		Os06g0112200	Os06g0112200 protein	Purine and other phosphorylases, family 1 protein.
		Os06g0132400	Putative uncharacterized protein	Similar to Magnesium-protoporphyrin O-methyltransferase (EC 2.1.1.11) (Magnesium- protoporphyrin IX methyltransferase).
		Os06g0149900	Cysteine synthase	Similar to Cysteine synthase (EC 4.2.99.8).
		Os06g0564500	Cysteine synthase	Cysteine synthase (EC 4.2.99.8).
		Os06g0655100	Os06g0655100 protein	Similar to D-3-phosphoglycerate dehydrogenase, chloroplast precursor (EC 1.1.1.95) (3-PGDH).
		Os06g0670000	Molybdenum cofactor sulfurase	Conserved hypothetical protein.
		Os06g0709000	Os06g0709000 protein	NADP oxidoreductase, coenzyme F420-dependent family protein.
		Os07g0689600	Nicotianamine synthase 3	Nicotianamine synthase 3 (EC 2.5.1.43) (S-adenosyl-L-methionine:S- adenosyl-L-methionine:S-adenosyl-methionine 3-amino-3- carboxypropyltransferase 3) (OsNAS3).
		Os08g0484500	Os08g0484500 protein	Similar to Phospho-2-dehydro-3-deoxyheptonate aldolase 1, chloroplast precursor (EC 2.5.1.54) (Phospho-2-keto-3-deoxyheptonate aldolase 1) (DAHP synthetase 1) (3-deoxy-D-arabino-heptulosonate 7-phosphate synthase 1).
		Os09g0424300	S-adenosylmethionine decarboxylase 2	S-adenosylmethionine decarboxylase.
		Os09g0565700	Putative uncharacterized protein	Prephenate dehydratase domain containing protein.
		Os10g0464400	Putative Riboflavin biosynthesis protein ribF	Haloacid dehalogenase/epoxide hydrolase family protein.
		Os11g0128800	Homoserine dehydrogenase	Similar to Homoserine dehydrogenase-like protein.
		Os11g0142500	Os11g0142500 protein	Pyruvate carboxyltransferase domain containing protein.
		Os12g0125400	Homoserine dehydrogenase	Similar to Homoserine dehydrogenase-like protein.
		Os12g0507000	Putative uncharacterized protein	Similar to Molybdopterin biosynthesis CNX2 protein (Molybdenum cofactor biosynthesis enzyme CNX2).
		Os12g0589100	Os12g0589100 protein	Similar to Adenine phosphoribosyltransferase.
		Os12g0625000	Cysteine synthase	Cysteine synthase (EC 2.5.1.47) (O-acetylserine sulfhydrylase) (O- acetylserine (Thiol)-lyase) (CSase) (OAS-TL).
Protein modification by small protein conjugation or removal=31; for Shoot Na+/K+ (+6974)
	31; for Shoot Na+/K+ (+6974); Protein modification by small protein conjugation or removal
		Os01g0122200	Os01g0122000 protein	Seven in absentia protein family protein.
		Os01g0581400	Putative uncharacterized protein OSJNBb0089A17.2	UspA domain containing protein.
		Os01g0823900	Putative uncharacterized protein	Arm repeat protein.
		Os01g0865700	Os01g0865700 protein	U box domain containing protein.
		Os01g0974400	Receptor-like kinase Xa21-binding protein 3	Zinc finger, RING-type domain containing protein.
		Os02g0218400	Os06g0574200 protein	UspA domain containing protein.
		Os02g0218600	Os06g0574200 protein	Protein kinase-like domain containing protein.
		Os02g0490000	Os02g0490000 protein	U box domain containing protein.
		Os03g0275300	Receptor-like kinase Xa21-binding protein 3	Conserved hypothetical protein.
		Os03g0275900	Os02g0488600 protein	Similar to Spotted leaf protein 11 (Spotted leaf11) (Cell death-related protein SPL11).
		Os03g0424000	Os03g0424000 protein	Protein kinase domain containing protein.
		Os03g0737200	E3 ubiquitin-protein ligase HOS1	Conserved hypothetical protein.
		Os04g0417400	Os02g0738200 protein	U box domain containing protein.
		Os04g0584500	SubName: Full=Os04g0584500 protein;SubName: Full=cDNA clone:J013127I09, full insert sequence;	Armadillo-like helical domain containing protein.
		Os04g0589700	Os04g0589700 protein	U box domain containing protein.
		Os05g0112000	Receptor-like kinase Xa21-binding protein 3	Zinc finger, RING-type domain containing protein.
		Os05g0122400	Putative uncharacterized protein OJ1729_E02.3	Armadillo-like helical domain containing protein.
		Os06g0102700	Os06g0102700 protein	Similar to E3 ubiquitin ligase PUB14 (EC 6.3.2.-) (Prototypical U-box domain protein 14).
		Os06g0159600	Os06g0159600 protein	U box domain containing protein.
		Os06g0163000	Putative receptor kinase	Similar to Heat shock protein STI (Stress inducible protein) (GmSTI).
		Os06g0480000	Os06g0480000 protein	U box domain containing protein.
		Os06g0529800	Os06g0529800 protein	Zinc finger, N-recognin domain containing protein.
		Os06g0574200	Os06g0574200 protein	UspA domain containing protein.
		Os06g0726900	SubName: Full=Os06g0726900 protein;	Similar to Arm repeat containing protein.
		Os07g0166800	Ubiquitin carrier protein	Rad6 (Ubiquitin carrier protein).
		Os07g0490800	COP9 signalosome complex subunit 7	Similar to COP9 signalosome complex subunit 7 (CSN complex subunit 7) (FUSCA protein 5) (FUSCA5).
		Os08g0110500	Os08g0110500 protein	Similar to E3 ubiquitin ligase PUB14 (EC 6.3.2.-) (Prototypical U-box domain protein 14).
		Os08g0374100	Ubiquitin carrier protein	Similar to Ubiquitin-conjugating enzyme E2 M (EC 6.3.2.19) (Ubiquitin-protein ligase M) (Ubiquitin carrier protein M) (Nedd8-conjugating enzyme Ubc12).
		Os08g0415600	Putative Avr9/Cf-9 rapidly elicited protein	U box domain containing protein.
		Os10g0190000	Ubiquitin carrier protein	Similar to Ubiquitin-conjugating enzyme E2 M (EC 6.3.2.19) (Ubiquitin-protein ligase M) (Ubiquitin carrier protein M) (Nedd8-conjugating enzyme Ubc12).
		Os10g0447100	Ubiquitin carrier protein	Similar to Ubiquitin-conjugating enzyme E2-21 kDa 2 (EC 6.3.2.19) (Ubiquitin- protein ligase 5) (Ubiquitin carrier protein 5).
	19; for Shoot Na+ (-2391); Protein modification by small protein conjugation or removal
		Os01g0233900	Os09g0294300 protein	Ubiquitin-conjugating enzyme, E2 domain containing protein.
		Os01g0658400	Ubiquitin carrier protein	Ubiquitin-conjugating enzyme OsUBC5a.
		Os01g0819400	Ubiquitin carrier protein	Similar to Ubiquitin-conjugating enzyme (EC 6.3.2.19) (Ubiquitin carrier protein).
		Os02g0101700	Putative HECT ubiquitin-protein ligase 3	Similar to HECT ubiquitin-protein ligase 3 (KAKTUS protein).
		Os02g0488600	Os02g0488600 protein	U box domain containing protein.
		Os02g0540700	Os06g0248500 protein	Similar to Arm repeat-containing protein.
		Os02g0665800	Os10g0548700 protein	Protein kinase domain containing protein.
		Os02g0690600	Os03g0240600 protein	U box domain containing protein.
		Os03g0123100	Ubiquitin carrier protein	Similar to SUMO E2 conjugating enzyme SCE1.
		Os03g0791800	Ubiquitin carrier protein	Rad6 (Ubiquitin carrier protein).
		Os04g0667800	Ubiquitin carrier protein	Ubiquitin-conjugating enzyme (EC 6.3.2.19) (Ubiquitin carrier protein).
		Os05g0152900	Putative uncharacterized protein OSJNBa0072C16.12	Seven in absentia protein family protein.
		Os05g0460200	Ubiquitin carrier protein	Similar to Ubiquitin carrier protein.
		Os05g0476700	Putative uncharacterized protein	Similar to Arm repeat protein.
		Os06g0248500	Os06g0248500 protein	U box domain containing protein.
		Os06g0311300	Os06g0311300 protein	Seven in absentia protein family protein.
		Os06g0506600	Ubiquitin carrier protein	Similar to Ubiquitin-conjugating enzyme E2-17 kDa 8 (EC 6.3.2.19) (Ubiquitin- protein ligase 8) (Ubiquitin carrier protein 8) (UBCAT4A).
		Os09g0252800	Putative ubiquitin-protein ligase 1	Similar to E3 ubiquitin protein ligase URE-B1 (EC 6.3.2.-) (Upstream regulatory element binding protein 1) (Fragment).
		Os12g0570000	Os02g0488600 protein	Similar to Spotted leaf protein 11 (Spotted leaf11) (Cell death-related protein SPL11).
	22; for Shoot Na+/K+ (-4522); Protein modification by small protein conjugation or removal
		Os01g0122000	Os01g0122000 protein	Conserved hypothetical protein.
		Os01g0273100	Ubiquitin carrier protein	Similar to Ubiquitin conjugating protein-like (Ubiquitin-conjugating enzyme) (Ubiquitinating enzyme).
		Os01g0839700	Ubiquitin carrier protein	Similar to Ubiquitin carrier protein.
		Os02g0261100	Ubiquitin carrier protein	Ubiquitin-conjugating enzyme OsUBC5b.
		Os02g0705600	Os02g0705600 protein	Armadillo-like helical domain containing protein.
		Os02g0833300	Os02g0833300 protein	Tumour susceptibility gene 101 family protein.
		Os03g0101200	U-box domain containing protein, expressed	Protein kinase-like domain containing protein.
		Os03g0123100	Ubiquitin carrier protein	Similar to SUMO E2 conjugating enzyme SCE1.
		Os03g0791800	Ubiquitin carrier protein	Rad6 (Ubiquitin carrier protein).
		Os03g0816000	Os03g0816000 protein	Conserved hypothetical protein.
		Os04g0428900	COP9 signalosome complex subunit 8	Similar to CSN8.
		Os04g0684800	H0913C04.6 protein	Similar to CROC-1-like protein (Fragment).
		Os04g0686000	Os02g0738200 protein	U box domain containing protein.
		Os05g0182500	Ubiquitin carrier protein	Rad6 (Ubiquitin carrier protein).
		Os05g0460200	Ubiquitin carrier protein	Similar to Ubiquitin carrier protein.
		Os05g0557600	Os05g0557600 protein	Ubiquitin-conjugating enzyme, E2 domain containing protein.
		Os05g0557700	Putative uncharacterized protein OJ1214_E03.18	Ubiquitin-conjugating enzyme, E2 domain containing protein.
		Os06g0140800	Putative uncharacterized protein OSJNBb0089A17.2	Protein kinase-like domain containing protein.
		Os06g0163000	Putative receptor kinase	Similar to Heat shock protein STI (Stress inducible protein) (GmSTI).
		Os06g0193000	Os06g0193000 protein	Similar to Ubiquitin conjugating enzyme 2.
		Os09g0386200	Putative uncharacterized protein	U box domain containing protein.
		Os10g0548300	Putative serine/threonine protein kinase	Protein kinase domain containing protein.
Protein amino acid dephosphorylation=16, for Shoot Na+ (+1275)
		Os01g0859400	cDNA clone:J023106K01, full insert sequence	Dual specificity protein phosphatase domain containing protein.
		Os01g0976700	Probable protein phosphatase 2C 60	Similar to Protein phosphatase 2C-like protein.
		Os02g0217600	Serine/threonine protein phosphatase	Similar to Protein phosphatase 2A.
		Os02g0281000	Os02g0281000 protein	Protein phosphatase 2C family protein.
		Os02g0606900	Probable protein phosphatase 2C 21	Similar to Protein phosphatase 2C gamma isoform (EC 3.1.3.16) (PP2C-gamma) (Protein phosphatase magnesium-dependent 1 gamma) (Protein phosphatase 1C) (Fibroblast growth factor inducible protein 13) (FIN13).
		Os03g0137200	---	Protein phosphatase 2C-like domain containing protein.
		Os03g0268000	Serine/threonine-protein phosphatase PP1	Similar to Protein phosphatase 1, catalytic gsmms subunit.
		Os03g0268600	Probable protein phosphatase 2C 30	Similar to Protein phosphatase type 2C.
		Os03g0275100	---	Similar to TA11 protein (Fragment).
		Os03g0761100	Probable protein phosphatase 2C 34	Protein phosphatase 2C-like domain containing protein.
		Os03g0809700	Os07g0211400 protein	Similar to Kinase associated protein phosphatase.
		Os03g0821300	---	Similar to TA11 protein (Fragment).
		Os06g0717800	Probable protein phosphatase 2C 60	Similar to Protein phosphatase 2C-like protein.
		Os09g0558000	Putative uncharacterized protein	Similar to Protein phosphatase type-2C.
		Os10g0410600	Serine/threonine protein phosphatase	Similar to Phosphoprotein phosphatase 2A isoform 4.
		Os12g0133700	Os12g0133700 protein	Similar to Dual specificity protein phosphatase 19 (EC 3.1.3.48) (EC 3.1.3.16) (Stress-activated protein kinase pathway-regulating phosphatase 1) (Protein phosphatase SKRP1). Splice isoform 2.
Cellular cell wall organization or biogenesis=70; for Shoot Na+/K+ (+6974)
	70; for Shoot Na+/K+ (+6974); Cellular cell wall organization or biogenesis
		Os01g0248900	Expansin-A8	Similar to Expansin Os-EXPA3.
		Os01g0249100	Expansin-A9	Similar to Expansin Os-EXPA3.
		Os01g0274500	Os01g0274500 protein	Similar to Alpha-expansin 2.
		Os01g0312800	Endoglucanase 19	Similar to CEL4=CELLULASE 4 (Fragment).
		Os01g0623600	Putative uncharacterized protein	Similar to Polygalacturonase precursor (EC 3.2.1.15) (PG) (Pectinase).
		Os01g0743200	Pectinesterase	Virulence factor, pectin lyase fold family protein.
		Os01g0860700	Endoglucanase 16	Conserved hypothetical protein.
		Os01g0891100	Os01g0891100 protein	Similar to Polygalacturonase C (Fragment).
		Os01g0936900	Putative xylanase inhibitor	Peptidase A1, pepsin family protein.
		Os02g0130200	Os02g0130200 protein	Virulence factor, pectin lyase fold family protein.
		Os02g0256100	Os02g0256100 protein	Virulence factor, pectin lyase fold family protein.
		Os02g0267700	Expansin-A14	Alpha-expansin OsEXPA14.
		Os02g0658600	Putative expansin-B14	Similar to Beta-expansin (Fragment).
		Os02g0658800	Expansin-B18	Beta-expansin.
		Os02g0781000	Putative uncharacterized protein	Virulence factor, pectin lyase fold family protein.
		Os03g0155300	Expansin-A12	Similar to Alpha-expansin precursor.
		Os03g0156000	Expansin-A19	Alpha-expansin OsEXPA19.
		Os03g0156300	Expansin-A20	Alpha-expansin OsEXPA20.
		Os03g0309400	Pectinesterase	Pectinesterase family protein.
		Os03g0418000	Chitinase 12	Similar to Basic endochitinase 2 precursor (EC 3.2.1.14).
		Os03g0770800	Probable xyloglucan glycosyltransferase 9	CSLC9.
		Os03g0808100	Probable cellulose synthase A catalytic subunit 2 [UDP-forming]	Similar to Cellulose synthase-5.
		Os03g0833800	Os07g0245200 protein	Virulence factor, pectin lyase fold family protein.
		Os03g0837100	Probable cellulose synthase A catalytic subunit 5 [UDP-forming]	Similar to Cellulose synthase-6.
		Os04g0173800	Lectin	Lectin precursor (Agglutinin).
		Os04g0228400	Expansin-A1	Expansin precursor (Alpha-expansin OsEXPA1).
		Os04g0458900	Pectinesterase	Similar to Pectin methylesterase-like protein.
		Os04g0497200	Endoglucanase 18	Glycoside hydrolase, family 9 protein.
		Os04g0583500	Putative uncharacterized protein	Similar to Expansin 4 (Fragment).
		Os05g0176100	Probable cellulose synthase A catalytic subunit 1 [UDP-forming]	Similar to RSW1-like cellulose synthase catalytic subunit (Fragment).
		Os05g0212300	Endoglucanase 15	Similar to Endo-beta-1,4-glucanase precursor (EC 3.2.1.4).
		Os05g0276500	Os05g0276500 protein	Expansin Os-EXPA3.
		Os05g0277000	Putative uncharacterized protein	Similar to Expansin Os-EXPA3.
		Os05g0454400	Putative uncharacterized protein	Conserved hypothetical protein.
		Os05g0477600	Putative uncharacterized protein	Alpha-expansin OsEXPA4.
		Os05g0510800	Probable xyloglucan glycosyltransferase 7	Conserved hypothetical protein.
		Os06g0111800	Cellulose synthase-like protein D2	Similar to CSLD2 (Fragment).
		Os06g0212300	Os06g0212100 protein	Similar to Xyloglucan fucosyltransferase-like [Oryza sativa (japonica cultivar-group)].
		Os06g0212600	Os04g0449200 protein	Xyloglucan fucosyltransferase family protein.
		Os06g0545200	Os06g0545400 protein	Similar to Exopolygalacturonase precursor (EC 3.2.1.67) (ExoPG) (Pectinase) (Galacturan 1,4-alpha-galacturonidase).
		Os06g0545400	Os06g0545400 protein	Similar to Polygalacturonase (Fragment).
		Os06g0611400	Os06g0611400 protein	Virulence factor, pectin lyase fold family protein.
		Os06g0611500	Os06g0611500 protein	Similar to Polygalacturonase (Fragment).
		Os06g0625300	Os06g0625300 protein	Peptidoglycan-binding LysM domain containing protein.
		Os06g0715300	Endoglucanase 18	Similar to CEL5=CELLULASE 5 (Fragment).
		Os07g0208500	Probable cellulose synthase A catalytic subunit 8 [UDP-forming]	Similar to Cellulose synthase-4.
		Os07g0552800	Mixed-linked glucan synthase 2	Cellulose synthase family protein.
		Os07g0553300	Mixed-linked glucan synthase 4	Cellulose synthase family protein.
		Os07g0630900	Probable mannan synthase 7	Conserved hypothetical protein.
		Os07g0655600	Pectin methylesterase-like protein	Virulence factor, pectin lyase fold family protein.
		Os08g0160500	Probable mixed-linked glucan synthase 6	Cellulose synthase family protein.
		Os08g0253800	Probable xyloglucan glycosyltransferase 3	Glycosyl transferase, family 2 domain containing protein.
		Os08g0327200	Os08g0327200 protein	Virulence factor, pectin lyase fold family protein.
		Os08g0522500	Os08g0522500 protein	Glycoside hydrolase, family 19 protein.
		Os09g0422500	Cellulose synthase A catalytic subunit 9 [UDP-forming]	Similar to Cellulose synthase (Fragment).
		Os09g0439400	Os09g0439400 protein	Virulence factor, pectin lyase fold family protein.
		Os10g0343400	Probable mixed-linked glucan synthase 7	Cellulose synthase family protein.
		Os10g0351700	Os10g0351700 protein	Similar to Tapetum specific protein (Tapetum-specific endoxylanase).
		Os10g0439200	Putative uncharacterized protein	Similar to Alpha-expansin OsEXPA25.
		Os10g0578200	Cellulose synthase-like protein D1	Similar to CSLD2 (Fragment).
		Os11g0249600	Polygalacturonase, putative, expressed	Similar to Polygalacturonase C (Fragment).
		Os11g0549300	Os11g0549300 protein	KI domain interacting kinase 1.
		Os11g0658800	Putative uncharacterized protein	Virulence factor, pectin lyase fold family protein.
		Os11g0683700	Pectinesterase	Pectinesterase family protein.
		Os11g0701100	Os11g0701100 protein	Similar to Class III chitinase homologue (OsChib3H-h) (Fragment).
		Os11g0701200	Os11g0701200 protein	Glycoside hydrolase, family 18 protein.
		Os11g0701400	Os11g0701400 protein	Chitinase (EC 3.2.1.14) III C10150-rice (EC 3.2.1.14).
		Os11g0701800	Os11g0701800 protein	Chitinase (EC 3.2.1.14) III C10701-rice (EC 3.2.1.14) (Class III chitinase homologue (OsChib3H-a)H-).
		Os12g0546800	Expansin-A26	Alpha expansin 26.
		Os12g0554800	Putative uncharacterized protein	Similar to Polygalacturonase-like protein.
	9; for Shoot Na+ (-2391); Cellular cell wall organization or biogenesis
		Os01g0636500	Putative uncharacterized protein	Similar to Polygalacturonase PG2.
		Os02g0763800	Os02g0763800 protein	Xyloglucan fucosyltransferase family protein.
		Os03g0770800	Probable xyloglucan glycosyltransferase 9	CSLC9.
		Os03g0808000	Os03g0808000 protein	Similar to Polygalacturonase B (Fragment).
		Os05g0279900	Os01g0329300 protein	Similar to Polygalacturonase A (Fragment).
		Os05g0578600	Putative uncharacterized protein	Similar to Polygalacturonase PG2.
		Os06g0111800	Cellulose synthase-like protein D2	Similar to CSLD2 (Fragment).
		Os07g0424400	Probable cellulose synthase A catalytic subunit 3 [UDP-forming]	Similar to Cellulose synthase-7.
		Os08g0334900	Putative uncharacterized protein	Xyloglucan fucosyltransferase family protein.
	13; for Shoot Na+/K+ (-4522); Cellular cell wall organization or biogenesis
		Os01g0618900	Putative uncharacterized protein	Virulence factor, pectin lyase fold family protein.
		Os02g0725300	Cellulose synthase-like protein E2	Cellulose synthase family protein.
		Os03g0102500	Expansin-B8	Similar to Beta-expansin precursor (Fragment).
		Os03g0102700	Expansin-B6	Beta-expansin precursor.
		Os03g0124900	Os03g0124900 protein	Virulence factor, pectin lyase fold family protein.
		Os03g0842700	---	Vacuolar sorting protein 9 domain containing protein.
		Os05g0246300	Expansin-B18	Expansin/Lol pI family protein.
		Os05g0542800	Os05g0542800 protein	Virulence factor, pectin lyase fold family protein.
		Os06g0111800	Cellulose synthase-like protein D2	Similar to CSLD2 (Fragment).
		Os08g0114200	Endoglucanase 19	Similar to CEL5=CELLULASE 5 (Fragment).
		Os09g0439100	Probable mannan synthase 4	Similar to Cellulose synthase-like A4.
		Os10g0450900	Glycine-rich cell wall structural protein 2	Similar to Glycine-rich cell wall structural protein 2 precursor.
		Os10g0555600	Expansin-B6	Beta-expansin precursor.
				#VALUE!
				#VALUE!
				#VALUE!
				#VALUE!
	miRNA
	miRNA
	miRNA
	miRNA
	miRNA
	miRNA
	miRNA
	miRNA
	miRNA
	miRNA
	miRNA
	miRNA
	miRNA
	miRNA
	miRNA
	miRNA
	miRNA
	miRNA
	miRNA
	miRNA
	miRNA
	miRNA
	miRNA
	miRNA
	miRNA
	miRNA
	miRNA
	miRNA
	miRNA
	miRNA
	miRNA
	miRNA
	miRNA
	miRNA
	(No Hit)
	miRNA
	miRNA
	miRNA
	miRNA
	miRNA
	miRNA
	miRNA
	miRNA
	miRNA
	miRNA
	miRNA
	miRNA
	miRNA
	miRNA
	miRNA
	miRNA
	miRNA
	miRNA
	miRNA
	miRNA
	miRNA
	miRNA
	miRNA
	miRNA
	miRNA
	miRNA
	miRNA
	miRNA
	miRNA
	miRNA
	miRNA
	miRNA
	miRNA
	miRNA
	miRNA
	miRNA
	miRNA
	miRNA
	miRNA
	miRNA
	miRNA
	miRNA
	miRNA
	miRNA
	miRNA
	miRNA
	miRNA
	miRNA
	miRNA
	miRNA
	miRNA
	miRNA
	miRNA
	miRNA
	miRNA
	miRNA
	miRNA
	miRNA
	miRNA
	miRNA
	miRNA
	miRNA
	miRNA
	miRNA
	miRNA
	miRNA
	miRNA
	miRNA
	miRNA
	miRNA
	miRNA
	miRNA
	miRNA
	miRNA
	miRNA
	miRNA
	miRNA
	miRNA
	miRNA
	miRNA
	miRNA
	miRNA
	miRNA
	miRNA
	miRNA
	miRNA
	miRNA
	miRNA
	miRNA
	miRNA
	miRNA
	miRNA
	miRNA
	miRNA
	miRNA
	miRNA
	miRNA
	miRNA
	miRNA
	miRNA
	miRNA
	miRNA
	miRNA
	miRNA
	miRNA
	miRNA
	miRNA
	miRNA
	miRNA
	miRNA
	miRNA
	miRNA
	miRNA
	miRNA
	miRNA
	miRNA
	miRNA
	miRNA
	miRNA
	miRNA
	miRNA
	miRNA
	miRNA
	miRNA
	miRNA
	miRNA
	miRNA
	miRNA
	miRNA
	miRNA
	miRNA
	miRNA
	miRNA
	miRNA
	miRNA
	miRNA
	miRNA
	miRNA
	miRNA
	(No Hit)
	miRNA
	miRNA
	miRNA
	miRNA
	miRNA
	miRNA
	miRNA
	miRNA
	miRNA
	miRNA
	miRNA
	miRNA
	miRNA
	miRNA
	miRNA
	miRNA
	miRNA
	miRNA
	miRNA
	miRNA
	miRNA
	miRNA
	miRNA
	miRNA
	miRNA
	miRNA
	miRNA
	miRNA
	miRNA
	miRNA
	miRNA
	miRNA
	miRNA
	miRNA
	miRNA
	miRNA
	miRNA
	miRNA
	miRNA
	miRNA
	miRNA
	miRNA
	miRNA
	miRNA
	miRNA
	miRNA
	miRNA
	miRNA
	miRNA
	miRNA
	miRNA
	miRNA
	miRNA
	miRNA
	miRNA
	miRNA
	miRNA
	miRNA
	miRNA
	miRNA
	miRNA
	miRNA
	miRNA
	miRNA
	miRNA
	miRNA
	miRNA
	miRNA
	miRNA
	miRNA
	miRNA
	miRNA
	miRNA
	miRNA
	miRNA
	miRNA
	miRNA
	miRNA
	miRNA
	miRNA
	miRNA
	miRNA
	miRNA
	miRNA
	miRNA
	miRNA
	miRNA
	miRNA
	miRNA
	miRNA
	miRNA
	miRNA
	miRNA
	miRNA
	miRNA
	miRNA
	miRNA
	miRNA
	miRNA
	miRNA
	miRNA
	miRNA
	miRNA
	miRNA
	miRNA
	miRNA
	miRNA
	miRNA
	miRNA
	miRNA
	miRNA
	miRNA
	miRNA
	miRNA
	miRNA
	miRNA
	miRNA
	miRNA
	miRNA
	miRNA
	miRNA
	miRNA
	miRNA
	miRNA
	miRNA
	miRNA
	miRNA
	miRNA
	miRNA
	miRNA
	miRNA
	miRNA
	miRNA
	miRNA
	miRNA
	miRNA
	miRNA
	miRNA
	miRNA
	miRNA
	miRNA
	miRNA
	miRNA
	miRNA
	miRNA
	miRNA
	miRNA
	miRNA
	miRNA
	miRNA
	miRNA
	miRNA
	miRNA
	miRNA
	miRNA
	miRNA
	miRNA
	miRNA
	miRNA
	miRNA
	miRNA
	miRNA
	miRNA
	miRNA
	miRNA
	miRNA
	miRNA
	miRNA
	miRNA
	miRNA
	miRNA
	miRNA
	miRNA
	miRNA
	miRNA
	miRNA
	miRNA
	miRNA
	miRNA
	miRNA
	miRNA
	miRNA
	miRNA
	miRNA
	miRNA
	miRNA
	miRNA
	miRNA
	miRNA
	miRNA
	miRNA
	miRNA
	miRNA
	miRNA
	miRNA
	miRNA
	miRNA
	miRNA
	miRNA
	miRNA
	miRNA
	miRNA
	miRNA
	miRNA
	miRNA
	miRNA
	miRNA
	miRNA
	miRNA
	miRNA
	miRNA
	miRNA
	miRNA
	(No Hit)
	miRNA
	miRNA
	miRNA
	miRNA
	miRNA
	miRNA
	miRNA
	miRNA
	miRNA
	miRNA
	miRNA
	miRNA
	miRNA
	miRNA
	miRNA
	miRNA
	miRNA
	miRNA
	miRNA
	miRNA
	miRNA
	miRNA
	miRNA
	miRNA
	miRNA
	miRNA
	miRNA
	miRNA
	miRNA
	miRNA
	miRNA
	miRNA
	miRNA
	miRNA
	miRNA
	miRNA
	miRNA
	miRNA
	miRNA
	miRNA
	miRNA
	miRNA
	miRNA
	miRNA
	miRNA
	miRNA
	miRNA
	miRNA
	miRNA
	miRNA
	miRNA
	miRNA
	miRNA
	miRNA
	miRNA
	miRNA
	miRNA
	miRNA
	miRNA
	miRNA
	miRNA
	miRNA
	miRNA
	(No Hit)
	miRNA
	miRNA
	miRNA
	miRNA
	miRNA
	miRNA
	miRNA
	miRNA
	miRNA
	miRNA
	miRNA
	miRNA
	miRNA
	miRNA
	miRNA
	miRNA
	miRNA
	miRNA
	miRNA
	miRNA
	miRNA
	miRNA
	miRNA
	miRNA
	miRNA
	miRNA
	miRNA
	miRNA
	miRNA
	miRNA
	miRNA
	miRNA
	miRNA
	miRNA
	miRNA
	miRNA
	miRNA
	miRNA
	miRNA
	miRNA
	miRNA
	miRNA
	miRNA
	miRNA
	miRNA
	miRNA
	miRNA
	miRNA
	miRNA
	miRNA
	miRNA
	miRNA
	miRNA
	miRNA
	miRNA
	miRNA
	miRNA
	miRNA
	miRNA
	miRNA
	miRNA
	miRNA
	miRNA
	miRNA
	miRNA
	miRNA
	miRNA
	miRNA
	miRNA
	miRNA
	miRNA
	miRNA
	(No Hit)
	miRNA
	miRNA
	(No Hit)
	miRNA
	miRNA
	miRNA
	miRNA
	miRNA
	miRNA
	miRNA
	miRNA
	miRNA
	miRNA
	miRNA
	miRNA
	(No Hit)
	miRNA
	miRNA
	miRNA
	miRNA
	miRNA
	miRNA
	miRNA
	miRNA
	miRNA
	miRNA
	miRNA
	miRNA
	miRNA
	miRNA
	miRNA
	miRNA
	miRNA
	miRNA
	miRNA
	miRNA
	miRNA
	miRNA
	miRNA
	miRNA
	miRNA
	miRNA
	miRNA
	miRNA
	miRNA
	miRNA
	miRNA
	miRNA
	miRNA
	miRNA
	miRNA
	miRNA
	miRNA
	miRNA
	miRNA
	miRNA
	miRNA
	miRNA
	miRNA
	miRNA
	(No Hit)
	miRNA
	miRNA
	miRNA
	miRNA
	miRNA
	miRNA
	miRNA
	miRNA
	miRNA
	miRNA
	miRNA
	miRNA
	miRNA
	miRNA
	miRNA
	miRNA
	miRNA
	miRNA
	miRNA
	miRNA
	miRNA
	miRNA
	miRNA
	miRNA
	miRNA
	miRNA
	miRNA
	miRNA
	miRNA
	miRNA
	miRNA
	miRNA
	miRNA
	miRNA
	miRNA
	miRNA
	miRNA
	miRNA
	miRNA
	miRNA
	miRNA
	miRNA
	miRNA
	miRNA
	miRNA
	miRNA
	(No Hit)
	miRNA
	miRNA
	miRNA
	miRNA
	miRNA
	miRNA
	miRNA
	miRNA
	miRNA
	miRNA
	miRNA
	miRNA
	miRNA
	miRNA
	miRNA
	miRNA
	miRNA
	miRNA
	miRNA
	miRNA
	miRNA
	miRNA
	miRNA
	miRNA
	miRNA
	miRNA
	miRNA
	miRNA
	miRNA
	miRNA
	miRNA
	miRNA
	miRNA
	miRNA
	miRNA
	miRNA
	miRNA
	miRNA
	miRNA
	miRNA
	miRNA
	miRNA
	miRNA
	miRNA
	miRNA
	miRNA
	miRNA
	miRNA
	OsNAAT1 mRNA for nicotianamine aminotransferase
	miRNA
	miRNA
	miRNA
	miRNA
	miRNA
	miRNA
	miRNA
	miRNA
	miRNA
	miRNA
	miRNA
	miRNA
	miRNA
	miRNA
	miRNA
	miRNA
	miRNA
	miRNA
	miRNA
	miRNA
	miRNA
	miRNA
	miRNA
	miRNA
	miRNA
	miRNA
	miRNA
	miRNA
	miRNA
	miRNA
	miRNA
	miRNA
	miRNA
	miRNA
	miRNA
	miRNA
	miRNA
	miRNA
	miRNA
	miRNA
	miRNA
	miRNA
	miRNA
	miRNA
	miRNA
	miRNA
	miRNA
	miRNA
	miRNA
	miRNA
	(No Hit)
	miRNA
	miRNA
	miRNA
	miRNA
	miRNA
	miRNA
	miRNA
	miRNA
	miRNA
	miRNA
	miRNA
	miRNA
	miRNA
	miRNA
	miRNA
	miRNA
	miRNA
	miRNA
	miRNA
	miRNA
	miRNA
	miRNA
	miRNA
	miRNA
	miRNA
	miRNA
	miRNA
	miRNA
	miRNA
	miRNA
	miRNA
	miRNA
	miRNA
	miRNA
	miRNA
	miRNA
	miRNA
	miRNA
	miRNA
	(No Hit)
	miRNA
	miRNA
	miRNA
	miRNA
	miRNA
	miRNA
	miRNA
	miRNA
	miRNA
	miRNA
	miRNA
	miRNA
	miRNA
	miRNA
	miRNA
	miRNA
	miRNA
	miRNA
	miRNA
	miRNA
	miRNA
	miRNA
	miRNA
	miRNA
	miRNA
	miRNA
	miRNA
	miRNA
	miRNA
	(No Hit)
	miRNA
	miRNA
	miRNA
	miRNA
	miRNA
	miRNA
	miRNA
	miRNA
	miRNA
	miRNA
	miRNA
	miRNA
	miRNA
	miRNA
	(No Hit)
	miRNA
	miRNA
	miRNA
	miRNA
	miRNA
	miRNA
	miRNA
	miRNA
	miRNA
	miRNA
	miRNA
	miRNA
	miRNA
	miRNA
	miRNA
	miRNA
	miRNA
	miRNA
	miRNA
	miRNA
	miRNA
	miRNA
	miRNA
	miRNA
	miRNA
	miRNA
	miRNA
	miRNA
	miRNA
	miRNA
	miRNA
	miRNA
	miRNA
	miRNA
	miRNA
	miRNA
	miRNA
	miRNA
	miRNA
	miRNA
	(No Hit)
[truncated: 179 more rows]

## Sheet: S4c. GO flash charts
Supplementary Table 4c Significant GO categories of molecular functions and biological processes along with GO flash charts and schematic diagrams under stressed condition for differentially regulated genes for different morpho-physiological traits (determined by SEA analyiss).

## Sheet: S4d. RAP-ID vs MSU (TIGR)-ID
Supplementary Table 4d The corresponding MSU (TIGR) ID of all the significant genes that are involved in regulating the molecular fucntions and bilogical processes unders salt stress in wide natural genotypic variations of rice.
RAP (Os ID)	MSU (LOC_Os ID)
Os01g0106900	LOC_Os01g01710.1
	LOC_Os01g01710.2
Os01g0110500	LOC_Os01g02040.1
	LOC_Os01g02040.2
Os01g0114100	LOC_Os01g02390.1
	LOC_Os01g02390.2
Os01g0114600	LOC_Os01g02430.1
Os01g0114700	LOC_Os01g02440.1
Os01g0114900	LOC_Os01g02460.1
Os01g0116400	LOC_Os01g02700.1
Os01g0120800	LOC_Os01g03070.1
	LOC_Os01g03070.2
Os01g0121100	LOC_Os01g03090.1
	LOC_Os01g03090.2
Os01g0140400	LOC_Os01g04720.1
	LOC_Os01g04720.2
Os01g0165000	LOC_Os01g07120.1
	LOC_Os01g07120.2
Os01g0174000	LOC_Os01g07880.1
Os01g0176400	LOC_Os01g08140.1
Os01g0200300	LOC_Os01g10320.1
Os01g0201700	LOC_Os01g10504.1
	LOC_Os01g10504.2
	LOC_Os01g10504.3
Os01g0206800	LOC_Os01g10900.1
	LOC_Os01g10900.2
Os01g0223900	LOC_Os01g12420.1
Os01g0228600	LOC_Os01g12830.1
	LOC_Os01g12830.2
Os01g0229100	LOC_Os01g12870.1
Os01g0232700	LOC_Os01g13190.1
Os01g0239700	LOC_Os01g13800.1
Os01g0254900	LOC_Os01g15110.1
Os01g0271400	LOC_Os01g16530.1
Os01g0276700	LOC_Os01g16960.1
	LOC_Os01g16960.2
Os01g0311600	LOC_Os01g20950.1
Os01g0323000	LOC_Os01g21960.1
Os01g0375200	LOC_Os01g27750.1
Os01g0505500	LOC_Os01g32090.1
Os01g0507900	LOC_Os01g32350.1
	LOC_Os01g32350.2
	LOC_Os01g32350.3
Os01g0514700	LOC_Os01g33090.1
Os01g0528000	LOC_Os01g34420.1
Os01g0528800	LOC_Os01g34480.1
	LOC_Os01g34480.2
	LOC_Os01g34480.3
Os01g0541900	LOC_Os01g36080.1
	LOC_Os01g36080.2
	LOC_Os01g36080.3
	LOC_Os01g36080.4
Os01g0542700	LOC_Os01g36220.1
Os01g0560200	LOC_Os01g37980.1
Os01g0631700	LOC_Os01g44110.1
Os01g0648000	LOC_Os01g45990.1
Os01g0652800	LOC_Os01g46400.1
Os01g0655400	LOC_Os01g46710.1
Os01g0658900	LOC_Os01g46970.1
	LOC_Os01g46970.2
Os01g0664200	LOC_Os01g47470.1
Os01g0665200	LOC_Os01g47530.1
	LOC_Os01g47530.2
	LOC_Os01g47530.3
	LOC_Os01g47530.4
Os01g0665500	LOC_Os01g47560.1
Os01g0678700	LOC_Os01g48700.1
Os01g0690900	LOC_Os01g49614.2
Os01g0692600	LOC_Os01g49760.1
	LOC_Os01g49760.3
Os01g0702300	LOC_Os01g50680.1
Os01g0707300	LOC_Os01g51120.1
	LOC_Os01g51120.2
Os01g0720700	LOC_Os01g52260.1
Os01g0730700	LOC_Os01g53040.1
Os01g0738300	LOC_Os01g53640.1
Os01g0741200	LOC_Os01g53840.1
Os01g0742200	LOC_Os01g53900.1
Os01g0750100	LOC_Os01g54600.1
Os01g0772200	LOC_Os01g56550.1
	LOC_Os01g56550.2
	LOC_Os01g56550.3
Os01g0779300	LOC_Os01g57100.1
Os01g0801600	LOC_Os01g58740.1
	LOC_Os01g58740.2
Os01g0811300	LOC_Os01g59620.1
Os01g0818400	LOC_Os01g60270.1
	LOC_Os01g60270.2
Os01g0826400	LOC_Os01g61080.1
Os01g0833500	LOC_Os01g61690.1
Os01g0836800	LOC_Os01g61970.1
	LOC_Os01g61970.2
Os01g0840200	LOC_Os01g62300.1
Os01g0846900	LOC_Os01g62820.1
	LOC_Os01g62820.2
	LOC_Os01g62820.3
Os01g0855600	LOC_Os01g63690.1
Os01g0859400	LOC_Os01g64010.1
	LOC_Os01g64010.2
Os01g0869900	LOC_Os01g64970.1
Os01g0883100	LOC_Os01g66030.1
	LOC_Os01g66030.2
Os01g0891300	LOC_Os01g66720.1
Os01g0899800	LOC_Os01g67410.1
Os01g0904700	LOC_Os01g67770.1
Os01g0923700	LOC_Os01g69920.1
	LOC_Os01g69920.2
	LOC_Os01g69920.3
Os01g0934300	LOC_Os01g70810.1
Os01g0939400	LOC_Os01g71262.1
Os01g0952800	LOC_Os01g72370.1
	LOC_Os01g72370.2
	LOC_Os01g72370.3
Os01g0958100	LOC_Os01g72800.1
Os01g0960400	LOC_Os01g72990.1
	LOC_Os01g72990.2
Os01g0970400	LOC_Os01g73880.1
Os01g0974400	LOC_Os01g74320.1
Os01g0976700	LOC_Os01g74530.2
Os01g0976900	LOC_Os01g74550.1
Os02g0101100	LOC_Os02g01110.1
Os02g0101500	LOC_Os02g01150.1
	LOC_Os02g01150.2
	LOC_Os02g01150.3
	LOC_Os02g01150.4
Os02g0105400	LOC_Os02g01510.1
Os02g0106900	LOC_Os02g01730.1
Os02g0111800	LOC_Os02g02140.1
Os02g0113300	LOC_Os02g02240.1
Os02g0113800	LOC_Os02g02270.1
Os02g0117500	LOC_Os02g02540.1
Os02g0117700	LOC_Os02g02560.1
Os02g0119300	LOC_Os02g02710.1
	LOC_Os02g02710.2
	LOC_Os02g02710.3
	LOC_Os02g02710.4
Os02g0119400	LOC_Os02g02720.1
	LOC_Os02g02720.2
	LOC_Os02g02720.3
	LOC_Os02g02720.4
	LOC_Os02g02720.5
Os02g0122300	LOC_Os02g02990.1
Os02g0131600	LOC_Os02g03880.1
Os02g0139100	LOC_Os02g04650.1
Os02g0139200	LOC_Os02g04660.1
	LOC_Os02g04660.2
Os02g0142800	LOC_Os02g05000.1
Os02g0146600	LOC_Os02g05330.1
Os02g0147800	LOC_Os02g05450.1
Os02g0150800	LOC_Os02g05700.1
	LOC_Os02g05700.2
Os02g0151100	LOC_Os02g05730.1
Os02g0151600	LOC_Os02g05780.1
Os02g0153100	LOC_Os02g05910.1
Os02g0153200	LOC_Os02g05920.1
Os02g0181300	LOC_Os02g08440.1
	LOC_Os02g08440.2
	LOC_Os02g08440.3
	LOC_Os02g08440.4
Os02g0194700	LOC_Os02g10120.1
Os02g0203000	LOC_Os02g10860.1
Os02g0205400	LOC_Os02g11060.1
Os02g0217600	LOC_Os02g12580.1
Os02g0218400	LOC_Os02g12660.1
Os02g0218600	LOC_Os02g12670.1
Os02g0220500	LOC_Os02g12794.3
Os02g0220600	LOC_Os02g12800.1
	LOC_Os02g12800.2
	LOC_Os02g12800.3
	LOC_Os02g12800.4
	LOC_Os02g12800.5
Os02g0224400	LOC_Os02g13140.1
Os02g0227700	LOC_Os02g13430.1
Os02g0228300	LOC_Os02g13510.1
Os02g0232000	LOC_Os02g13800.1
Os02g0245100	LOC_Os02g14790.1
Os02g0259100	LOC_Os02g15880.1
	LOC_Os02g15880.2
	LOC_Os02g15880.3
	LOC_Os02g15885.1
Os02g0265200	LOC_Os02g16540.1
	LOC_Os02g16540.2
Os02g0274100	LOC_Os02g17390.1
Os02g0280700	LOC_Os02g17940.1
	LOC_Os02g17940.2
	LOC_Os02g17940.3
	LOC_Os02g17940.4
	LOC_Os02g17940.5
	LOC_Os02g17940.6
Os02g0281000	LOC_Os02g17970.1
	LOC_Os02g17970.2
Os02g0290600	LOC_Os02g18850.1
Os02g0300700	LOC_Os02g19770.1
Os02g0459600	LOC_Os02g26160.1
	LOC_Os02g26160.2
Os02g0462800	LOC_Os02g26430.1
Os02g0491600	LOC_Os02g29000.1
Os02g0506500	LOC_Os02g30310.1
	LOC_Os02g30310.2
	LOC_Os02g30310.3
Os02g0527900	LOC_Os02g32620.1
Os02g0537500	LOC_Os02g33430.1
	LOC_Os02g33430.2
Os02g0546600	LOC_Os02g34260.1
Os02g0554000	LOC_Os02g34850.1
Os02g0557600	LOC_Os02g35160.1
	LOC_Os02g35160.2
Os02g0562700	LOC_Os02g35500.1
Os02g0598500	LOC_Os02g38494.1
Os02g0598800	LOC_Os02g38574.1
Os02g0606100	LOC_Os02g39350.1
Os02g0606900	LOC_Os02g39410.1
	LOC_Os02g39410.2
	LOC_Os02g39410.3
Os02g0611300	LOC_Os02g39800.1
	LOC_Os02g39810.1
Os02g0618200	LOC_Os02g40510.1
Os02g0621100	LOC_Os02g40770.1
	LOC_Os02g40770.2
Os02g0634500	LOC_Os02g42290.1
	LOC_Os02g42290.2
	LOC_Os02g42290.3
Os02g0634700	LOC_Os02g42310.1
	LOC_Os02g42310.2
	LOC_Os02g42310.3
	LOC_Os02g42310.4
Os02g0641800	LOC_Os02g42860.1
Os02g0649300	LOC_Os02g43330.1
Os02g0655200	LOC_Os02g43820.1
Os02g0657000	LOC_Os02g43970.1
Os02g0664300	LOC_Os02g44520.1
Os02g0665000	LOC_Os02g44550.1
Os02g0665300	LOC_Os02g44590.1
Os02g0708500	LOC_Os02g47890.1
Os02g0729400	LOC_Os02g49680.1
Os02g0770500	LOC_Os02g53100.1
Os02g0771400	LOC_Os02g53160.1
Os02g0771600	LOC_Os02g53180.1
	LOC_Os02g53180.2
	LOC_Os02g53180.3
Os02g0778900	LOC_Os02g53840.1
Os02g0779000	LOC_Os02g53850.1
Os02g0779200	LOC_Os02g53860.1
Os02g0780200	LOC_Os02g53970.1
Os02g0792800	LOC_Os02g54980.1
Os02g0794400	LOC_Os02g55120.1
Os02g0794500	LOC_Os02g55130.1
	LOC_Os02g55130.2
	LOC_Os02g55130.3
	LOC_Os02g55130.4
	LOC_Os02g55130.5
Os02g0794900	LOC_Os02g55150.1
	LOC_Os02g55150.2
	LOC_Os02g55170.1
Os02g0797100	LOC_Os02g55380.1
Os02g0812400	LOC_Os02g56740.1
	LOC_Os02g56740.2
Os02g0820700	LOC_Os02g57510.1
	LOC_Os02g57510.2
	LOC_Os02g57510.3
	LOC_Os02g57510.4
Os02g0820900	LOC_Os02g57530.1
	LOC_Os02g57530.2
	LOC_Os02g57530.3
	LOC_Os02g57530.4
Os02g0821400	LOC_Os02g57560.1
Os02g0828900	LOC_Os02g58210.1
	LOC_Os02g58210.2
Os02g0830200	LOC_Os02g58350.1
Os03g0101600	LOC_Os03g01190.1
Os03g0107600	LOC_Os03g01730.1
	LOC_Os03g01730.2
	LOC_Os03g01730.3
	LOC_Os03g01730.4
	LOC_Os03g01730.5
	LOC_Os03g01730.6
Os03g0109400	LOC_Os03g01890.1
	LOC_Os03g01890.2
Os03g0133900	LOC_Os03g04140.1
	LOC_Os03g04140.2
Os03g0137200	LOC_Os03g04430.1
	LOC_Os03g04430.2
	LOC_Os03g04430.3
Os03g0147900	LOC_Os03g05430.1
	LOC_Os03g05430.2
Os03g0148700	LOC_Os03g05470.1
Os03g0152100	LOC_Os03g05760.1
Os03g0158700	LOC_Os03g06290.1
Os03g0177400	LOC_Os03g08010.1
Os03g0178000	None
Os03g0185000	LOC_Os03g08660.1
Os03g0188900	LOC_Os03g08960.1
Os03g0191900	LOC_Os03g09170.1
Os03g0196600	LOC_Os03g10050.1
Os03g0196900	LOC_Os03g10070.1
Os03g0206700	LOC_Os03g10880.1
	LOC_Os03g10880.2
Os03g0207400	LOC_Os03g10950.1
Os03g0224200	LOC_Os03g12350.1
	LOC_Os03g12350.2
	LOC_Os03g12350.4
Os03g0224700	LOC_Os03g12370.1
	LOC_Os03g12370.2
	LOC_Os03g12370.3
	LOC_Os03g12370.4
Os03g0231000	LOC_Os03g12860.1
Os03g0242900	LOC_Os03g13930.1
Os03g0268000	LOC_Os03g16110.1
	LOC_Os03g16110.2
	LOC_Os03g16110.3
Os03g0268600	LOC_Os03g16170.1
	LOC_Os03g16170.2
Os03g0275100	LOC_Os03g16760.1
Os03g0275300	LOC_Os03g16780.1
Os03g0284100	LOC_Os03g17570.1
	LOC_Os03g17570.2
	LOC_Os03g17570.3
	LOC_Os03g17570.4
	LOC_Os03g17570.5
	LOC_Os03g17570.6
Os03g0313100	LOC_Os03g19900.1
Os03g0325000	LOC_Os03g20880.1
Os03g0341000	LOC_Os03g22170.1
Os03g0343400	LOC_Os03g22330.1
Os03g0346700	LOC_Os03g22540.1
Os03g0347700	LOC_Os03g22600.1
Os03g0430500	LOC_Os03g31630.1
Os03g0439500	LOC_Os03g32470.1
	LOC_Os03g32470.2
	LOC_Os03g32480.1
Os03g0441000	LOC_Os03g32590.1
	LOC_Os03g32590.2
Os03g0565500	LOC_Os03g36780.1
Os03g0566800	LOC_Os03g36930.1
Os03g0568600	LOC_Os03g37100.1
Os03g0605300	LOC_Os03g40830.1
Os03g0618300	LOC_Os03g42130.1
Os03g0637600	LOC_Os03g43650.1
Os03g0640800	LOC_Os03g43930.1
	LOC_Os03g43930.2
Os03g0655700	LOC_Os03g45320.1
	LOC_Os03g45320.2
Os03g0659200	LOC_Os03g45710.1
Os03g0672300	LOC_Os03g46910.1
Os03g0673000	LOC_Os03g47016.1
Os03g0680800	LOC_Os03g47740.1
	LOC_Os03g47740.2
	LOC_Os03g47740.3
Os03g0693800	LOC_Os03g48760.1
Os03g0700700	LOC_Os03g49380.1
	LOC_Os03g49380.2
	LOC_Os03g49380.3
Os03g0701700	LOC_Os03g49500.1
	LOC_Os03g49500.2
Os03g0727200	LOC_Os03g51710.1
	LOC_Os03g51710.2
Os03g0745000	LOC_Os03g53340.1
	LOC_Os03g53340.2
	LOC_Os03g53340.3
	LOC_Os03g53340.4
	LOC_Os03g53340.5
	LOC_Os03g53340.6
Os03g0758800	LOC_Os03g55150.1
	LOC_Os03g55150.4
	LOC_Os03g55150.5
	LOC_Os03g55150.6
Os03g0761100	LOC_Os03g55320.1
	LOC_Os03g55320.2
	LOC_Os03g55320.3
Os03g0761500	LOC_Os03g55350.1
Os03g0762000	LOC_Os03g55389.1
Os03g0764800	LOC_Os03g55600.1
Os03g0765200	LOC_Os03g55640.1
	LOC_Os03g55640.2
	LOC_Os03g55640.3
	LOC_Os03g55640.4
	LOC_Os03g55640.5
Os03g0770000	LOC_Os03g56010.1
Os03g0772600	LOC_Os03g56160.1
Os03g0791700	LOC_Os03g57780.1
Os03g0798500	LOC_Os03g58420.1
	LOC_Os03g58420.2
Os03g0805600	LOC_Os03g59090.1
	LOC_Os03g59090.2
Os03g0809700	LOC_Os03g59530.1
Os03g0821300	LOC_Os03g60650.1
Os03g0824000	LOC_Os03g60900.1
Os03g0834000	None
Os03g0837700	LOC_Os03g62150.1
Os03g0838500	LOC_Os03g62210.1
Os03g0851100	LOC_Os03g63410.1
	LOC_Os03g63410.2
Os03g0854500	LOC_Os03g63750.1
Os04g0106400	LOC_Os04g01600.1
	LOC_Os04g01600.2
Os04g0107200	LOC_Os04g01650.1
Os04g0107300	LOC_Os04g01660.1
Os04g0119300	LOC_Os04g02890.1
	LOC_Os04g02890.2
Os04g0127100	LOC_Os04g03796.1
	LOC_Os04g03796.3
	LOC_Os04g03796.4
Os04g0127200	LOC_Os04g03796.1
	LOC_Os04g03796.2
	LOC_Os04g03796.4
Os04g0127300	LOC_Os04g03810.1
Os04g0168100	LOC_Os04g08600.1
Os04g0169100	LOC_Os04g08740.1
	LOC_Os04g08740.2
	LOC_Os04g08740.3
Os04g0182300	LOC_Os04g10360.1
Os04g0376300	LOC_Os04g30760.1
Os04g0429100	LOC_Os04g34976.2
Os04g0430700	LOC_Os04g35140.1
Os04g0431100	LOC_Os04g35180.1
	LOC_Os04g35180.2
Os04g0432000	LOC_Os04g35240.1
Os04g0433600	LOC_Os04g35410.1
	LOC_Os04g35410.2
	LOC_Os04g35410.3
Os04g0477000	LOC_Os04g40100.1
Os04g0485300	LOC_Os04g40874.1
Os04g0498800	LOC_Os04g42110.1
Os04g0509300	LOC_Os04g43050.1
	LOC_Os04g43050.4
Os04g0524300	LOC_Os04g44280.1
Os04g0525600	LOC_Os04g44400.1
Os04g0533000	LOC_Os04g45040.1
	LOC_Os04g45040.2
	LOC_Os04g45040.3
Os04g0539500	LOC_Os04g45650.2
Os04g0540900	LOC_Os04g45730.1
Os04g0541700	LOC_Os04g45810.1
Os04g0547600	LOC_Os04g46250.1
Os04g0548700	LOC_Os04g46350.1
Os04g0558900	LOC_Os04g47150.1
Os04g0573300	LOC_Os04g48416.1
Os04g0597300	LOC_Os04g50920.1
Os04g0610400	LOC_Os04g52090.1
Os04g0610500	LOC_Os04g52100.1
Os04g0617600	LOC_Os04g52690.1
	LOC_Os04g52690.2
	LOC_Os04g52690.3
Os04g0631900	None
Os04g0658700	LOC_Os04g56360.1
Os04g0659500	LOC_Os04g56450.1
	LOC_Os04g56450.2
Os04g0669200	LOC_Os04g57340.1
Os04g0691100	LOC_Os04g59450.1
	LOC_Os04g59450.2
	LOC_Os04g59450.3
Os05g0100700	LOC_Os05g01040.1
	LOC_Os05g01040.2
	LOC_Os05g01040.3
	LOC_Os05g01040.4
Os05g0107700	LOC_Os05g01710.1
	LOC_Os05g01710.2
	LOC_Os05g01710.3
Os05g0112000	LOC_Os05g02130.1
Os05g0127200	LOC_Os05g03610.1
Os05g0129700	LOC_Os05g03884.1
Os05g0147500	LOC_Os05g05480.1
	LOC_Os05g05480.2
Os05g0155200	LOC_Os05g06320.2
	LOC_Os05g06320.3
Os05g0186100	LOC_Os05g09410.1
Os05g0186300	LOC_Os05g09440.1
Os05g0227700	LOC_Os05g13950.1
	LOC_Os05g13950.2
Os05g0258400	LOC_Os05g16930.1
Os05g0268500	LOC_Os05g18604.1
	LOC_Os05g18604.2
	LOC_Os05g18604.3
	LOC_Os05g18604.4
	LOC_Os05g18604.5
	LOC_Os05g18604.6
Os05g0277300	LOC_Os05g19630.1
	LOC_Os05g19630.2
Os05g0304600	LOC_Os05g23880.1
Os05g0313500	LOC_Os05g24880.1
	LOC_Os05g24880.2
Os05g0332300	LOC_Os05g26820.1
Os05g0355200	LOC_Os05g28720.1
Os05g0358500	LOC_Os05g29030.1
	LOC_Os05g29030.2
Os05g0368700	LOC_Os05g30580.1
Os05g0407500	LOC_Os05g33730.1
Os05g0414700	LOC_Os05g34270.1
Os05g0417100	LOC_Os05g34460.1
Os05g0437700	LOC_Os05g36160.1
	LOC_Os05g36160.2
Os05g0443500	LOC_Os05g37140.1
	LOC_Os05g37140.2
Os05g0473900	LOC_Os05g39650.1
Os05g0480400	LOC_Os05g40200.1
Os05g0497200	LOC_Os05g41760.1
Os05g0497300	LOC_Os05g41780.1
Os05g0498400	LOC_Os05g41900.1
	LOC_Os05g41900.2
	LOC_Os05g41900.3
	LOC_Os05g41900.4
Os05g0525000	LOC_Os05g44960.1
Os05g0525600	LOC_Os05g44990.1
Os05g0529300	LOC_Os05g45310.1
Os05g0533500	LOC_Os05g45710.1
Os05g0540100	LOC_Os05g46270.1
Os05g0549800	LOC_Os05g47650.1
Os05g0566400	LOC_Os05g49140.1
	LOC_Os05g49140.2
	LOC_Os05g49140.3
Os05g0566500	LOC_Os05g49150.1
Os05g0568900	LOC_Os05g49380.1
	LOC_Os05g49380.2
Os05g0573700	LOC_Os05g49800.1
Os05g0575300	LOC_Os05g49970.1
	LOC_Os05g49970.2
	LOC_Os05g49970.3
Os05g0576800	LOC_Os05g50120.1
Os05g0588300	LOC_Os05g51070.1
Os05g0592100	LOC_Os05g51450.1
Os05g0592600	LOC_Os05g51500.1
Os06g0103300	LOC_Os06g01360.1
	LOC_Os06g01360.2
Os06g0111400	LOC_Os06g02130.1
	LOC_Os06g02130.2
Os06g0127100	LOC_Os06g03670.1
Os06g0136800	LOC_Os06g04530.1
Os06g0144600	LOC_Os06g05240.1
Os06g0154500	LOC_Os06g06090.1
	LOC_Os06g06090.2
Os06g0158100	LOC_Os06g06360.1
Os06g0163000	LOC_Os06g06760.1
	LOC_Os06g06760.2
	LOC_Os06g06760.3
Os06g0163500	LOC_Os06g06810.1
Os06g0168500	LOC_Os06g07200.1
Os06g0183100	LOC_Os06g08440.1
Os06g0194000	LOC_Os06g09390.1
	LOC_Os06g09390.2
Os06g0199800	LOC_Os06g09930.1
Os06g0225300	LOC_Os06g12120.1
Os06g0232100	LOC_Os06g12590.1
	LOC_Os06g12590.2
Os06g0234100	LOC_Os06g12780.1
Os06g0252300	LOC_Os06g14190.1
Os06g0334300	LOC_Os06g22810.1
Os06g0338900	LOC_Os06g23160.1
Os06g0367900	LOC_Os06g26340.1
	LOC_Os06g26340.2
	LOC_Os06g26340.3
Os06g0496800	LOC_Os06g30130.1
	LOC_Os06g30130.2
Os06g0571400	LOC_Os06g37440.1
Os06g0574200	LOC_Os06g37620.1
Os06g0597200	LOC_Os06g39600.1
	LOC_Os06g39600.2
Os06g0597400	LOC_Os06g39640.1
Os06g0603000	LOC_Os06g40080.1
Os06g0623600	LOC_Os06g41840.1
	LOC_Os06g41840.2
	LOC_Os06g41840.3
	LOC_Os06g41840.4
Os06g0625300	LOC_Os06g41980.1
Os06g0626600	LOC_Os06g42120.1
Os06g0645600	LOC_Os06g43780.1
Os06g0654300	LOC_Os06g44410.1
Os06g0654600	LOC_Os06g44430.1
Os06g0655100	LOC_Os06g44460.1
Os06g0657500	LOC_Os06g44750.1
Os06g0664100	LOC_Os06g45360.1
Os06g0676600	LOC_Os06g46330.1
Os06g0677400	LOC_Os06g46372.1
	LOC_Os06g46372.2
Os06g0680500	LOC_Os06g46670.2
	LOC_Os06g46670.3
Os06g0687800	LOC_Os06g47330.1
	LOC_Os06g47330.2
Os06g0688100	LOC_Os06g47350.1
	LOC_Os06g47350.2
Os06g0691100	LOC_Os06g47590.1
Os06g0693000	LOC_Os06g47780.1
Os06g0693200	LOC_Os06g47820.1
Os06g0699400	LOC_Os06g48590.1
	LOC_Os06g48590.2
Os06g0708000	LOC_Os06g49430.1
	LOC_Os06g49430.2
Os06g0712600	LOC_Os06g49830.1
Os06g0712700	LOC_Os06g49840.1
	LOC_Os06g49840.2
Os06g0716000	LOC_Os06g50220.1
	LOC_Os06g50220.2
Os06g0717200	LOC_Os06g50340.1
Os06g0717800	LOC_Os06g50380.1
	LOC_Os06g50380.2
	LOC_Os06g50380.3
Os06g0730000	LOC_Os06g51370.1
Os07g0107800	LOC_Os07g01710.1
Os07g0120200	LOC_Os07g02890.1
Os07g0124500	LOC_Os07g03230.1
	LOC_Os07g03230.2
Os07g0132500	LOC_Os07g04040.1
Os07g0134200	LOC_Os07g04190.1
Os07g0148600	LOC_Os07g05460.1
Os07g0150700	LOC_Os07g05620.1
	LOC_Os07g05620.2
Os07g0164300	LOC_Os07g07000.1
Os07g0167000	LOC_Os07g07250.1
Os07g0169600	LOC_Os07g07410.1
	LOC_Os07g07410.2
Os07g0191700	LOC_Os07g09400.1
Os07g0212300	LOC_Os07g11120.1
Os07g0227600	LOC_Os07g12510.1
Os07g0259100	LOC_Os07g15540.1
Os07g0406300	LOC_Os07g22350.1
Os07g0435900	LOC_Os07g25450.1
Os07g0438600	LOC_Os07g25690.1
Os07g0501800	LOC_Os07g31840.1
Os07g0503700	LOC_Os07g32040.1
Os07g0507000	LOC_Os07g32380.1
Os07g0510100	LOC_Os07g32590.1
Os07g0522600	LOC_Os07g33790.1
Os07g0524900	LOC_Os07g34070.1
Os07g0535700	LOC_Os07g35130.1
Os07g0537200	LOC_Os07g35280.1
Os07g0537900	LOC_Os07g35340.1
	LOC_Os07g35340.2
	LOC_Os07g35340.3
Os07g0555200	LOC_Os07g36940.1
	LOC_Os07g36940.2
Os07g0583700	LOC_Os07g39480.1
Os07g0584200	LOC_Os07g39530.1
Os07g0597000	LOC_Os07g40580.1
Os07g0613300	LOC_Os07g42180.1
Os07g0614500	LOC_Os07g42300.1
Os07g0630800	LOC_Os07g43700.1
	LOC_Os07g43700.2
Os07g0637000	LOC_Os07g44290.1
Os07g0639800	LOC_Os07g44620.1
	LOC_Os07g44620.2
Os07g0662500	LOC_Os07g46750.1
Os07g0678300	LOC_Os07g48090.1
Os07g0678600	LOC_Os07g48100.1
Os07g0681000	LOC_Os07g48300.1
Os07g0685900	LOC_Os07g48650.1
Os07g0689300	LOC_Os07g48960.1
Os07g0694000	LOC_Os07g49330.1
	LOC_Os07g49330.3
Os07g0694700	LOC_Os07g49400.1
	LOC_Os07g49400.2
	LOC_Os07g49400.3
	LOC_Os07g49400.4
Os07g0695100	LOC_Os07g49460.1
	LOC_Os07g49460.2
	LOC_Os07g49460.3
	LOC_Os07g49460.4
Os08g0104600	LOC_Os08g01380.1
	LOC_Os08g01380.2
Os08g0174700	LOC_Os08g07760.1
Os08g0180100	LOC_Os08g08210.1
Os08g0189400	LOC_Os08g08990.1
Os08g0203400	LOC_Os08g10310.1
	LOC_Os08g10310.2
	LOC_Os08g10310.3
Os08g0203700	LOC_Os08g10330.1
Os08g0205300	LOC_Os08g10470.1
	LOC_Os08g10470.2
Os08g0230300	LOC_Os08g13360.1
	LOC_Os08g13360.2
Os08g0240000	LOC_Os08g14190.1
Os08g0276200	LOC_Os08g17400.1
Os08g0326700	LOC_Os08g23740.1
Os08g0332800	LOC_Os08g24400.1
Os08g0338700	LOC_Os08g25090.1
	LOC_Os08g25090.2
Os08g0359300	LOC_Os08g27050.1
Os08g0376700	LOC_Os08g28900.1
Os08g0398700	LOC_Os08g30810.1
Os08g0400200	LOC_Os08g30910.1
Os08g0401500	LOC_Os08g31030.1
Os08g0408500	LOC_Os08g31580.1
Os08g0442400	LOC_Os08g34360.1
Os08g0442700	LOC_Os08g34380.1
	LOC_Os08g34380.2
Os08g0446400	LOC_Os08g34650.1
	LOC_Os08g34650.2
Os08g0464000	LOC_Os08g36150.1
	LOC_Os08g36150.2
Os08g0472400	LOC_Os08g36820.1
Os08g0480100	LOC_Os08g37444.1
	LOC_Os08g37444.2
	LOC_Os08g37444.3
	LOC_Os08g37444.4
	LOC_Os08g37444.5
	LOC_Os08g37444.6
Os08g0487500	LOC_Os08g38060.1
Os08g0493800	LOC_Os08g38560.1
Os08g0508800	LOC_Os08g39840.1
Os08g0512700	LOC_Os08g40180.1
Os08g0513000	LOC_Os08g40200.1
Os08g0521600	LOC_Os08g41030.1
Os08g0543900	LOC_Os08g43090.1
Os08g0562200	LOC_Os08g44820.1
	LOC_Os08g44820.2
	LOC_Os08g44820.3
	LOC_Os08g44820.4
	LOC_Os08g44820.5
Os08g0562700	LOC_Os08g44860.1
	LOC_Os08g44860.2
	LOC_Os08g44860.3
	LOC_Os08g44860.4
	LOC_Os08g44860.5
	LOC_Os08g44860.6
	LOC_Os08g44860.7
	LOC_Os08g44860.8
Os08g0563300	LOC_Os08g44930.1
	LOC_Os08g44930.2
Os09g0284400	LOC_Os09g11250.1
Os09g0307800	LOC_Os09g13740.1
	LOC_Os09g13740.2
Os09g0349600	LOC_Os09g18010.1
Os09g0349800	None
Os09g0369000	LOC_Os09g20350.1
Os09g0416700	LOC_Os09g24980.1
Os09g0418000	LOC_Os09g25090.1
Os09g0418500	LOC_Os09g25100.1
	LOC_Os09g25110.1
Os09g0423800	LOC_Os09g25600.1
Os09g0456700	LOC_Os09g28340.1
Os09g0470900	LOC_Os09g29470.1
	LOC_Os09g29470.2
	LOC_Os09g29470.3
Os09g0475700	LOC_Os09g29950.1
	LOC_Os09g29950.2
	LOC_Os09g29950.3
Os09g0493500	LOC_Os09g32020.1
	LOC_Os09g32025.1
Os09g0528200	LOC_Os09g35910.1
Os09g0532400	LOC_Os09g36220.1
	LOC_Os09g36220.2
Os09g0558000	LOC_Os09g38550.1
	LOC_Os09g38550.2
	LOC_Os09g38550.4
	LOC_Os09g38550.5
Os09g0573200	LOC_Os09g40000.1
	LOC_Os09g40000.2
	LOC_Os09g40000.3
	LOC_Os09g40000.5
Os10g0113000	LOC_Os10g02380.1
Os10g0136400	LOC_Os10g04720.1
Os10g0155800	LOC_Os10g06760.1
Os10g0346600	LOC_Os10g20630.1
Os10g0397200	LOC_Os10g25770.1
	LOC_Os10g25770.2
Os10g0400900	LOC_Os10g26140.1
	LOC_Os10g26140.2
	LOC_Os10g26140.3
	LOC_Os10g26145.1
Os10g0410600	LOC_Os10g27050.1
Os10g0415600	LOC_Os10g28020.1
	LOC_Os10g28020.2
	LOC_Os10g28020.3
	LOC_Os10g28020.4
Os10g0415800	LOC_Os10g28030.1
	LOC_Os10g28030.2
Os10g0458300	LOC_Os10g32020.1
Os10g0497600	LOC_Os10g35450.1
Os10g0503500	LOC_Os10g35960.1
	LOC_Os10g35960.2
Os10g0524400	LOC_Os10g38060.1
	LOC_Os10g38060.2
Os10g0524600	LOC_Os10g38080.1
Os10g0533600	LOC_Os10g38950.1
Os10g0533800	LOC_Os10g38960.1
Os10g0571200	LOC_Os10g42100.1
Os10g0580800	LOC_Os10g43050.1
Os11g0102200	LOC_Os11g01140.1
	LOC_Os11g01140.2
	LOC_Os11g01140.3
Os11g0116400	LOC_Os11g02450.1
Os11g0118300	LOC_Os11g02610.1
	LOC_Os11g02610.2
	LOC_Os11g02610.3
Os11g0118500	LOC_Os11g02620.1
Os11g0128800	LOC_Os11g03470.1
	LOC_Os11g03470.2
	LOC_Os11g03470.3
	LOC_Os11g03470.4
Os11g0129700	LOC_Os11g03540.1
Os11g0143300	LOC_Os11g04720.1
	LOC_Os11g04720.2
Os11g0148500	LOC_Os11g05110.1
	LOC_Os11g05110.2
	LOC_Os11g05110.3
Os11g0166800	LOC_Os11g06650.1
Os11g0206700	LOC_Os11g10050.1
Os11g0255500	LOC_Os11g14910.1
Os11g0431700	LOC_Os11g24374.1
Os11g0450400	LOC_Os11g26390.1
Os11g0461000	LOC_Os11g27329.1
	LOC_Os11g27329.2
	LOC_Os11g27329.3
	LOC_Os11g27329.4
	LOC_Os11g27329.5
	LOC_Os11g27329.6
Os11g0473000	LOC_Os11g28340.1
	LOC_Os11g28340.2
Os11g0505300	LOC_Os11g30910.1
Os11g0514500	LOC_Os11g31540.1
Os11g0521900	LOC_Os11g31890.1
Os11g0522900	LOC_Os11g31980.1
Os11g0678000	LOC_Os11g45280.1
	LOC_Os11g45280.2
Os12g0117400	LOC_Os12g02530.1
	LOC_Os12g02530.2
	LOC_Os12g02530.3
Os12g0117600	LOC_Os12g02540.1
Os12g0125400	LOC_Os12g03190.1
Os12g0133700	LOC_Os12g03990.1
Os12g0145700	LOC_Os12g05110.1
Os12g0165700	LOC_Os12g06850.1
	LOC_Os12g06850.2
	LOC_Os12g06850.3
	LOC_Os12g06850.4
Os12g0166700	LOC_Os12g06930.1
Os12g0226900	LOC_Os12g12580.1
	LOC_Os12g12580.2
Os12g0236500	LOC_Os12g13390.1
	LOC_Os12g13390.2
	LOC_Os12g13390.3
Os12g0256000	LOC_Os12g15400.1
Os12g0270900	LOC_Os12g17160.1
Os12g0427600	LOC_Os12g23980.1
Os12g0434400	LOC_Os12g24650.1
Os12g0443600	LOC_Os12g25700.1
	LOC_Os12g25700.2
	LOC_Os12g25700.3
Os12g0456200	LOC_Os12g27070.1
Os12g0507200	LOC_Os12g32240.1
Os12g0541500	LOC_Os12g35630.1
	LOC_Os12g35630.3
Os12g0559200	LOC_Os12g37260.1
Os12g0562500	LOC_Os12g37570.1
	LOC_Os12g37570.2
Os12g0586100	LOC_Os12g39630.1
Os12g0603700	LOC_Os12g41090.1
Os12g0607100	LOC_Os12g41400.1
Os12g0612500	LOC_Os12g41830.1
Os12g0616600	LOC_Os12g42210.1
Os12g0628500	LOC_Os12g43370.1
