# Supplementary material for: Trait Specific Expression Profiling of Salt Stress Responsive Genes in Diverse Rice Genotypes as Determined by Modified Significance Analysis of Microarrays
Source: Front Plant Sci. 2016 May 3;7:567. doi: 10.3389/fpls.2016.00567 (PMC4853522; doi:10.3389/fpls.2016.00567)
Supplement: Table S5 — Lists of significant GO categories of molecular functions and biological processes along with GO terms, p-values, FDR values, GO flash charts and schematic diagrams under stressed condition for differentially regulated (positive and negative) genes for different morpho-physiological traits (determined by SEA analysis). [file DataSheet5.ZIP]

Archive with 1 entries (1 files):
- Table S5_Sig. GO categories by SEA analysis under unstressed condition.xls
