# Supplementary material for: Trait Specific Expression Profiling of Salt Stress Responsive Genes in Diverse Rice Genotypes as Determined by Modified Significance Analysis of Microarrays
Source: Front Plant Sci. 2016 May 3;7:567. doi: 10.3389/fpls.2016.00567 (PMC4853522; doi:10.3389/fpls.2016.00567)
Supplement: Table S5 — Lists of significant GO categories of molecular functions and biological processes along with GO terms, p-values, FDR values, GO flash charts and schematic diagrams under stressed condition for differentially regulated (positive and negative) genes for different morpho-physiological traits (determined by SEA analysis). [file DataSheet5.ZIP › Table S5_Sig. GO categories by SEA analysis under unstressed condition.xls]

## Sheet: 5a1. GO categories; Mol Func
Supplementary Table 5a1 Significant GO categories of molecular functions along with GO terms, p-values, FDR values under unstressed condition for differentially regulated genes for different morpho-physiological traits (determined by SEA analyiss).
Molecular Function		Positive Genes
		Biomass (+473)
GO term	Description	Number of probes	p-value	FDR
GO:0016765	transferase activity, transferring alkyl or aryl (other than methyl) groups	5	0.0011	0.047
GO:0009055	electron carrier activity	10	0.0016	0.047

## Sheet: 5a2. List of genes; Mol Func
Supplementary Table 5a2 Lists of genes under the significant GO categories of molecular functions along with annotations under unstressed condition for differentially regulated genes for different morpho-physiological traits (determined by SEA analyiss).
Transferase activity, transferring alkyl or aryl (other than methyl) groups=5
Name	GO terms	GO source	Description (Direct description or transfer from target)	Annotation (From Agilent slide)
Os10g0527800	GO:0005737 cytoplasm	Q945W6	Os10g0527800 protein	Tau class GST protein 3.
	GO:0004364 glutathione transferase activity	1e-133
Os10g0529800	GO:0005737 cytoplasm	Q9FUE4	Os10g0528300 protein	Tau class GST protein 4.
	GO:0004364 glutathione transferase activity	3e-78
Os01g0692000	GO:0005737 cytoplasm	Q9FUE3	Os10g0528400 protein	Glutathione S-transferase GST 26 (EC 2.5.1.18).
	GO:0004364 glutathione transferase activity	8e-43
Os07g0468100	GO:0005737 cytoplasm	Q9FUE5	Putative uncharacterized protein	Glutathione S-transferase GST 19 (EC 2.5.1.18).
	GO:0004364 glutathione transferase activity	1e-67
Os03g0190100	GO:0016021 integral to membrane	Q10QN3	Os03g0190100 protein	UbiA prenyltransferase family protein.
	GO:0009536 plastid	0
	GO:0004659 prenyltransferase activity

## Sheet: 5b1. Sig GO; Bio Proc
Supplementary Table 5b1 Significant GO categories of biological processes along with GO terms, p-values, FDR values under unstressed condition for differentially regulated genes for different morpho-physiological traits (determined by SEA analyiss).
Biological Process		Positive Genes						Negative Genes
		Biomass (+473)			Leaf area (+119)			Root Na (-331)
GO term	Description	Number of probes	p-value	FDR	Number of probes	p-value	FDR	Number of probes	p-value	FDR
GO:0006915	apoptosis (or programmed cell death)	15	0.0012	0.014	7	0.0013	0.0086
GO:0065007	biological regulation (regulation of cellular process)							45	0.0028	0.023
GO:0032502	developmental process	5	0.00015	0.0024				5	8.2e-05	0.0013
GO:0007242	intracellular signaling cascade							7	0.012	0.048
GO:0055114	oxidation reduction	7	3.3e-05	0.0014				7	1.5e-05	0.0012
GO:0006355	regulation of transcription, DNA-dependent							20	0.0053	0.031
GO:0009628	response to abiotic stimulus	6	8.5e-05	0.0024
GO:0006810	transport (including protein transport)							35	0.0044	0.03

## Sheet: 5b2. List of Genes; Bio Proc
Supplementary Table 5b2 List of genes under the significant GO categories of biological processes along with annotations under unstressed condition for differentially regulated genes for different morpho-physiological traits (determined by SEA analyiss).
		Name	Description (Direct description or transfer from target)	Description/Annotation (From Agilent slide)
biological regulation (including intracellular signaling cascade) =45; for Root Na (-331)
		Os01g0254000	Putative uncharacterized protein	Similar to NTGB2 (Fragment).
		Os01g0292900	Squamosa promoter-binding-like protein 1	Similar to Squamosa-promoter binding-like protein 2.
		Os01g0542700	cDNA clone:002-167-H10, full insert sequence	Eukaryotic transcription factor, DNA-binding domain containing protein.
		Os01g0558600	Ras-related protein RIC1	Ras-related protein RIC1.
		Os01g0559000	Os03g0795500 protein	Protein of unknown function DUF1000 family protein.
		Os01g0658900	OSBZ8	OSBZ8.
		Os01g0685400	Myb-related transcription factor LBM2-like	Conserved hypothetical protein.
		Os01g0813400	ADP-ribosylation factor 1	Similar to ADP-ribosylation factor 1.
		Os01g0818400	WUSCHEL-related homeobox 8	Homeodomain-like containing protein.
		Os01g0859300	BZIP-type transcription factor ABI5 isoform 2	Similar to ABA response element binding factor (Fragment).
		Os02g0232000	Heat stress transcription factor C-1b	Similar to Heat shock transcription factor 29 (Fragment).
		Os02g0469300	Putative uncharacterized protein OSJNBa0095J15.7	ATP-binding region, ATPase-like domain containing protein.
		Os02g0586400	Small GTP-binding protein	Similar to Small GTP binding protein Rab2.
		Os02g0618400	Os02g0618400 protein	Similar to Snapdragon myb protein 305 homolog.
		Os03g0188900	Homeobox-leucine zipper protein HOX13	Similar to HAHB-7 (Fragment).
		Os03g0602300	Cytochrome P450 85A1	Cytochrome P450 85A1 (EC 1.14.-.-) (C6-oxidase) (OsDWARF) (Dwarf protein).
		Os03g0640800	Homeobox-leucine zipper protein HOX9	Similar to HD-Zip protein (Homeodomain transcription factor) (ATHB-14) (Homeodomain-leucine zipper protein 14).
		Os03g0745000	Heat shock factor A2c	Winged helix repressor DNA-binding domain containing protein.
		Os03g0791800	Ubiquitin carrier protein	Rad6 (Ubiquitin carrier protein).
		Os03g0853700	Os03g0853700 protein	GC-rich sequence DNA-binding factor-like family protein.
		Os04g0618600	Os04g0618600 protein	Similar to Long hypocotyl in far-red 1 (bHLH-like protein HFR1) (Reduced phytochrome signaling) (Basic helix-loop-helix FBI1 protein) (Basic helix-loop-helix protein 26) (bHLH26) (AtbHLH026) (Reduced sensitivity to far-red light).
		Os04g0619000	Os04g0460600 protein	Similar to NAM (No apical meristem) protein-like.
		Os04g0667800	Ubiquitin carrier protein	Ubiquitin-conjugating enzyme (EC 6.3.2.19) (Ubiquitin carrier protein).
		Os05g0132700	Os05g0132700 protein	Myb, DNA-binding domain containing protein.
		Os05g0460200	Ubiquitin carrier protein	Similar to Ubiquitin carrier protein.
		Os06g0183100	---	Similar to Two-component response regulator ARR14.
		Os06g0551400	Ras-related protein RIC2	Ras-related protein RIC2.
		Os06g0553100	Heat stress transcription factor C-2b	Heat shock factor (HSF)-type, DNA-binding domain containing protein.
		Os07g0195100	Os07g0195100 protein	Similar to Ras-related protein ARA-3.
		Os07g0568700	Polygalacturonase inhibitor 1	Polygalacturonase inhibitor 1 precursor (Polygalacturonase-inhibiting protein) (Floral organ regulator 1).
		Os07g0583700	WRKY8	WRKY transcription factor 78.
		Os07g0678600	CBL-interacting protein kinase 5	Similar to Serine/threonine protein kinase.
		Os07g0695900	Os07g0695900 protein	Myb, DNA-binding domain containing protein.
		Os08g0103300	Tubby-like F-box protein 10	Similar to Tubby-like protein 3.
		Os08g0112700	MADS-box transcription factor 21	Similar to TAGL12 transcription factor.
		Os08g0176900	BZIP transcription factor	Similar to Transcription factor HBP-1b(C38) (Fragment).
		Os08g0250700	SubName: Full=Chromosome chr3 scaffold_199, whole genome shotgun sequence;	Thioredoxin domain 2 containing protein.
		Os08g0472000	---	TRAB1 (BZIP transcription factor).
		Os08g0543900	Os03g0127500 protein	Similar to Transcription factor RF2b.
		Os09g0293400	Ubiquitin carrier protein	Similar to Ubiquitin-conjugating enzyme (EC 6.3.2.19) (Ubiquitin carrier protein).
		Os09g0434500	Putative EREBP-type transcription factor	Similar to Ethylene response factor 2.
		Os09g0528200	Homeobox-leucine zipper protein HOX6	Similar to Homeodomain leucine zipper protein (Fragment).
		Os10g0500700	Monothiol glutaredoxin-S4	Glutaredoxin-related protein family protein.
		Os10g0531900	Os03g0127500 protein	Similar to BZIP-like protein.
		Os12g0631100	RAB5A protein	Ras small GTPase, Ras type family protein.
Developmental process
	5; for Root Na (-331); Developmental process
		Os01g0818400	WUSCHEL-related homeobox 8	Homeodomain-like containing protein.
		Os01g0859300	BZIP-type transcription factor ABI5 isoform 2	Similar to ABA response element binding factor (Fragment).
		Os03g0602300	Cytochrome P450 85A1	Cytochrome P450 85A1 (EC 1.14.-.-) (C6-oxidase) (OsDWARF) (Dwarf protein).
		Os06g0183100	---	Similar to Two-component response regulator ARR14.
		Os07g0568700	Polygalacturonase inhibitor 1	Polygalacturonase inhibitor 1 precursor (Polygalacturonase-inhibiting protein) (Floral organ regulator 1).
	5; for Biomass (+473); Developmental process
		Os01g0859300	BZIP-type transcription factor ABI5 isoform 2	Similar to ABA response element binding factor (Fragment).
		Os04g0589800	Os04g0589800 protein	Late embryogenesis abundant (LEA) group 1 family protein.
		Os09g0123200	Flowering time control protein isoform OsFCA-3	Paraneoplastic encephalomyelitis antigen family protein.
		Os11g0309000	---	Synaptojanin, N-terminal domain containing protein.
		Os12g0106200	LOB domain-containing protein 12	Similar to LOB domain protein 4.
Apoptosis (or programmed cell death)
	15; for Biomass (+473); Apoptosis (or programmed cell death)
		Os01g0348900	Os02g0301800 protein	SalT gene product (Salt-induced protein).
		Os03g0849100	Putative uncharacterized protein	Similar to TDRGA-1 (Fragment).
		Os06g0287700	NBS-LRR type R protein Nbs9-75	Similar to NBS-LRR disease resistance protein homologue (Fragment).
		Os08g0411900	Putative uncharacterized protein	NB-ARC domain containing protein.
		Os08g0539700	Os08g0539700 protein	Disease resistance protein family protein.
		Os10g0132700	Putative uncharacterized protein	NB-ARC domain containing protein.
		Os10g0370100	Disease-resistant protein DS3	Disease resistance protein family protein.
		Os10g0473900	Putative NBS-LRR type resistance protein, 3' partial	Conserved hypothetical protein.
		Os11g0161000	Os10g0135100 protein	NB-ARC domain containing protein.
		Os11g0222900	Putative uncharacterized protein	Disease resistance protein family protein.
		Os11g0223400	NB-ARC domain containing protein, expressed	Conserved hypothetical protein.
		Os11g0588600	Os11g0588600 protein	NB-ARC domain containing protein.
		Os11g0590700	Os02g0301800 protein	Disease resistance protein family protein.
		Os11g0605100	Putative uncharacterized protein	Disease resistance protein family protein.
		Os11g0606400	Putative uncharacterized protein	Disease resistance protein family protein.
	7; for Leaf area (+119); Apoptosis (or programmed cell death)
		Os04g0374000	Putative uncharacterized protein	NBS-LRR protein (Fragment).
		Os05g0492600	Os05g0492600 protein	Similar to NBS-LRR type resistance protein (Fragment).
		Os06g0287700	NBS-LRR type R protein Nbs9-75	Similar to NBS-LRR disease resistance protein homologue (Fragment).
		Os11g0161000	Os10g0135100 protein	NB-ARC domain containing protein.
		Os11g0590700	Os02g0301800 protein	Disease resistance protein family protein.
		Os11g0605100	Putative uncharacterized protein	Disease resistance protein family protein.
		Os11g0606400	Putative uncharacterized protein	Disease resistance protein family protein.
Regulation of transcription, DNA-dependent=20; for Root Na (-331)
		Os01g0292900	Squamosa promoter-binding-like protein 1	Similar to Squamosa-promoter binding-like protein 2.
		Os01g0542700	cDNA clone:002-167-H10, full insert sequence	Eukaryotic transcription factor, DNA-binding domain containing protein.
		Os01g0658900	OSBZ8	OSBZ8.
		Os01g0818400	WUSCHEL-related homeobox 8	Homeodomain-like containing protein.
		Os01g0859300	BZIP-type transcription factor ABI5 isoform 2	Similar to ABA response element binding factor (Fragment).
		Os02g0232000	Heat stress transcription factor C-1b	Similar to Heat shock transcription factor 29 (Fragment).
		Os02g0586400	Small GTP-binding protein	Similar to Small GTP binding protein Rab2.
		Os03g0188900	Homeobox-leucine zipper protein HOX13	Similar to HAHB-7 (Fragment).
		Os03g0640800	Homeobox-leucine zipper protein HOX9	Similar to HD-Zip protein (Homeodomain transcription factor) (ATHB-14) (Homeodomain-leucine zipper protein 14).
		Os03g0745000	Heat shock factor A2c	Winged helix repressor DNA-binding domain containing protein.
		Os06g0183100	---	Similar to Two-component response regulator ARR14.
		Os06g0553100	Heat stress transcription factor C-2b	Heat shock factor (HSF)-type, DNA-binding domain containing protein.
		Os07g0583700	WRKY8	WRKY transcription factor 78.
		Os08g0112700	MADS-box transcription factor 21	Similar to TAGL12 transcription factor.
		Os08g0176900	BZIP transcription factor	Similar to Transcription factor HBP-1b(C38) (Fragment).
		Os08g0472000	---	TRAB1 (BZIP transcription factor).
		Os08g0543900	Os03g0127500 protein	Similar to Transcription factor RF2b.
		Os09g0434500	Putative EREBP-type transcription factor	Similar to Ethylene response factor 2.
		Os09g0528200	Homeobox-leucine zipper protein HOX6	Similar to Homeodomain leucine zipper protein (Fragment).
		Os10g0531900	Os03g0127500 protein	Similar to BZIP-like protein.
Response to abiotic stimulus=6; for Biomass (+473)
		Os01g0702500	Dehydrin Rab25	Similar to Dehydrin DHN1 (B8).
		Os01g0859300	BZIP-type transcription factor ABI5 isoform 2	Similar to ABA response element binding factor (Fragment).
		Os02g0669100	SK3-type dehydrin	Dehydrin family protein.
		Os03g0390200	Serine/threonine-protein kinase SAPK9	Serine/threonine-protein kinase SAPK1 (EC 2.7.1.37) (Osmotic stress/abscisic acid-activated protein kinase 1).
		Os06g0112200	Os06g0112200 protein	Purine and other phosphorylases, family 1 protein.
		Os11g0454200	Putative dehydrin RAB	Dehydrin RAB 16B.
Transport (including protein transport)=35; for Root Na (-331)
		Os04g0186400	---	Similar to Phosphate transporter 6.
		Os01g0813400	ADP-ribosylation factor 1	Similar to ADP-ribosylation factor 1.
		Os02g0820700	Bet1-like SNARE 1-1	Similar to Bet1-like SNARE 1-1 (AtBET11) (Bet1/Sft1-like SNARE 14a) (AtBS14a).
		Os06g0701700	Cation transporter HKT1	HKT-type transporter (Sodium ion transporter).
		Os04g0674400	H0124B04.9 protein	Similar to Anamorsin (Cytokine induced apoptosis inhibitor 1) (CUA001). Splice isoform 2.
		Os01g0571000	Mitochondrial carrier protein-like	Mitochondrial substrate carrier family protein.
		Os10g0500700	Monothiol glutaredoxin-S4	Glutaredoxin-related protein family protein.
		Os01g0224400	Os01g0224400 protein	Mitochondrial substrate carrier family protein.
		Os01g0902700	Os01g0902700 protein	TGF-beta receptor, type I/II extracellular region family protein.
		Os05g0549000	Os02g0175700 protein	Epsin, N-terminal domain containing protein.
		Os02g0697300	Os02g0697300 protein	ENTH/VHS domain containing protein.
		Os03g0576900	Os03g0576900 protein	Amino acid/polyamine transporter I family protein.
		Os03g0655200	Os03g0655200 protein	Similar to Membrin 11 (AtMEMB11) (Golgi SNAP receptor complex member 2-1) (27 kDa Golgi SNARE protein).
		Os03g0689300	Os03g0689300 protein	Plasma membrane H+ ATPase (EC 3.6.3.6) (H-ATPase).
		Os03g0694500	Os03g0694500 protein	Similar to Permease 1.
		Os07g0195100	Os07g0195100 protein	Similar to Ras-related protein ARA-3.
		Os09g0507600	Os09g0507600 protein	Conserved hypothetical protein.
		Os04g0527900	OSIGBa0115K01-H0319F09.14 protein	Similar to Tonoplast membrane integral protein ZmTIP3-2.
		Os11g0129600	Phagocytosis and cell motility protein ELMO1, putative, expressed	Engulfment and cell motility, ELM domain containing protein.
		Os01g0609300	Pleiotropic drug resistance protein 3	PDR-like ABC transporter (PDR3 ABC transporter).
		Os01g0554100	Putative retroelement pol polyprotein	Peptidase aspartic, catalytic domain containing protein.
		Os01g0254000	Putative uncharacterized protein	Similar to NTGB2 (Fragment).
		Os01g0645200	Putative uncharacterized protein	Bile acid transporter family protein.
		Os01g0964000	Putative uncharacterized protein	Similar to VAMP-like protein YKT61 (AtYKT61) (Geranylgeranylated protein 1) (AtGP1).
		Os05g0550600	Putative uncharacterized protein	Similar to Nonspecific lipid-transfer protein 2 (nsLTP2) (7 kDa lipid transfer protein).
		Os12g0631100	RAB5A protein	Ras small GTPase, Ras type family protein.
		Os01g0558600	Ras-related protein RIC1	Ras-related protein RIC1.
		Os06g0551400	Ras-related protein RIC2	Ras-related protein RIC2.
		Os03g0620800	SEC1 family transport protein SLY1	Similar to SEC1-family transport protein SLY1 (AtSLY1).
		Os01g0780500	Secretory carrier-associated membrane protein 2	SCAMP family protein.
		Os02g0586400	Small GTP-binding protein	Similar to Small GTP binding protein Rab2.
		Os12g0641400	Sucrose transport protein 2	Similar to Sucrose transporter.
		Os02g0827200	Sucrose transporter	Sucrose transporter.
		Os08g0277900	Syntaxin-52	Similar to Syntaxin 52 (AtSYP52).
		Os11g0169900	V-type proton ATPase 16 kDa proteolipid subunit	Similar to Vacuolar ATP synthase 16 kDa proteolipid subunit (EC 3.6.3.14) (V- ATPase 16 kDa proteolipid subunit) (Fragment).
Oxidation reduction
	7; for Biomass (+473)
		Os01g0627400	Putative uncharacterized protein	Similar to Cytochrome P450 monooxygenase CYP72A5 (Fragment).
		Os01g0954000	Probable NADPH:quinone oxidoreductase 2	NADPH-dependent FMN reductase family protein.
		Os05g0542500	---	LEA-like protein.
		Os10g0113000	Probable NAD(P)H-dependent oxidoreductase 2	Similar to Chalcone reductase homologue (Fragment).
		Os10g0513900	Os10g0513900 protein	Cytochrome P450 family protein.
		Os12g0102100	Os12g0102100 protein	Alcohol dehydrogenase superfamily, zinc-containing protein.
		Os12g0226700	cDNA clone:001-119-D10, full insert sequence	Similar to Allyl alcohol dehydrogenase.
	7; for Root Na (-331)
		Os01g0183600	cDNA clone:002-172-C07, full insert sequence	Cytochrome P450 family protein.
		Os03g0285700	L-ascorbate peroxidase 2, cytosolic	Similar to L-ascorbate peroxidase.
		Os03g0602300	Cytochrome P450 85A1	Cytochrome P450 85A1 (EC 1.14.-.-) (C6-oxidase) (OsDWARF) (Dwarf protein).
		Os04g0398500	Ubiquinol-cytochrome c reductase iron-sulfur subunit	Similar to Ubiquinol-cytochrome c reductase iron-sulfur subunit, mitochondrial precursor (EC 1.10.2.2) (Rieske iron-sulfur protein) (RISP).
		Os05g0455500	Delta-1-pyrroline-5-carboxylate synthetase	Delta 1-pyrroline-5-carboxylate synthetase (P5CS) [Includes: Glutamate 5-kinase (EC 2.7.2.11) (Gamma-glutamyl kinase) (GK); Gamma-glutamyl phosphate reductase (GPR) (EC 1.2.1.41) (Glutamate-5-semialdehyde dehydrogenase) (Glutamyl-gamma-semialdehyde dehydrogenase)].
		Os08g0557600	Monodehydroascorbate reductase	Similar to Monodehydroascorbate reductase (EC 1.6.5.4) (MDAR) (Ascorbate free radical reductase) (AFR reductase).
		Os10g0500700	Monothiol glutaredoxin-S4	Glutaredoxin-related protein family protein.

## Sheet: 5c. GO flash charts
Supplementary Table 5c Significant GO categories of biological processes, cellular component and molecular functions along with GO flash charts and schematic diagrams under unstressed condition for differentially regulated genes for different morpho-physiological traits (determined by SEA analyiss).
